# Supplementary material for: Distinct dynamics of parental 5-hydroxymethylcytosine during human preimplantation development regulate early lineage gene expression
Source: Nat Cell Biol. 2024 Jul 30;26(9):1458–69. doi: 10.1038/s41556-024-01475-y (PMC11392820; doi:10.1038/s41556-024-01475-y)
Supplement: Supplementary file 3 — Supplementary tables and associated legends. [file 41556_2024_1475_MOESM3_ESM.xlsx]

## Sheet: Supplementary Table 1
Supplementary Table 1. Statistics of whole-genome DNA hydroxymethylation sequencing data information, related to Figure 1.
Sample ID	Reference Genome	Total no. of sequenced read pairs (×103)	No. of CpG sites covered (1×)	No. of CH sites covered (1×)	5hmCpG level ( 1× )	5hmCH level (1× )	No. of sig. 5hmCpG sites (2×)	Conversion rate of CpG methyl. lambda DNA
Sperm_r1	hg19	277288	50861420	976190913	0.00890775	0.00111172	65422.9	0.992725
Sperm_r2	hg19	290056	50664483	973830658	0.00787017	0.00115922	55405.2	0.992693
Sperm_merged	hg19	567344	53446643	1044907310	0.0086	0.0012	103518	0.9901
Oocyte_r1	hg19	319494	8604375	147907392	0.0469837	0.00176674	798086	0.993486
Oocyte_r2	hg19	322394	31991732	502334398	0.0551533	0.00167562	1.05954e+06	0.994369
Oocyte_r3	hg19	331287	31437880	499270062	0.0566478	0.00166553	1.24954e+06	0.994853
Oocyte_r4	hg19	325182	30200364	479351472	0.0593729	0.00154607	1.56076e+06	0.995975
Oocyte_merged	hg19	1.29836e+06	44910069	788052646	0.0575	0.0017	1.83514e+06	0.9913
Zygote_r1	hg19	329901	8731757	151834973	0.0576238	0.00118571	1.05855e+06	0.995791
Zygote_r2	hg19	340275	37898724	611758657	0.0566386	0.00183629	1.22131e+06	0.993019
Zygote_r3	hg19	305209	34215336	608040567	0.0476675	0.0016242	1.26146e+06	0.995359
Zygote_merged	hg19	975385	45661284	807266122	0.0517	0.0017	1.62389e+06	0.9905
2-cell_r1	hg19	326662	3048409	56040891	0.0452901	0.00129292	607735	0.994488
2-cell_r2	hg19	352284	32947536	512211671	0.0629292	0.00161242	1.42351e+06	0.994672
2-cell_r3	hg19	296572	35852005	635694754	0.0448962	0.00188412	863476	0.993504
2-cell_merged	hg19	975518	44006112	768678709	0.0516	0.0018	1.45061e+06	0.99
4-cell_r1	hg19	367422	11686504	209380053	0.0335741	0.00245575	488655	0.984475
4-cell_r2	hg19	307743	7323062	134547779	0.0365158	0.00232338	356379	0.983415
4-cell_r3	hg19	351784	6301124	106554922	0.0435761	0.0019302	460802	0.991583
4-cell_r4	hg19	346626	38776141	680842925	0.04344	0.00189166	787340	0.99306
4-cell_merged	hg19	1.37358e+06	43430596	786738802	0.0417	0.002	815349	0.9882
8-cell_r1	hg19	322513	8868984	159351642	0.0246548	0.00212988	236058	0.986146
8-cell_r2	hg19	348365	2741893	47694528	0.0341864	0.00191892	188422	0.990794
8-cell_r3	hg19	289550	5555407	92459056	0.0487012	0.0018455	357689	0.991284
8-cell_r4	hg19	340742	31489712	503620271	0.0240296	0.0016443	271774	0.992939
8-cell_r5	hg19	363400	38636704	648824254	0.0230689	0.00157945	423324	0.994481
8-cell_merged	hg19	1.66457e+06	45946696	816087684	0.0249	0.0017	520159	0.9898
Blastocyst_r1	hg19	349712	17006321	299332130	0.0110711	0.00205213	90867.6	0.987229
Blastocyst_r2	hg19	350271	17763022	306536595	0.0113191	0.00210395	116836	0.978075
Blastocyst_r3	hg19	379448	20935132	348585886	0.00813884	0.00128209	118266	0.994592
Blastocyst_merged	hg19	1.07943e+06	36872154	655558515	0.01	0.0018	130830	0.982
hESC	hg19	294740	51871064	991381848	0.0251796	0.00140275	304556	0.99235

## Sheet: Supplementary Table 2
Supplementary Table 2. DNA hydroxymethylation information at maternal germline differentially methylated regions (mgDMRs) in human and mouse gametes, related to Figure 1d.
Species	Known maternal germline DMRs	Chromosome	Start	End	5hmCpG level in oocyte	No. of detected CpG sites in oocyte	5hmCpG level in sperm	No. of detected CpG sites in sperm
Human	DIRAS3-P	chr1	68515538	68517805	0.0425876	170	0.00126033	174
Human	NAP1L5	chr4	89617562	89619420	0.038416	133	0.00502115	137
Human	FAM50B	chr6	3848634	3850438	0.0268272	214	0.00527938	210
Human	PLAGL1	chr6	144327038	144330070	0.0548785	279	0.00375306	316
Human	IGF2R	chr6	160426552	160429691	0.0742205	162	0.00464277	167
Human	WDR27	chr6	170053954	170055918	0.0704988	114	0.0236749	141
Human	GRB10	chr7	50848873	50852639	0.0856088	284	0.0073314	369
Human	PEG10	chr7	94285608	94288584	0.114031	229	0.00937519	228
Human	MEST	chr7	130128166	130136001	0.0740299	479	0.00651015	511
Human	ERLIN2	chr8	37604951	37607362	0.0366537	92	0.00398972	96
Human	TRAPPC9	chr8	141107849	141111341	0.0351629	426	0.0023953	425
Human	KCNQ1OT1	chr11	2717256	2722713	0.0487958	406	0.00210494	424
Human	SNURF	chr15	25199544	25204501	0.127772	255	0.00114247	248
Human	IGF1R	chr15	99407799	99410785	0.0910525	157	0.00482396	162
Human	ZNF331-P1	chr19	54040510	54042509	0.0473259	268	0.00487782	268
Human	ZNF331-P2	chr19	54056980	54058592	0.0204856	220	0.00148646	216
Human	PEG3	chr19	57348262	57353633	0.0585057	435	0.00152364	452
Human	HM13	chr20	30134663	30136329	0.025816	100	0.00397779	104
Human	L3MBTL	chr20	42142005	42144821	0.0374063	182	0.00465052	180
Human	GNAS-AS1	chr20	57424834	57428315	0.0400517	290	0.0018966	288
Human	GNAS-P2	chr20	57428917	57432943	0.017067	399	0.00370681	408
Human	WRB	chr21	40756485	40758995	0.072739	170	0.00447036	172
Human	NHP2L1	chr22	42077738	42079103	0.0329634	130	0.0032842	136
Species	Known maternal germline DMRs	Chromosome	Start	End	5hmCpG level in oocyte	No. of detected CpG sites in oocyte	5hmCpG level in sperm	No. of detected CpG sites in sperm
Mouse	Mcts2	chr2	152512010	152512663	0.004	50	0	56
Mouse	Gnasxl	chr2	174118404	174125287	0.0353318	532	0.00304614	511
Mouse	Gnas1a	chr2	174152611	174153503	0.0108167	152	0.00204545	150
Mouse	Peg10	chr6	4696303	4699370	0.0317652	309	0.00131408	319
Mouse	Mest	chr6	30685840	30689965	0.0218305	269	0.000438529	284
Mouse	Nap1l5	chr6	58857395	58857788	0	12	0.00837054	16
Mouse	Peg3	chr7	6680067	6685920	0.0198224	289	0.00576751	306
Mouse	Snrpn	chr7	67148026	67150169	0.034617	95	0.00619318	80
Mouse	Inpp5f	chr7	135831638	135831747	0.010989	13	0	10
Mouse	Kcnq1ot1	chr7	150480736	150482006	0.00678136	139	0.00262712	137
Mouse	Plagl1	chr10	12809928	12812145	0.0254995	201	0.00197992	209
Mouse	Grb10	chr11	11923325	11926800	0.0426231	317	0.00470236	241
Mouse	Zrsr1	chr11	22871545	22874145	0.0156417	233	0.00278377	232
Mouse	Peg13	chr15	72639218	72642013	0.0161199	199	0.00479282	182
Mouse	Slc38a4	chr15	96884431	96886172	0.0373329	144	0.000302846	127
Mouse	Igf2r	chr17	12934626	12935815	0.0194511	116	0.00845494	93
Mouse	Impact	chr18	13131356	13133257	0.0287889	244	0.003319	115

## Sheet: Supplementary Table 3
Supplementary Table 3. Hyper hmDMRs in human oocyte (n=20,763), related to Figure 2.
Number	Chromosome	Start	End	Length (bp)	5hmCpG level in oocyte (1×)	No. of detected CpG sites in oocyte	5hmCpG level in sperm (1×)	No. of detected CpG sites in sperm
1	chr15	46437600	46441300	3700	0.575384	25	0.0115678	35
2	chr4	92772000	92773600	1600	0.511611	12	0.0021645	14
3	chr5	110853600	110855200	1600	0.502576	21	0.00321691	28
4	chr2	237908700	237910000	1300	0.498958	16	0.01875	20
5	chr2	86725800	86727700	1900	0.479894	21	0.0105572	22
6	chr8	106275000	106277200	2200	0.477345	21	0	22
7	chr5	150230100	150231700	1600	0.474444	15	0.0142857	20
8	chr7	124496700	124498900	2200	0.470102	17	0.0121569	20
9	chr21	30666900	30668800	1900	0.462738	20	0.0392822	30
10	chrX	92822400	92824300	1900	0.457219	17	0.0105263	19
11	chr2	108859200	108860800	1600	0.456889	25	0	32
12	chr5	125001900	125003800	1900	0.455317	16	0.0221293	15
13	chr10	113097900	113100700	2800	0.452212	39	0.00997473	46
14	chr9	4058100	4059700	1600	0.449285	21	0.012987	22
15	chr2	79015500	79016800	1300	0.441667	20	0.00280112	21
16	chr4	124423500	124425400	1900	0.436062	18	0.00238095	30
17	chr11	109151700	109153600	1900	0.434041	23	0.00484809	28
18	chr6	145244400	145246000	1600	0.43272	36	0.0147684	35
19	chr8	108017400	108019300	1900	0.431666	18	0	19
20	chr11	87661500	87663700	2200	0.42987	40	0.00432116	44
21	chr5	15742800	15744700	1900	0.428994	20	0.00509642	22
22	chr5	31073700	31076500	2800	0.425139	47	0.00978627	49
23	chr13	60457500	60459100	1600	0.425	12	0	18
24	chr5	102868500	102870400	1900	0.424706	31	0.00356613	44
25	chr2	48673200	48675100	1900	0.424508	25	0.00375458	26
26	chr1	34218000	34219000	1000	0.423049	13	0.00714286	14
27	chr2	177636900	177639700	2800	0.421937	26	0.0102941	30
28	chrX	125982000	125983900	1900	0.418707	28	0.00383141	29
29	chr4	12021300	12027400	6100	0.417055	50	0.00272189	65
30	chr5	111104100	111106000	1900	0.416532	17	0.00508361	23
31	chr3	175529400	175531300	1900	0.415741	12	0.0180906	28
32	chr2	84615300	84617500	2200	0.410637	29	0.0047619	30
33	chr3	151226700	151229500	2800	0.404033	59	0.0116248	64
34	chr1	240833700	240835600	1900	0.402381	35	0.00438541	38
35	chr3	25713900	25716700	2800	0.401506	49	0.00746337	52
36	chr2	191401500	191403400	1900	0.401042	16	0.0203125	16
37	chr5	118539000	118540900	1900	0.400566	25	0.00309597	38
38	chr11	24233400	24240700	7300	0.400432	87	0.00467486	97
39	chr5	12716400	12719200	2800	0.399906	27	0.00210084	28
40	chr8	92714700	92717500	2800	0.399213	26	0.0099537	30
41	chr2	211884900	211894300	9400	0.399027	81	0.00304944	106
42	chr11	29815200	29818300	3100	0.398928	65	0.0166814	70
43	chr8	96903600	96909400	5800	0.395924	57	0.00464125	74
44	chr8	107684100	107686300	2200	0.395006	27	0.00316482	34
45	chr8	120318600	120321400	2800	0.392703	53	0.00323129	56
46	chr1	243376800	243379900	3100	0.392045	44	0.0123976	59
47	chr11	13818600	13821700	3100	0.391426	42	0.00255102	49
48	chr6	130920600	130922500	1900	0.389773	30	0.00437554	34
49	chr6	23912700	23914600	1900	0.389295	27	0.00160256	39
50	chr11	24127800	24129400	1600	0.388771	16	0.0334821	18
51	chr8	97939800	97942000	2200	0.383908	29	0.00684294	30
52	chr6	19238100	19252900	14800	0.38389	171	0.00807689	196
53	chr11	74536800	74539000	2200	0.383153	27	0.00240385	32
54	chr6	19269300	19278400	9100	0.381333	185	0.00971796	207
55	chr7	89692500	89703700	11200	0.380713	98	0.00392573	126
56	chr7	34850400	34860400	10000	0.37805	95	0.00707973	115
57	chr2	196607700	196611400	3700	0.377932	103	0.00867956	116
58	chrX	146085000	146086600	1600	0.377381	21	0	24
59	chr5	93280200	93281800	1600	0.376389	12	0.0301124	18
60	chr10	111352200	111354400	2200	0.376336	32	0.00895758	36
61	chr2	53554800	53556400	1600	0.373153	26	0.00792653	26
62	chr11	87758700	87762700	4000	0.372241	115	0.00998131	134
63	chr2	64202100	64244800	42700	0.371291	666	0.00988196	841
64	chr4	106232100	106237300	5200	0.371251	80	0.00323873	99
65	chr4	96835200	96837700	2500	0.371236	98	0.01	110
66	chr8	76191600	76193500	1900	0.369753	18	0.004329	33
67	chr10	107874000	107876800	2800	0.369558	45	0.0014881	48
68	chr13	86272800	86275300	2500	0.369162	48	0.00725047	59
69	chr2	179975700	179977600	1900	0.36899	38	0.01088	41
70	chr15	33702600	33704500	1900	0.367432	28	0.0258184	32
71	chr18	27459600	27465100	5500	0.367361	36	0.00516076	46
72	chrX	32748300	32751400	3100	0.367165	84	0	85
73	chr7	123088800	123092200	3400	0.366945	105	0.00538239	110
74	chr2	180962400	180964300	1900	0.366146	32	0.00190476	35
75	chr2	177899700	177903700	4000	0.364844	56	0.00546448	61
76	chr1	194172000	194173900	1900	0.364749	36	0.00127877	46
77	chr5	67095000	67096600	1600	0.363736	13	0.00420168	14
78	chr15	100988700	100990300	1600	0.363317	18	0.00611112	20
79	chr11	77044200	77045800	1600	0.363169	28	0.0102124	36
80	chr18	4163700	4165600	1900	0.362991	24	0.0120004	28
81	chr15	87777600	87779800	2200	0.362655	60	0.0100024	64
82	chrX	18752100	18759400	7300	0.362621	123	0.00318522	138
83	chr9	113916300	113918200	1900	0.362155	19	0.00568182	22
84	chr2	17523300	17528500	5200	0.361808	83	0.00439815	96
85	chrX	16252800	16255600	2800	0.361025	74	0.00523088	72
86	chrX	137385300	137386900	1600	0.360794	15	0	19
87	chr7	111434400	111436300	1900	0.3606	16	0	16
88	chr17	69872700	69874300	1600	0.359697	32	0.00416666	40
89	chr14	31113000	31118200	5200	0.359404	66	0.01088	85
90	chr5	139824000	139830100	6100	0.358438	86	0.00918577	97
91	chr14	36616500	36618400	1900	0.358238	65	0.00574866	68
92	chr1	243823500	243824800	1300	0.357936	14	0.0178571	16
93	chr14	43441800	43443400	1600	0.357466	49	0.00997916	50
94	chr2	167431800	167442100	10300	0.357303	99	0.000965443	129
95	chr15	54215400	54217000	1600	0.357093	32	0	36
96	chr13	75449400	75451000	1600	0.356803	14	0.00309598	17
97	chr15	46101900	46103500	1600	0.356731	22	0.00413223	22
98	chr18	33411600	33425800	14200	0.356408	139	0.00466739	176
99	chr7	21966600	21981100	14500	0.356097	184	0.0130471	244
100	chr18	52027200	52028800	1600	0.355251	18	0	20
101	chr5	55102800	55106200	3400	0.354454	74	0.00204109	88
102	chr13	63763200	63764800	1600	0.354275	30	0.000777	33
103	chr11	20254200	20255800	1600	0.353777	27	0.0657895	38
104	chr3	25287600	25290100	2500	0.353722	39	0	40
105	chr9	123570900	123572800	1900	0.352545	29	0.0199074	36
106	chr6	57554100	57556000	1900	0.351761	18	0	18
107	chr11	23954700	23965300	10600	0.351755	363	0.00823281	379
108	chr6	163925700	163931200	5500	0.351519	55	0.00708535	69
109	chr1	186131100	186134800	3700	0.351392	81	0.00619152	94
110	chr4	96806700	96816100	9400	0.350775	43	0.00560232	69
111	chr1	14441400	14444800	3400	0.350622	29	0.00780683	36
112	chr16	63420900	63423700	2800	0.350565	96	0.00661095	112
113	chr7	108509700	108511600	1900	0.349943	24	0.00714286	24
114	chrX	121950600	121956100	5500	0.348426	87	0.0123979	91
115	chr5	15333900	15335800	1900	0.348039	17	0.00308642	18
116	chr18	40229700	40242100	12400	0.347843	137	0.00413516	181
117	chr3	1793400	1800400	7000	0.34704	76	0.00898485	92
118	chr4	16963500	16965100	1600	0.346169	29	0.0020202	33
119	chr13	105041400	105045100	3700	0.345271	48	0.0105507	61
120	chr7	81710400	81712600	2200	0.344642	34	0.00427928	37
121	chr5	80887200	80890000	2800	0.344152	69	0.00779473	80
122	chr2	76951200	76957000	5800	0.343915	108	0.000813008	123
123	chrX	146718000	146719900	1900	0.342904	28	0	28
124	chr9	80022600	80027200	4600	0.342263	90	0.00430175	102
125	chr13	113035200	113038000	2800	0.341822	49	0.00693854	50
126	chr15	46306500	46313200	6700	0.341644	43	0.0079394	50
127	chr10	109546500	109551700	5200	0.340883	41	0.00625	56
128	chr10	110980200	110985400	5200	0.340588	98	0.00820627	122
129	chr2	140979600	140981800	2200	0.340219	49	0.00230344	66
130	chr17	68778600	68780200	1600	0.3393	27	0.00143678	29
131	chr4	78235800	78258400	22600	0.339239	181	0.00456141	226
132	chr7	19494000	19500700	6700	0.339098	61	0.0278252	81
133	chr6	39959400	39968500	9100	0.338869	127	0.0148485	146
134	chr18	51021600	51023500	1900	0.337338	32	0.00335241	34
135	chr16	69607500	69609700	2200	0.337053	33	0.0129946	46
136	chr8	88636500	88639600	3100	0.336861	86	0.00332143	99
137	chr6	147495900	147512200	16300	0.336203	159	0.0134695	214
138	chr11	24152700	24154000	1300	0.336171	20	0.0138889	24
139	chr5	144589800	144593800	4000	0.335386	24	0.00559098	34
140	chr7	20106600	20109100	2500	0.335118	47	0.0188592	50
141	chr2	147435300	147437500	2200	0.334347	38	0.0107067	40
142	chr9	97295100	97300000	4900	0.334251	88	0.0153642	107
143	chr12	78671400	78675100	3700	0.333766	30	0.00277778	30
144	chr15	46485300	46490500	5200	0.333396	48	0.00562061	61
145	chr5	9006900	9008500	1600	0.332152	33	0.00572755	38
146	chr3	2389200	2397100	7900	0.331705	176	0.00661052	204
147	chr5	67560000	67561900	1900	0.331313	33	0.0188084	38
148	chr18	57679800	57681700	1900	0.331	25	0.0171429	35
149	chr2	64098300	64102900	4600	0.330067	61	0.00617419	76
150	chr12	78640800	78652900	12100	0.329824	108	0.00814482	143
151	chr11	98799000	98805700	6700	0.329797	64	0.004966	90
152	chr8	13632900	13634500	1600	0.329732	27	0.00493827	36
153	chr5	165310200	165311800	1600	0.32958	24	0.00529827	28
154	chr11	63217200	63221800	4600	0.328981	34	0	41
155	chr9	30030300	30032200	1900	0.328981	28	0.0142964	32
156	chr11	29899500	29910400	10900	0.328958	74	0.0138925	109
157	chr5	39064800	39067300	2500	0.328535	24	0.0174383	27
158	chr3	68771100	68775400	4300	0.328147	51	0.00102459	61
159	chr5	97326600	97329100	2500	0.328067	42	0.00117647	50
160	chr13	103902900	103906300	3400	0.32779	63	0.0100897	68
161	chr15	54885600	54890200	4600	0.327535	72	0.00723371	81
162	chr1	83496600	83501800	5200	0.327531	42	0.00679633	52
163	chr6	147764100	147766000	1900	0.327509	34	0.0104898	36
164	chr1	248684700	248692900	8200	0.327129	137	0.00857112	156
165	chr4	153104100	153106000	1900	0.326952	32	0	35
166	chr3	158772600	158774200	1600	0.326369	20	0.026821	23
167	chr2	76287300	76289200	1900	0.326002	19	0.0162377	28
168	chr15	46349100	46351900	2800	0.325599	39	0.00945496	47
169	chr7	127523700	127525600	1900	0.325321	12	0.045404	20
170	chr2	70652400	70654600	2200	0.32485	25	0.00462963	27
171	chr2	183076500	183078400	1900	0.324698	71	0.0135135	74
172	chr18	34080000	34081900	1900	0.323921	23	0.00606909	28
173	chr15	81746100	81750100	4000	0.323287	65	0.00894881	78
174	chrX	104278800	104280700	1900	0.323095	37	0	38
175	chr7	10117500	10120300	2800	0.32309	37	0.00692237	44
176	chr9	83269500	83286100	16600	0.322387	235	0.00836706	283
177	chr11	101508900	101511700	2800	0.322326	44	0.0199653	48
178	chr3	5485800	5487700	1900	0.322261	26	0.00298246	40
179	chr9	85327800	85329700	1900	0.322222	10	0	14
180	chr9	81278400	81284200	5800	0.321748	62	0.00877726	84
181	chr5	125502600	125509000	6400	0.321736	50	0.00615385	65
182	chr11	109566300	109568500	2200	0.320693	24	0.00477599	26
183	chr17	19700100	19701100	1000	0.320175	19	0.0154762	20
184	chr4	131688000	131690500	2500	0.320115	45	0.00284598	50
185	chr4	183733200	183737500	4300	0.319822	132	0.00533809	142
186	chr10	5254200	5298400	44200	0.319463	475	0.00616802	578
187	chr19	35406000	35407000	1000	0.31933	12	0	12
188	chr10	5143800	5159500	15700	0.319136	188	0.00897965	226
189	chr13	82118100	82129900	11800	0.318838	102	0.00576518	132
190	chr6	40035000	40054900	19900	0.318832	185	0.00313991	215
191	chr8	92506200	92512000	5800	0.31843	52	0.00629292	69
192	chr2	892800	894700	1900	0.317678	18	0.00526316	19
193	chr16	75154800	75161200	6400	0.317114	117	0.0112982	133
194	chr16	16623000	16624600	1600	0.316787	33	0.00690691	37
195	chr3	25163400	25169800	6400	0.316742	66	0.00931268	87
196	chr2	76923900	76936000	12100	0.316682	225	0.00375955	271
197	chrX	32792400	32794600	2200	0.316449	27	0	31
198	chr4	14481900	14485900	4000	0.315886	87	0.00353774	106
199	chr6	160163700	160167400	3700	0.31578	51	0.00970844	62
200	chr3	34701300	34727200	25900	0.31571	268	0.00421156	319
201	chr18	9149700	9151900	2200	0.315661	45	0.00400194	62
202	chr2	67412400	67423900	11500	0.31541	117	0.00650851	137
203	chr11	59524200	59527600	3400	0.315142	66	0.0165552	70
204	chr10	113223300	113228500	5200	0.315106	45	0.022951	56
205	chr8	30916800	30918400	1600	0.314935	22	0.00284091	32
206	chr11	74566800	74608600	41800	0.314861	473	0.00862731	560
207	chr8	68652900	68654800	1900	0.314356	43	0	46
208	chr15	95112300	95116900	4600	0.314137	75	0.00467189	83
209	chr6	115293300	115298500	5200	0.314113	111	0.00703372	121
210	chr8	103546500	103548100	1600	0.31406	30	0.0101434	34
211	chr6	42136500	42138400	1900	0.313969	27	0.000892856	32
212	chr11	21457800	21460000	2200	0.313939	20	0.00641026	24
213	chr12	14333100	14338300	5200	0.313754	55	0.00568616	79
214	chrX	115857300	115860700	3400	0.313696	64	0.00580808	66
215	chr9	5633400	5643100	9700	0.31368	98	0.0109292	131
216	chr2	175247400	175251100	3700	0.313653	48	0.0138636	55
217	chr6	23941200	23957800	16600	0.313627	187	0.00442137	252
218	chr9	31228500	31231900	3400	0.31356	69	0.00844042	74
219	chr10	128521800	128523400	1600	0.313333	20	0.00571896	20
220	chr9	1194300	1197100	2800	0.313329	45	0.00673129	58
221	chr14	62987100	62989900	2800	0.312925	56	0.00920259	62
222	chr4	155874900	155876800	1900	0.312727	15	0	16
223	chr3	35918100	35937700	19600	0.312368	199	0.00880363	267
224	chr2	18235500	18256600	21100	0.312296	204	0.00952809	228
225	chr7	32872500	32875000	2500	0.312168	58	0.00368056	60
226	chr11	7785300	7788100	2800	0.311691	55	0.00507937	60
227	chr3	24320100	24323500	3400	0.311676	83	0.00230841	95
228	chr9	81430800	81432700	1900	0.311458	32	0.0253268	34
229	chr18	41601000	41617900	16900	0.311381	237	0.00525834	291
230	chr18	62338200	62345800	7600	0.311315	119	0.00240341	159
231	chr10	5079000	5104300	25300	0.311271	440	0.00650325	513
232	chr12	83864400	83866300	1900	0.311264	26	0.00492424	32
233	chr14	87879300	87901000	21700	0.310865	306	0.0060744	360
234	chr3	1518300	1521100	2800	0.310464	68	0.00153209	75
235	chr4	114413400	114418000	4600	0.310286	115	0.00826053	128
236	chr11	29990100	29999800	9700	0.31012	168	0.0123671	185
237	chr7	71390400	71392000	1600	0.309963	25	0.0154937	28
238	chr5	164471400	164476000	4600	0.309823	89	0.00562722	104
239	chr6	120462300	120464200	1900	0.309822	22	0.00231482	24
240	chr2	120745200	120748300	3100	0.309722	24	0.00578704	36
241	chr3	36276900	36278500	1600	0.309339	17	0.028125	20
242	chr7	141019200	141020500	1300	0.308889	15	0	15
243	chr9	5653500	5668300	14800	0.308599	185	0.00866949	231
244	chr6	156230100	156231700	1600	0.308578	26	0.00918972	26
245	chr8	138840300	138843400	3100	0.308547	63	0.00520224	69
246	chr11	106962600	106974700	12100	0.308461	111	0.0141329	142
247	chr8	3798900	3800500	1600	0.308456	29	0.00462964	36
248	chr16	18275100	18277300	2200	0.30819	32	0.00241546	46
249	chrX	15703800	15706600	2800	0.307738	28	0.0173745	37
250	chr6	109682100	109685800	3700	0.307677	69	0.0104397	72
251	chr6	165463200	165464200	1000	0.307051	13	0	14
252	chrX	32733000	32735800	2800	0.307019	42	0.0212766	47
253	chr7	112877700	112885900	8200	0.30687	102	0.000374953	127
254	chr7	89322900	89326000	3100	0.306372	25	0.00166667	30
255	chr5	13200000	13205800	5800	0.305931	65	0.00631669	71
256	chr12	72827100	72829000	1900	0.305541	17	0.0109649	19
257	chrX	127791000	127795000	4000	0.305341	46	0.0162222	50
258	chr1	81409800	81424000	14200	0.30517	167	0.0136723	231
259	chr10	127954200	127956700	2500	0.305069	47	0	53
260	chr14	58047300	58054300	7000	0.305034	95	0.0107694	129
261	chr18	41064600	41067100	2500	0.30456	44	0.00379542	44
262	chr11	103212600	103215100	2500	0.304549	58	0.0079365	60
263	chr3	159208200	159211000	2800	0.304457	66	0.0043481	68
264	chr9	104052300	104055400	3100	0.304387	88	0.0175312	100
265	chr6	77007600	77009800	2200	0.304258	35	0.00316558	40
266	chr7	78053100	78054400	1300	0.30425	12	0	12
267	chr2	211286100	211292200	6100	0.303934	100	0.00337206	128
268	chrX	35685900	35687800	1900	0.303788	22	0	19
269	chr14	58591800	58593400	1600	0.303786	27	0.00917916	34
270	chr14	48753000	48764200	11200	0.303707	117	0.00678505	161
271	chr9	31285500	31296100	10600	0.303537	138	0.00864674	164
272	chr2	184317600	184320100	2500	0.303385	56	0.00615042	66
273	chr10	18824400	18836500	12100	0.303301	187	0.0257122	241
274	chr5	128655600	128659000	3400	0.30322	29	0.0182736	34
275	chr7	9099600	9110200	10600	0.303087	74	0.00681955	112
276	chr3	39854400	39855700	1300	0.302622	22	0.00413223	22
277	chr5	109404000	109413700	9700	0.302322	62	0.0023569	81
278	chr18	42678900	42689800	10900	0.302065	103	0.0122421	137
279	chr5	89440200	89450200	10000	0.301926	103	0.00860082	130
280	chrX	97554600	97568500	13900	0.301871	173	0.00600119	204
281	chr2	34326000	34327600	1600	0.301852	18	0.0055147	22
282	chr11	87364800	87370600	5800	0.301718	99	0.0136536	116
283	chr7	115990800	116015200	24400	0.301263	351	0.00504896	427
284	chr3	63998100	63999700	1600	0.301003	19	0.0100575	29
285	chr6	78918300	78920200	1900	0.300734	25	0.0102381	35
286	chr1	185922000	185923600	1600	0.300733	36	0.0117713	49
287	chr20	12375300	12376900	1600	0.300627	19	0.0094697	22
288	chr5	86024400	86028400	4000	0.300574	77	0.00892164	82
289	chr10	110588400	110590000	1600	0.300463	18	0	18
290	chr8	114530400	114539800	9400	0.300444	98	0.01398	118
291	chr5	120152400	120176800	24400	0.300125	288	0.0097418	362
292	chr2	180934800	180949900	15100	0.299998	121	0.00962581	177
293	chr2	186639600	186642700	3100	0.299796	44	0.00197861	55
294	chr15	39567300	39569500	2200	0.299712	22	0.00396825	28
295	chr14	52505400	52507600	2200	0.299544	47	0.00718689	48
296	chr5	106110600	106116100	5500	0.299515	59	0.0031857	78
297	chr11	97037100	97044400	7300	0.29893	69	0.0135549	81
298	chr17	68346300	68348800	2500	0.2986	43	0.00853175	48
299	chr4	92464500	92467000	2500	0.298454	49	0.00119048	56
300	chr7	156525000	156526600	1600	0.298434	20	0.0272445	23
301	chr9	83338200	83347000	8800	0.298389	53	0.000704225	71
302	chr3	1959300	1984900	25600	0.298345	300	0.00515573	361
303	chr1	181884300	181894900	10600	0.298271	107	0.00519374	130
304	chr18	46944900	46982500	37600	0.298178	555	0.0122315	696
305	chr11	102080700	102082600	1900	0.298099	29	0.00758807	41
306	chr6	89646000	89647600	1600	0.298039	17	0.00758745	18
307	chr15	87548700	87550600	1900	0.297623	27	0.00650582	31
308	chr4	55529700	55532800	3100	0.297488	45	0.00189394	66
309	chrX	90032400	90034600	2200	0.297443	44	0.00326797	34
310	chr2	84061500	84063400	1900	0.297029	28	0.0075	30
311	chr20	15155700	15158200	2500	0.297011	25	0.0015625	32
312	chr3	175545300	175547500	2200	0.296905	49	0.0143612	62
313	chr6	27963300	27965200	1900	0.296855	11	0	18
314	chr6	40022400	40024300	1900	0.296793	26	0.0108721	32
315	chr9	1557600	1560700	3100	0.296718	79	0.0164944	82
316	chr13	61377900	61381000	3100	0.296598	72	0.00539217	84
317	chr4	102399900	102401500	1600	0.296373	30	0.00722562	34
318	chr3	110634900	110637100	2200	0.29621	83	0.00696563	86
319	chr1	64118400	64120000	1600	0.295816	15	0.00277778	18
320	chr9	100383000	100386400	3400	0.295698	55	0.0173551	60
321	chr1	82536900	82544200	7300	0.295665	92	0.00317652	113
322	chr5	160223400	160260700	37300	0.295395	376	0.0040118	472
323	chr15	31139700	31147600	7900	0.295313	95	0.00930768	110
324	chr15	66666300	66667900	1600	0.29518	40	0.00396826	42
325	chr3	21588000	21604000	16000	0.294925	190	0.0105222	239
326	chr16	16724700	16726600	1900	0.294909	29	0.00480072	32
327	chr15	87919800	87924100	4300	0.294582	66	0.00703404	80
328	chr5	13380900	13399900	19000	0.294567	198	0.0181876	253
329	chr18	41094000	41095900	1900	0.29454	29	0.00657895	38
330	chr4	54270600	54277000	6400	0.294526	134	0.00788083	160
331	chr1	214041600	214042900	1300	0.294444	12	0	14
332	chr7	135825900	135827500	1600	0.294167	20	0	22
333	chr3	1778100	1783000	4900	0.29413	139	0.00282357	158
334	chr2	187320900	187322500	1600	0.294118	17	0.00790513	23
335	chr7	30380100	30384700	4600	0.294028	59	0.00471094	87
336	chr6	23852700	23879800	27100	0.293851	379	0.00950573	468
337	chr12	73400100	73403500	3400	0.293846	61	0.00487397	64
338	chr2	30810600	30831100	20500	0.293777	150	0.0138355	220
339	chr8	100955400	100957300	1900	0.293692	52	0.00675288	58
340	chr2	76879200	76882000	2800	0.293342	76	0.00438161	84
341	chr18	75196800	75199000	2200	0.293254	40	0.00119048	42
342	chr1	197049000	197052700	3700	0.293056	35	0.0110434	41
343	chr2	64152900	64166800	13900	0.293047	138	0.00814149	181
344	chr14	33741300	33743200	1900	0.29304	13	0.00831848	18
345	chr8	125490300	125492200	1900	0.293038	66	0.0052899	68
346	chr9	82421700	82423300	1600	0.293013	28	0.0123049	28
347	chr6	64794300	64809700	15400	0.292986	152	0.0240786	212
348	chr13	96609600	96616000	6400	0.292921	70	0.00344621	75
349	chr2	42401400	42403600	2200	0.292748	57	0.00846703	66
350	chr9	4735200	4737100	1900	0.292593	27	0.00992063	42
351	chr3	30106200	30113200	7000	0.292411	73	0.00618574	98
352	chr5	170406900	170409400	2500	0.292385	30	0.00543758	34
353	chr2	41133600	41135200	1600	0.292361	16	0.016183	16
354	chr4	127100400	127102300	1900	0.292313	35	0.0130875	42
355	chr5	115523700	115528000	4300	0.292305	40	0.00786268	43
356	chr5	93880500	93882700	2200	0.292298	28	0.0025641	30
357	chr2	74526900	74528500	1600	0.292187	16	0.00555556	18
358	chr14	80912700	80916100	3400	0.292137	55	0.00923764	64
359	chr10	113472000	113475400	3400	0.292099	42	0.00341426	45
360	chr14	87702300	87726100	23800	0.291888	244	0.00891931	296
361	chr4	45030600	45033400	2800	0.291392	39	0.00831075	41
362	chr11	80596200	80597800	1600	0.29127	30	0.0225159	32
363	chr12	79998900	80004100	5200	0.291248	60	0.0148123	74
364	chr2	52250700	52255000	4300	0.291111	90	0.00907282	98
365	chr1	31770600	31774600	4000	0.291097	47	0.00488545	53
366	chr9	12166800	12168400	1600	0.29102	37	0	42
367	chr10	46257600	46260400	2800	0.290974	51	0.00932622	68
368	chr13	70355700	70360300	4600	0.290928	114	0.00698733	127
369	chr17	20546700	20548300	1600	0.290618	10	0	17
370	chr2	36505500	36507700	2200	0.290504	43	0.00923248	53
371	chr8	129926400	129929200	2800	0.290493	74	0.00489383	80
372	chr6	23698200	23701900	3700	0.290433	49	0.0240611	67
373	chr8	92903100	92907100	4000	0.29031	87	0.00452828	101
374	chr1	66150600	66152500	1900	0.290185	36	0.00559211	38
375	chr2	106343100	106345000	1900	0.290155	31	0.00420168	34
376	chr13	73329900	73331800	1900	0.290079	45	0.00587301	50
377	chr15	77701800	77703400	1600	0.290025	26	0.00983892	28
378	chr14	62653500	62656900	3400	0.289825	34	0.00756721	41
379	chr13	86294400	86299600	5200	0.289436	57	0.00484334	70
380	chr6	84153300	84155200	1900	0.289299	35	0.00185185	36
381	chr6	115043400	115048600	5200	0.289283	95	0.0030258	120
382	chr5	117813600	117815800	2200	0.289052	36	0.00198413	36
383	chr13	25341000	25343500	2500	0.289015	44	0.00627289	52
384	chr2	144078000	144082300	4300	0.288922	72	0.0198257	96
385	chr2	188435100	188437000	1900	0.288916	29	0.00231481	36
386	chr14	96984000	96986200	2200	0.288713	65	0.0229608	72
387	chr5	117769500	117777700	8200	0.288594	117	0.00617467	142
388	chr9	13922700	13933900	11200	0.288513	96	0.00284134	166
389	chr4	125792400	125799100	6700	0.28836	100	0.020132	120
390	chr11	29877300	29884300	7000	0.28824	43	0.00441859	68
391	chr2	199981500	199983400	1900	0.288194	24	0	33
392	chr9	73980300	73990000	9700	0.288136	72	0.00582837	96
393	chr10	65702100	65720800	18700	0.288094	190	0.0135047	273
394	chr1	94894200	94900000	5800	0.288074	76	0.0321703	91
395	chr18	34311300	34317100	5800	0.287772	94	0.00478373	100
396	chr19	57885000	57888400	3400	0.287584	80	0.0063146	88
397	chr19	44073600	44075500	1900	0.287485	37	0.00809716	35
398	chr1	185075400	185079100	3700	0.287243	42	0.00376903	43
399	chr8	120300000	120306700	6700	0.28724	110	0.0080511	121
400	chr1	193466100	193475800	9700	0.287187	76	0.00935902	99
401	chr3	153137100	153141100	4000	0.287099	35	0.00408163	35
402	chr2	227730000	227731900	1900	0.287086	35	0.0117805	42
403	chr12	105622800	105624700	1900	0.28664	36	0.00950535	43
404	chr17	62850000	62852800	2800	0.286524	49	0.0171608	76
405	chr9	99526500	99538300	11800	0.286522	160	0.00740865	181
406	chr4	167441100	167444200	3100	0.286375	78	0.00821108	86
407	chr10	89368500	89373400	4900	0.286369	60	0.0103221	71
408	chr19	21914700	21922300	7600	0.286328	109	0.00239439	131
409	chr10	100826100	100833400	7300	0.28629	83	0.00583983	98
410	chr20	53345100	53349100	4000	0.28619	35	0.0124025	54
411	chr13	88015500	88029100	13600	0.286132	165	0.01017	234
412	chr19	37563600	37564600	1000	0.286086	16	0.00427351	18
413	chr9	25101300	25106500	5200	0.286015	97	0.00356633	121
414	chr11	24044400	24046000	1600	0.28598	19	0.0071935	24
415	chr2	40147200	40159000	11800	0.285941	108	0.00854978	126
416	chr2	227318100	227327500	9400	0.285836	69	0.00355252	103
417	chr18	26277300	26279200	1900	0.285714	56	0.00252526	66
418	chr14	23129400	23131300	1900	0.285589	19	0.0108807	31
419	chr5	7061100	7065100	4000	0.285527	77	0.00584522	88
420	chr3	120468600	120470500	1900	0.28538	19	0.00215054	31
421	chr1	243999000	244000900	1900	0.285374	18	0	22
422	chr11	20576400	20578000	1600	0.285281	14	0.0192708	16
423	chr3	123921000	123922600	1600	0.285141	20	0	24
424	chr10	20931300	20934400	3100	0.285059	44	0.0022703	52
425	chr5	13241400	13255300	13900	0.284975	198	0.020036	248
426	chr16	65286000	65287000	1000	0.284798	13	0	16
427	chr14	32362200	32366800	4600	0.284541	56	0.00691766	66
428	chr4	160675800	160681000	5200	0.28452	73	0.00107646	92
429	chr2	144018300	144030400	12100	0.284316	143	0.00708651	181
430	chrX	116930400	116932000	1600	0.28421	38	0.02209	42
431	chrX	127065600	127073800	8200	0.284202	73	0.00332644	78
432	chrX	85290300	85296400	6100	0.284189	82	0.0119418	107
433	chr13	48169200	48171100	1900	0.284091	22	0	26
434	chrX	18267900	18269500	1600	0.284053	27	0	29
435	chr8	13533000	13542100	9100	0.283939	99	0.00676358	148
436	chr3	163894200	163906600	12400	0.283707	153	0.0099688	183
437	chr20	44341800	44344000	2200	0.283687	27	0.00274725	28
438	chr5	18033900	18047500	13600	0.283548	181	0.0037232	243
439	chr6	102521100	102525400	4300	0.283413	52	0.0122355	67
440	chr9	113974500	113976400	1900	0.283333	20	0	24
441	chr15	85386600	85388200	1600	0.283162	44	0.0160193	48
442	chr4	178330200	178332700	2500	0.28297	47	0.0216925	50
443	chr6	79172100	79189000	16900	0.282967	227	0.00541043	284
444	chr3	59433300	59435800	2500	0.282674	35	0.00537202	40
445	chr3	1920600	1937800	17200	0.282537	195	0.0112205	256
446	chr3	175503600	175514200	10600	0.282357	152	0.0190624	210
447	chr5	103403400	103416700	13300	0.28234	226	0.00894013	278
448	chr2	64121700	64137700	16000	0.282198	164	0.0179124	228
449	chr16	63585000	63586900	1900	0.282028	31	0.0167932	36
450	chr7	17594100	17617000	22900	0.281979	200	0.0043565	279
451	chrX	30850500	30856000	5500	0.281926	110	0.00584471	129
452	chr2	80752800	80773000	20200	0.281555	220	0.00700313	283
453	chr13	61719300	61731400	12100	0.281528	68	0.00403508	95
454	chr2	144291000	144303700	12700	0.281476	154	0.00642009	196
455	chrX	141955200	141961300	6100	0.281464	89	0.00713653	94
456	chr9	19527300	19570600	43300	0.281389	494	0.00801642	601
457	chr5	152037900	152040100	2200	0.281332	64	0.0100644	69
458	chrX	14480700	14483800	3100	0.281238	65	0.0127724	59
459	chr7	146355300	146356900	1600	0.281217	18	0.0108037	23
460	chr7	13308900	13326400	17500	0.281149	158	0.00313319	230
461	chr14	57095100	57130600	35500	0.281124	427	0.00985702	544
462	chr5	125664900	125670100	5200	0.281047	55	0.00515641	72
463	chr13	80978700	80983900	5200	0.280976	51	0.00654819	57
464	chrX	50986500	50988100	1600	0.280952	20	0.005291	21
465	chr4	150768600	150771400	2800	0.280902	82	0.00841973	95
466	chr10	10986000	10988500	2500	0.28083	40	0.00320911	46
467	chr14	46568700	46587100	18400	0.28076	196	0.0073853	253
468	chr2	140170200	140172100	1900	0.280533	33	0.00436397	37
469	chr1	34275900	34277800	1900	0.280527	33	0.0114488	36
470	chr2	139293900	139305700	11800	0.28045	196	0.00985931	225
471	chr5	109043400	109045600	2200	0.280235	16	0.0379722	23
472	chr5	100393800	100396900	3100	0.280126	49	0.00652236	60
473	chr2	16982700	16984300	1600	0.279934	26	0	34
474	chr8	87937500	87942700	5200	0.279919	52	0.004151	63
475	chr6	124732200	124735300	3100	0.279913	80	0.00103306	88
476	chr8	129756300	129759100	2800	0.279909	102	0.0108216	103
477	chr11	106079700	106096300	16600	0.279739	166	0.0107276	219
478	chr11	43487700	43495600	7900	0.279514	78	0.00938964	103
479	chr6	84830400	84846100	15700	0.279481	173	0.00929626	215
480	chr14	88115400	88132000	16600	0.279442	191	0.0255664	229
481	chr2	196947600	196969900	22300	0.279409	235	0.00728242	299
482	chr8	76667100	76668700	1600	0.279214	14	0	14
483	chr16	64237200	64249000	11800	0.2792	78	0.0114093	129
484	chr9	115755000	115769500	14500	0.279084	93	0.00638779	180
485	chr14	86403000	86404600	1600	0.279012	18	0.00363636	25
486	chr7	51350700	51352600	1900	0.278927	39	0.0102858	46
487	chr2	153594000	153596800	2800	0.278887	44	0.00973287	46
488	chr2	112311600	112313500	1900	0.278874	21	0.0145124	29
489	chr18	25398600	25401100	2500	0.278846	26	0.0085084	30
490	chr3	30025500	30037600	12100	0.278749	168	0.00554968	196
491	chr3	174046800	174050200	3400	0.278674	31	0.00384615	40
492	chr10	112351200	112369600	18400	0.278641	251	0.0112063	328
493	chr11	78770400	78772300	1900	0.278575	31	0.0110844	32
494	chr4	181724100	181735900	11800	0.278519	137	0.00635417	207
495	chr2	120803100	120815500	12400	0.278512	195	0.012613	237
496	chr18	68137800	68139700	1900	0.278407	29	0.00608555	36
497	chr5	91543800	91545700	1900	0.278355	25	0.00670163	26
498	chr2	116011500	116017900	6400	0.278197	84	0.00464743	109
499	chr1	191664600	191666200	1600	0.278095	10	0.0104167	12
500	chr9	1587300	1590100	2800	0.278073	49	0.00535325	54
501	chrX	77361000	77362900	1900	0.27793	26	0	32
502	chr6	87432600	87443800	11200	0.27791	143	0.00551576	181
503	chr6	136493700	136527700	34000	0.277836	409	0.00793387	529
504	chr12	17716500	17718400	1900	0.277816	27	0.00420168	34
505	chr8	72031500	72039100	7600	0.277778	50	0.00697696	75
506	chr4	167162400	167164300	1900	0.277778	21	0	28
507	chr13	79351200	79362400	11200	0.277644	95	0.00782146	148
508	chr7	89088000	89096500	8500	0.277603	128	0.00740809	152
509	chr8	13552200	13565800	13600	0.277591	177	0.00271012	217
510	chr1	165944100	165953500	9400	0.27741	56	0.00533068	60
511	chr6	7348500	7350400	1900	0.277399	18	0	23
512	chrX	116103000	116105500	2500	0.27736	78	0.00498085	87
513	chr8	24696300	24698800	2500	0.277118	63	0.0067102	72
514	chr4	57193500	57206500	13000	0.276864	178	0.0136533	232
515	chr2	144147900	144152200	4300	0.27677	39	0.00403807	54
516	chr4	475500	486100	10600	0.276762	316	0.0101544	341
517	chr4	92301900	92313400	11500	0.276677	71	0.00771738	115
518	chr13	82440000	82441900	1900	0.276539	46	0.00321906	50
519	chr3	143148600	143152600	4000	0.276506	57	0.00980468	64
520	chr11	106055400	106066900	11500	0.276468	110	0.00751111	173
521	chr2	174006300	174010000	3700	0.276385	46	0.00753374	57
522	chr15	82652100	82653700	1600	0.276316	19	0.0114286	25
523	chr11	106647000	106649500	2500	0.2762	45	0.00523704	62
524	chr9	83304900	83312200	7300	0.275951	43	0.00467087	75
525	chr2	209751000	209765200	14200	0.275936	127	0.00292095	163
526	chr5	36182700	36191200	8500	0.275868	140	0.00704444	171
527	chr1	173641500	173644600	3100	0.275649	35	0.00438436	46
528	chr13	86248800	86258200	9400	0.275494	106	0.00722015	138
529	chr3	39897900	39899200	1300	0.275411	15	0	16
530	chr4	177704700	177706600	1900	0.275366	26	0.0178254	26
531	chr3	159374700	159394300	19600	0.275326	213	0.0137251	269
532	chr5	25215900	25217200	1300	0.275325	18	0.0240385	22
533	chr1	113631600	113633200	1600	0.275185	15	0.0206904	21
534	chr15	81528300	81531400	3100	0.275117	45	0.00101215	52
535	chr1	176167500	176173300	5800	0.275019	95	0.0114958	119
536	chr1	200331000	200332000	1000	0.274952	12	0.00294118	10
537	chr15	46389300	46398400	9100	0.274893	195	0.00598663	213
538	chr2	216625500	216628300	2800	0.274641	38	0.00485305	46
539	chr3	24334800	24336700	1900	0.27451	17	0.0111111	18
540	chr7	146984100	146986000	1900	0.274432	37	0	35
541	chr1	201814800	201816700	1900	0.274423	30	0.0150534	34
542	chr2	138138300	138140500	2200	0.274173	42	0.00675548	42
543	chr6	23839200	23841100	1900	0.273864	44	0.00348214	50
544	chr5	108518400	108520000	1600	0.273825	34	0.0176035	42
545	chrX	146779200	146795200	16000	0.27369	153	0.00996359	181
546	chr3	119720400	119724700	4300	0.273595	77	0.0126359	88
547	chr8	129723900	129727900	4000	0.273578	86	0.0105769	104
548	chr4	160531800	160552000	20200	0.273502	228	0.00617168	288
549	chr9	8328000	8337700	9700	0.273376	128	0.00443072	163
550	chr18	31398300	31399900	1600	0.273283	29	0.0124517	31
551	chr15	46246800	46271500	24700	0.273193	229	0.00912952	315
552	chr9	25246500	25249000	2500	0.273177	39	0.00166667	50
553	chr11	13718100	13719700	1600	0.27314	16	0	14
554	chr6	105321600	105323200	1600	0.273106	18	0.0201033	24
555	chr7	122361000	122362900	1900	0.2726	20	0	30
556	chr14	55276800	55279300	2500	0.272539	43	0.00585178	46
557	chr5	68894700	68896600	1900	0.272498	32	0	51
558	chr7	32100300	32102200	1900	0.272446	24	0.0148921	27
559	chr2	239514000	239516200	2200	0.272253	26	0.00344828	29
560	chr13	56613300	56615800	2500	0.27225	42	0.0105603	58
561	chr6	155927400	155937700	10300	0.272137	70	0.00394858	99
562	chr12	30896100	30901300	5200	0.272135	59	0.00801976	75
563	chr4	93842100	93844300	2200	0.272043	45	0.00645183	58
564	chr2	63525300	63528100	2800	0.27199	36	0.002457	37
565	chr7	44526900	44528800	1900	0.271977	36	0.00354167	40
566	chr4	5131200	5143600	12400	0.271975	153	0.00716462	169
567	chr9	5093400	5105800	12400	0.271884	203	0.0075779	265
568	chr2	137564400	137566000	1600	0.27187	20	0.0205128	26
569	chr3	158632200	158634700	2500	0.271752	45	0.0088092	50
570	chr12	29291100	29293300	2200	0.271596	54	0.00704082	59
571	chr14	51739200	51741100	1900	0.271558	20	0.00645549	27
572	chr10	20843700	20846200	2500	0.27141	64	0.0100872	68
573	chr14	26323800	26328100	4300	0.271347	77	0.023693	93
574	chr14	63089700	63091600	1900	0.271334	54	0.00514323	64
575	chr17	51638700	51640600	1900	0.271226	20	0.0135226	26
576	chr3	60617400	60621100	3700	0.271145	84	0.00717376	98
577	chr15	95097600	95101600	4000	0.270976	72	0.00180653	78
578	chr3	152276400	152287300	10900	0.270788	203	0.00233849	225
579	chr14	46977000	46979500	2500	0.270763	77	0.00482281	85
580	chr5	76765200	76777900	12700	0.270547	203	0.01122	249
581	chr5	4840800	4844500	3700	0.270396	27	0.00451021	35
582	chr1	171561900	171564100	2200	0.270375	40	0.0011534	51
583	chr7	12325500	12344500	19000	0.270235	178	0.00621034	216
584	chr17	28623600	28625800	2200	0.270218	36	0.00302978	38
585	chr12	40776900	40779100	2200	0.270082	41	0.00584415	44
586	chr8	24207300	24221800	14500	0.270011	111	0.0119595	178
587	chr7	4289700	4291300	1600	0.27	25	0.0114583	32
588	chr17	66510900	66518500	7600	0.269927	102	0.0218505	131
589	chr11	121881000	121885300	4300	0.269804	43	0.00555184	46
590	chr2	13812600	13819000	6400	0.2697	79	0.00316558	88
591	chr4	19334100	19336300	2200	0.26969	21	0.00412826	28
592	chrX	146755800	146767600	11800	0.269685	105	0.0126003	130
593	chr7	114802500	114814900	12400	0.26965	128	0.010794	166
594	chr2	155349900	155351800	1900	0.269558	28	0.00929973	35
595	chr2	150648900	150654100	5200	0.269329	82	0.00361089	94
596	chr17	53450100	53451700	1600	0.26931	21	0.0125874	22
597	chr1	238126200	238135000	8800	0.269296	91	0.0013818	112
598	chr6	125183100	125186200	3100	0.269167	41	0.00219833	45
599	chr7	153454200	153462400	8200	0.269163	129	0.00401042	160
600	chr12	15366600	15368500	1900	0.269151	23	0.00922924	27
601	chr3	57344400	57383800	39400	0.268942	500	0.00802765	622
602	chr14	89227800	89250100	22300	0.268842	294	0.00975016	369
603	chr1	151702800	151713400	10600	0.268595	161	0.00669475	185
604	chr6	110856000	110857900	1900	0.26859	20	0	28
605	chr14	78357300	78359200	1900	0.268462	28	0.00451411	29
606	chr10	36482700	36484300	1600	0.268452	24	0.100379	32
607	chr11	32481900	32483800	1900	0.268364	33	0.0017094	39
608	chr7	89667900	89669500	1600	0.26821	18	0	18
609	chr9	108838500	108840400	1900	0.268182	33	0.0252849	36
610	chr14	49265400	49268200	2800	0.268063	27	0.00551146	36
611	chr11	39762900	39767200	4300	0.267911	45	0.00179766	62
612	chr18	62273700	62274700	1000	0.267857	21	0.0158978	24
613	chr4	91998900	92000800	1900	0.26777	36	0.0118318	40
614	chr12	68065500	68067400	1900	0.267611	16	0.00737847	16
615	chr13	61405500	61414300	8800	0.267478	116	0.00635444	153
616	chr3	19646100	19648300	2200	0.267391	23	0	32
617	chr12	17857200	17860600	3400	0.267371	61	0	70
618	chrX	92050500	92052100	1600	0.267328	27	0	32
619	chr3	7580100	7582000	1900	0.267303	29	0.00688089	34
620	chr9	6876600	6878200	1600	0.267214	33	0.0145085	34
621	chr3	43556700	43561000	4300	0.267116	53	0.015856	65
622	chr13	52842300	52844500	2200	0.267077	38	0.0015625	40
623	chr11	76999500	77009500	10000	0.267061	185	0.00896185	211
624	chr8	82741800	82747900	6100	0.266976	52	0.0036126	75
625	chr2	82868400	82870300	1900	0.26676	17	0.0125273	18
626	chr8	6726900	6730300	3400	0.266727	76	0.00911179	90
627	chr10	13857900	13860400	2500	0.266667	32	0.00213675	36
628	chr12	96255300	96257200	1900	0.266667	9	0.00520833	16
629	chrX	97618800	97631800	13000	0.266617	105	0.00545267	135
630	chr3	24953100	24961300	8200	0.266561	97	0.00934681	139
631	chr7	92911800	92913700	1900	0.26644	21	0.00506463	32
632	chr7	92970900	92973100	2200	0.266265	89	0.00930323	89
633	chr4	149068200	149077300	9100	0.266226	113	0.0053068	150
634	chr2	40235400	40252600	17200	0.266213	250	0.00744286	326
635	chr10	35169300	35175700	6400	0.266117	123	0.00988258	134
636	chr16	13450200	13455400	5200	0.266084	119	0.00222907	123
637	chr2	84330300	84333100	2800	0.266017	63	0.0166506	70
638	chr2	184360500	184378300	17800	0.266003	158	0.00375903	195
639	chr6	79278300	79303900	25600	0.265985	262	0.00562329	301
640	chr20	12426900	12433000	6100	0.265945	143	0.0138108	169
641	chr8	35402700	35407900	5200	0.265801	77	0.0113874	86
642	chr6	141754500	141763600	9100	0.265763	76	0.0024574	109
643	chr6	79243800	79245700	1900	0.265751	26	0.00446428	32
644	chr13	65236500	65238100	1600	0.265612	24	0.0100528	24
645	chr6	40082400	40104100	21700	0.265535	214	0.00433312	255
646	chr2	148719000	148722100	3100	0.265505	45	0.00972796	50
647	chr11	106626600	106630000	3400	0.265466	46	0	52
648	chr11	87270000	87271600	1600	0.26545	12	0	18
649	chr6	106186200	106188100	1900	0.265441	35	0.00854969	39
650	chr6	573600	576100	2500	0.265323	62	0.00516604	72
651	chr3	159291600	159293800	2200	0.26531	43	0.00484253	46
652	chr11	103261800	103292800	31000	0.265239	319	0.00569173	458
653	chr14	87942900	87948100	5200	0.265175	100	0.00548825	121
654	chr9	105126900	105131200	4300	0.265097	44	0.0122356	53
655	chr12	131672700	131675200	2500	0.265087	28	0	28
656	chr4	15223500	15227800	4300	0.265055	37	0.0228797	58
657	chr13	92766900	92778100	11200	0.264977	112	0.00616844	161
658	chr9	102960000	102967000	7000	0.264944	71	0.00829022	82
659	chr2	8885400	8887300	1900	0.264881	42	0.0163934	61
660	chr8	28781400	28783300	1900	0.264759	42	0.00584537	47
661	chr5	125489100	125492200	3100	0.264755	69	0.00522722	80
662	chr7	63494700	63496600	1900	0.264751	27	0.0360136	30
663	chr6	23733000	23735800	2800	0.264699	62	0.020303	80
664	chr12	130100400	130102900	2500	0.26445	46	0.00673077	52
665	chr13	76305000	76325500	20500	0.264436	297	0.0146884	385
666	chr6	131327400	131330500	3100	0.26442	62	0.00692655	80
667	chr9	104701500	104704600	3100	0.26438	68	0.0109598	82
668	chr2	153716100	153718000	1900	0.264235	33	0.00297619	42
669	chr13	41292600	41295700	3100	0.264218	35	0.0177803	46
670	chr15	30070500	30075700	5200	0.264156	63	0.0247684	91
671	chr5	164454000	164455900	1900	0.264143	25	0.0201613	31
672	chr10	110263800	110265700	1900	0.2641	40	0.00439174	46
673	chr6	64764900	64776700	11800	0.264009	99	0.00639575	129
674	chr3	36734400	36736300	1900	0.263889	18	0.00721612	26
675	chr4	17849400	17851900	2500	0.26374	72	0.00770232	75
676	chrX	16338900	16384300	45400	0.263738	497	0.013848	564
677	chr10	93065100	93067300	2200	0.263663	47	0.00606347	50
678	chr13	21151500	21154000	2500	0.263649	35	0.00735931	46
679	chr14	46373700	46388800	15100	0.263627	86	0.00641493	128
680	chr16	17997300	17998600	1300	0.263587	22	0.0240093	26
681	chr10	116785800	116803600	17800	0.26357	334	0.00852361	368
682	chr7	89716500	89722300	5800	0.263509	46	0.00326421	62
683	chr1	105278100	105280300	2200	0.26345	23	0.0091838	26
684	chr6	138510000	138517300	7300	0.263413	110	0.00876516	141
685	chr7	89584500	89595700	11200	0.263403	89	0.00392967	121
686	chr11	29943300	29972500	29200	0.263257	216	0.00685628	303
687	chr3	5547600	5554900	7300	0.263075	93	0.00956499	106
688	chr15	41501400	41503300	1900	0.263025	17	0.00308642	18
689	chr2	38350800	38390200	39400	0.26299	482	0.0117965	597
690	chr5	115501800	115504300	2500	0.262763	33	0.0011655	39
691	chr6	78408000	78418300	10300	0.262749	171	0.00573379	199
692	chr14	62954700	62970400	15700	0.262723	150	0.00639055	198
693	chr1	198134400	198136300	1900	0.262649	16	0.00434783	23
694	chr11	92843100	92847400	4300	0.262574	54	0.00991566	59
695	chr2	22373400	22383400	10000	0.26248	128	0.00688011	161
696	chr7	92749500	92752000	2500	0.26237	39	0.00234375	40
697	chr9	14515200	14516800	1600	0.262199	42	0.00405018	45
698	chr4	20717400	20725000	7600	0.262195	125	0.00826569	151
699	chr9	2254500	2273200	18700	0.262179	298	0.00728876	351
700	chr5	144225900	144228100	2200	0.262121	33	0.00297619	42
701	chr5	165874800	165881200	6400	0.262081	68	0.00900987	83
702	chr6	23160900	23178100	17200	0.261971	205	0.00732704	251
703	chr2	227383200	227391100	7900	0.261951	51	0.00707096	72
704	chr15	65893200	65894800	1600	0.261905	38	0.0037037	45
705	chr5	109540800	109555300	14500	0.261875	109	0.00325456	134
706	chr16	70226700	70240000	13300	0.26183	558	0.00801014	576
707	chr14	51147300	51184900	37600	0.261789	650	0.00523082	756
708	chr15	94990200	95025700	35500	0.261721	416	0.00938237	552
709	chr12	42009600	42011200	1600	0.261667	25	0.0042735	26
710	chr4	92616600	92628400	11800	0.261656	78	0.00250521	118
711	chr3	163830600	163839100	8500	0.261576	54	0.00215566	94
712	chr7	34609200	34618000	8800	0.261559	114	0.001443	154
713	chr3	23357400	23359900	2500	0.261546	50	0.00778388	52
714	chr13	95025000	95026900	1900	0.261463	35	0.00803874	48
715	chr3	29274600	29278000	3400	0.261354	51	0.00338203	55
716	chr5	156784500	156867700	83200	0.261319	1016	0.00657295	1270
717	chr22	34647300	34760500	113200	0.261274	1190	0.0102703	1495
718	chr10	101707800	101712400	4600	0.261241	62	0.00590848	73
719	chr1	20156100	20159800	3700	0.261232	59	0.00825479	66
720	chr6	115318800	115335400	16600	0.261215	210	0.0104847	256
721	chr4	159871200	159904900	33700	0.261211	378	0.00518662	499
722	chr15	81648300	81651700	3400	0.261186	65	0.00819964	68
723	chr17	50094300	50096200	1900	0.261129	17	0.0111111	18
724	chr3	154589400	154593700	4300	0.261107	53	0.00857139	62
725	chr2	147477300	147480100	2800	0.261001	44	0.00987554	44
726	chr11	108587400	108589000	1600	0.260952	20	0.0146543	34
727	chr4	154484100	154488400	4300	0.260947	97	0.00954834	107
728	chr1	80516700	80534200	17500	0.260898	246	0.00497744	303
729	chr5	162420600	162423100	2500	0.260875	52	0.0138129	58
730	chr6	99867300	99870100	2800	0.260853	43	0.0196072	49
731	chr2	228862200	228898300	36100	0.260813	518	0.00541651	635
732	chr1	50962800	50964400	1600	0.260753	31	0.0107903	31
733	chr16	18289200	18305200	16000	0.260648	237	0.00475396	279
734	chr6	4819800	4855600	35800	0.260639	520	0.00929733	644
735	chr9	20800200	20801800	1600	0.260627	36	0.00740665	40
736	chr8	23867100	23910400	43300	0.260473	365	0.00728106	505
737	chr1	32860800	32864500	3700	0.260466	68	0.0112709	77
738	chr2	100019700	100021000	1300	0.260423	17	0.0240205	20
739	chr8	140165400	140181100	15700	0.260418	136	0.00436993	171
740	chr1	237636600	237641500	4900	0.260329	71	0.00434826	98
741	chr12	73032900	73035100	2200	0.260173	93	0.00226449	92
742	chr15	37695000	37701100	6100	0.260103	106	0.00678161	108
743	chr6	22167900	22182100	14200	0.260035	261	0.00965929	301
744	chr2	187173300	187178800	5500	0.259942	72	0.00323645	76
745	chr1	237620700	237622300	1600	0.259921	21	0.00869565	23
746	chr1	180346200	180357100	10900	0.259908	86	0.00438124	119
747	chr6	130884900	130898200	13300	0.259866	129	0.00524727	184
748	chr3	75882300	75887800	5500	0.259691	70	0.00379552	85
749	chr12	18149400	18195100	45700	0.259678	384	0.00608724	549
750	chr1	47233500	47237200	3700	0.259476	49	0.0126193	50
751	chr13	104864100	104866600	2500	0.259455	58	0.0203262	61
752	chr5	14642100	14644000	1900	0.25942	23	0	27
753	chr14	43425900	43429300	3400	0.259411	70	0.0075321	89
754	chr3	140389800	140398300	8500	0.259165	97	0.011588	127
755	chr7	32003100	32005300	2200	0.259123	65	0.00451681	68
756	chr9	73815900	73818100	2200	0.259093	41	0.00979058	42
757	chrX	14705100	14709400	4300	0.259038	88	0.00558511	94
758	chr2	235111200	235116400	5200	0.25901	51	0.00510817	64
759	chr6	102740400	102742000	1600	0.258944	50	0.00380907	55
760	chr15	73359000	73361200	2200	0.258936	40	0.0308982	46
761	chr12	27214200	27216100	1900	0.258915	58	0.00160031	61
762	chr1	69275400	69277300	1900	0.258859	37	0.000739644	52
763	chr7	36505800	36514600	8800	0.258725	151	0.00899854	160
764	chr14	80220000	80261500	41500	0.258711	480	0.0112754	641
765	chr16	60008100	60014500	6400	0.258708	130	0.00409536	154
766	chr14	59935200	59936800	1600	0.258661	27	0.00899326	30
767	chr4	11876700	11881600	4900	0.258654	63	0.00437083	78
768	chr5	18467100	18473200	6100	0.258628	114	0.00154918	133
769	chr3	59598600	59601700	3100	0.25855	54	0.00978242	58
770	chr1	193611000	193626100	15100	0.258509	95	0.0134021	128
771	chr6	95560200	95564500	4300	0.258497	61	0.00688352	66
772	chr9	1573200	1576000	2800	0.258459	66	0.0215476	90
773	chr7	37159200	37162000	2800	0.258378	83	0.0130209	96
774	chr10	20412000	20414800	2800	0.258336	73	0.0173385	78
775	chr7	51203100	51206800	3700	0.258335	61	0.00589355	68
776	chr3	62940600	62988700	48100	0.258318	389	0.00481736	542
777	chr6	137528700	137532100	3400	0.25828	51	0.0108704	55
778	chr2	124475400	124485400	10000	0.258238	125	0.00440552	157
779	chr3	1695000	1699300	4300	0.258157	54	0.00488115	62
780	chr8	142910400	142911700	1300	0.258059	22	0.00757576	22
781	chr5	160299000	160331500	32500	0.258002	324	0.00656289	448
782	chr8	31191000	31193500	2500	0.257986	41	0.00261628	43
783	chr8	132171000	132172300	1300	0.257936	9	0.00909091	10
784	chr15	87180900	87183100	2200	0.257883	30	0.00367647	32
785	chr7	97776300	97778200	1900	0.25786	36	0.00540413	38
786	chr4	92136900	92140900	4000	0.257838	144	0.00494153	142
787	chr4	182041200	182055100	13900	0.257755	166	0.0039641	230
788	chr8	13605300	13615300	10000	0.257755	107	0.00703544	133
789	chr11	24196500	24202600	6100	0.257682	76	0.00599473	124
790	chr12	23541000	23543800	2800	0.257655	81	0.00153149	106
791	chr12	16566900	16568500	1600	0.257649	30	0.0134715	34
792	chr8	4302600	4323400	20800	0.257555	365	0.00442145	477
793	chr3	34526400	34575100	48700	0.257305	412	0.00664991	542
794	chr7	112901700	112909900	8200	0.257283	128	0.0142603	152
795	chr20	12279900	12283900	4000	0.257234	39	0.0153734	48
796	chr8	71682300	71683900	1600	0.257128	22	0	22
797	chr10	16609500	16613200	3700	0.25711	59	0.0196728	72
798	chr13	102195600	102198100	2500	0.257105	77	0.00905504	84
799	chr10	64000800	64003600	2800	0.25708	30	0.036279	39
800	chr3	58848900	58850800	1900	0.257007	35	0.0123221	37
801	chr12	406500	409600	3100	0.256999	45	0.0102083	60
802	chr11	25669500	25672300	2800	0.25694	67	0.0314176	82
803	chr13	46137000	46139800	2800	0.256911	41	0.0131532	46
804	chr11	106518900	106520800	1900	0.256894	28	0.00379136	32
805	chr18	45160200	45165400	5200	0.256734	95	0.00846718	107
806	chr9	80233200	80260000	26800	0.256709	364	0.00801525	450
807	chr13	22149000	22173700	24700	0.256646	292	0.0102186	381
808	chr10	113502600	113504200	1600	0.256621	19	0.0203859	28
809	chr4	23196300	23205700	9400	0.256425	111	0.00832349	128
810	chr14	28833900	28835500	1600	0.256416	22	0.00520833	24
811	chr8	115172400	115180900	8500	0.256409	129	0.00835569	172
812	chr18	23808900	23867200	58300	0.25634	881	0.00990199	1096
813	chr1	186190500	186192100	1600	0.256166	27	0.00544507	32
814	chr14	52131600	52138600	7000	0.256086	100	0.00924573	122
815	chr19	56221500	56254600	33100	0.256064	893	0.00756727	1012
816	chr12	125545500	125547700	2200	0.256032	35	0.00956362	51
817	chr6	79074000	79083400	9400	0.255991	72	0.0101669	96
818	chr8	146053200	146077000	23800	0.255924	827	0.00939453	834
819	chrX	126903000	126910600	7600	0.255917	60	0.00609756	82
820	chr11	4464000	4483000	19000	0.255889	189	0.0113916	215
821	chr18	41942700	41955400	12700	0.255888	119	0.00456323	150
822	chr3	129561000	129569200	8200	0.25588	95	0.0100543	115
823	chr5	164523000	164529400	6400	0.255864	72	0.00589758	79
824	chr2	66370500	66373000	2500	0.255746	64	0.00438997	71
825	chr3	153980400	153982300	1900	0.255727	58	0.0176797	59
826	chr6	2254500	2259100	4600	0.255716	80	0.0185452	84
827	chr4	165271200	165274000	2800	0.255714	92	0.00675962	104
828	chr1	14389800	14391700	1900	0.255713	56	0.0135913	56
829	chr5	160668600	160677400	8800	0.255705	140	0.00478802	158
830	chr22	28604400	28607200	2800	0.25567	70	0.00999976	73
831	chr2	57371700	57377800	6100	0.255557	93	0.00273656	95
832	chr6	99947400	99955900	8500	0.255519	116	0.0138186	154
833	chr18	7840800	7847800	7000	0.25536	64	0.00976075	82
834	chr12	68224200	68251300	27100	0.255337	299	0.0071058	371
835	chr6	22198200	22215700	17500	0.255324	192	0.00811818	224
836	chr8	30047700	30050500	2800	0.255172	29	0.0150787	36
837	chr6	19197600	19223200	25600	0.25512	275	0.0114235	335
838	chr2	64818000	64828300	10300	0.255072	147	0.013202	163
839	chr2	34782900	34797400	14500	0.255039	182	0.00829992	223
840	chr2	49662000	49663900	1900	0.255038	29	0.00639552	32
841	chr7	149019000	149070700	51700	0.254862	578	0.0076985	694
842	chrX	31124700	31130800	6100	0.254813	57	0.0180861	78
843	chr2	13877400	13889200	11800	0.254737	180	0.00624005	211
844	chr7	91636800	91639000	2200	0.254615	57	0.0106102	62
845	chr5	49682100	49684900	2800	0.254605	75	0.00914442	78
846	chr16	71512800	71514700	1900	0.254598	31	0.00385027	34
847	chr4	21899100	21900700	1600	0.254469	15	0.00160256	16
848	chr15	56670300	56675800	5500	0.254385	38	0.00585858	50
849	chr4	12460200	12465700	5500	0.254351	102	0.0167695	114
850	chr9	9930600	9932500	1900	0.254188	58	0.0129757	73
851	chr7	124594800	124596400	1600	0.254167	16	0.00982906	18
852	chr2	201420000	201432400	12400	0.254153	134	0.00900178	174
853	chr6	89660400	89662300	1900	0.254129	32	0.00125313	38
854	chr10	55810800	55817500	6700	0.25412	43	0.0330471	60
855	chr4	12446100	12448600	2500	0.254092	31	0.0199755	34
856	chr14	104530200	104542600	12400	0.254034	268	0.0109366	306
857	chr7	9129300	9151600	22300	0.25401	196	0.0066614	239
858	chr4	16177500	16179400	1900	0.254	25	0.0108654	37
859	chr11	7920600	7922500	1900	0.25399	44	0	44
860	chr11	101722500	101725600	3100	0.253923	88	0.00475349	93
861	chr3	114876600	114877900	1300	0.253819	12	0.0142857	14
862	chr14	46633800	46637200	3400	0.253709	79	0.0107325	84
863	chr4	167370000	167386600	16600	0.253709	209	0.00621067	257
864	chr21	30690300	30691900	1600	0.253697	19	0.0182143	25
865	chr6	19422000	19424500	2500	0.253622	70	0.00297408	77
866	chr14	93883500	93886300	2800	0.253599	88	0.00521542	98
867	chr1	186162300	186165100	2800	0.25357	19	0.0189061	20
868	chr12	23662500	23675200	12700	0.25354	142	0.00243165	180
869	chr11	83777400	83779000	1600	0.253509	38	0.00300941	40
870	chr2	34825500	34836400	10900	0.253457	125	0.0123424	156
871	chr3	182955300	182958100	2800	0.253423	78	0.00767445	87
872	chr19	37192800	37199500	6700	0.253415	116	0.0122544	146
873	chr16	65579400	65609200	29800	0.253366	303	0.00813363	415
874	chr17	68883000	68902000	19000	0.253314	196	0.00747762	263
875	chr18	39646800	39649600	2800	0.253211	43	0.00359623	48
876	chr4	114433200	114435700	2500	0.25316	55	0.00469828	70
877	chr4	111336300	111341500	5200	0.253141	127	0.00178571	143
878	chr10	72504300	72505900	1600	0.253091	19	0.0091575	24
879	chr3	24982200	25005700	23500	0.253089	288	0.00988415	369
880	chr10	43111500	43113400	1900	0.25303	33	0.0108466	36
881	chr17	52641000	52649200	8200	0.252998	91	0.00308642	108
882	chr11	88458000	88459600	1600	0.252916	14	0.00625	16
883	chr12	133709400	133711300	1900	0.252787	44	0.0192225	50
884	chr8	108847200	108848800	1600	0.252757	19	0.00428673	26
885	chr12	13776900	13780000	3100	0.252704	34	0.00827228	40
886	chr3	31942500	32006800	64300	0.25268	1031	0.00953967	1196
887	chr8	32973600	32984200	10600	0.252673	147	0.0069184	173
888	chr10	25539600	25543000	3400	0.252355	87	0.00516871	103
889	chr1	227658000	227679100	21100	0.252264	161	0.00617212	201
890	chr13	70230300	70248100	17800	0.252216	148	0.00160171	191
891	chr3	196951200	196978300	27100	0.252158	332	0.00890037	402
892	chr1	179803800	179809300	5500	0.252158	238	0.00995851	248
893	chr4	107461200	107463100	1900	0.252136	32	0	39
894	chr15	44473500	44479000	5500	0.252065	113	0.018239	129
895	chr20	40088100	40091200	3100	0.252065	56	0.0133759	60
896	chr11	22305600	22318300	12700	0.252062	189	0.00594102	234
897	chr10	190800	204400	13600	0.252038	177	0.0116062	246
898	chr2	206877300	206881000	3700	0.251994	47	0.00864926	66
899	chr2	116226300	116228200	1900	0.251955	27	0	40
900	chr8	18826800	18829900	3100	0.251888	71	0.00612483	91
901	chr17	60126600	60139000	12400	0.251789	191	0.00951251	238
902	chr2	12015300	12097300	82000	0.25171	1285	0.00638558	1472
903	chr3	62807400	62809300	1900	0.251548	30	0.00452489	34
904	chr5	169671000	169673500	2500	0.251544	86	0.0190679	97
905	chr4	78453000	78455800	2800	0.251512	46	0.00120192	52
906	chr16	62624700	62626600	1900	0.251482	26	0.00503592	34
907	chr17	56054100	56056300	2200	0.25141	56	0.00530303	55
908	chr13	103832700	103841200	8500	0.25134	130	0.00638068	146
909	chr4	160993800	160995400	1600	0.251339	24	0.00830996	46
910	chr16	74288700	74290600	1900	0.251293	31	0.00653021	54
911	chr4	160634100	160639300	5200	0.25128	147	0.0114288	154
912	chr2	70618200	70642000	23800	0.251247	295	0.00467708	350
913	chr3	60433500	60471400	37900	0.251057	341	0.00607464	478
914	chr5	125685300	125689000	3700	0.251039	59	0.00922919	66
915	chr7	76987500	77008300	20800	0.251031	189	0.0113789	260
916	chr3	65077500	65079400	1900	0.251018	25	0.0114638	42
917	chr3	122492400	122493700	1300	0.250974	22	0.0198369	22
918	chr5	117980400	117982300	1900	0.250968	38	0.00799381	56
919	chr8	24711900	24740200	28300	0.250871	301	0.00629744	378
920	chr1	177343500	177354400	10900	0.250839	52	0.0116048	68
921	chr4	154586700	154589800	3100	0.250804	32	0.00640948	36
922	chr18	57893400	57895300	1900	0.25077	27	0.00462963	27
923	chr3	63000900	63014200	13300	0.25074	147	0.00745229	168
924	chr3	21742500	21745000	2500	0.250734	35	0.00203252	41
925	chr10	51591000	51592300	1300	0.250705	27	0.0184028	32
926	chr5	128485800	128492200	6400	0.250669	53	0.00765455	76
927	chr20	12636900	12648400	11500	0.250644	119	0.00517975	151
928	chr7	8278500	8283700	5200	0.25047	76	0.0114368	87
929	chr16	59313000	59315800	2800	0.25039	38	0.00235043	40
930	chr2	105969900	105973000	3100	0.250309	44	0.0221803	50
931	chr8	104242500	104245600	3100	0.250257	34	0.00675562	38
932	chr16	31397700	31399300	1600	0.250189	21	0.0120833	24
933	chr3	21294600	21298000	3400	0.250185	93	0.00749933	105
934	chr4	56442600	56446600	4000	0.250057	43	0.00906594	56
935	chr10	55008300	55014700	6400	0.250046	52	0.00782072	65
936	chr5	146551500	146554000	2500	0.25	32	0.00131579	38
937	chr2	211051200	211053100	1900	0.249947	30	0.0106061	36
938	chr2	78175800	78193600	17800	0.24994	261	0.00458965	319
939	chr4	155844600	155853100	8500	0.249914	100	0.00487638	113
940	chr6	110019900	110021800	1900	0.249883	27	0.00537634	31
941	chr6	42019500	42024400	4900	0.249796	64	0.0103363	84
942	chr14	88076700	88098400	21700	0.249718	272	0.0082014	334
943	chr3	55408200	55426600	18400	0.2497	176	0.00596655	235
944	chr10	106130400	106132300	1900	0.249636	36	0	38
945	chr11	83421600	83431900	10300	0.249593	110	0.0145097	140
946	chr10	106475100	106478800	3700	0.249578	47	0.00147929	52
947	chr12	123681300	123683500	2200	0.249572	64	0.00723267	66
948	chr12	12075600	12077500	1900	0.249468	17	0.0091811	30
949	chr14	53573700	53612800	39100	0.249402	572	0.010775	688
950	chr14	47548200	47550100	1900	0.249365	45	0.00340136	42
951	chr12	49660500	49667800	7300	0.249349	194	0.0143582	210
952	chr4	166031100	166033300	2200	0.249182	38	0.0050792	44
953	chr3	130258200	130275100	16900	0.249181	248	0.0101514	295
954	chr3	141283200	141285100	1900	0.249138	28	0.00277778	30
955	chr11	26894700	26900800	6100	0.249128	41	0.00432099	54
956	chr8	106805400	106815400	10000	0.249036	190	0.00791335	215
957	chr4	38264700	38266600	1900	0.249002	31	0.0148674	36
958	chr6	74680800	74686300	5500	0.248835	117	0.0112531	128
959	chr3	134723400	134725300	1900	0.248833	67	0.00593895	75
960	chr7	32082000	32085400	3400	0.248823	29	0	34
961	chr4	23761500	23769700	8200	0.248784	105	0.00646756	130
962	chr4	160725000	160728100	3100	0.248732	98	0.0082061	100
963	chr5	102707700	102736300	28600	0.248696	254	0.0106815	329
964	chr13	77217000	77235100	18100	0.248666	246	0.00964485	301
965	chr2	8647800	8651500	3700	0.248597	76	0.00413931	82
966	chr9	113987700	113996800	9100	0.248578	98	0.0078869	120
967	chr15	48697500	48699400	1900	0.248541	31	0.0106593	32
968	chr16	83011800	83013400	1600	0.248518	14	0	20
969	chr14	26148600	26151100	2500	0.248423	80	0.00563058	84
970	chr3	116324700	116327200	2500	0.248384	37	0.00690059	38
971	chr17	48496500	48498700	2200	0.248274	59	0.012393	62
972	chr1	14361300	14365000	3700	0.24824	62	0.00645518	64
973	chr12	54860400	54864400	4000	0.248168	100	0.0109264	107
974	chr3	78156600	78159400	2800	0.248099	125	0.00967264	128
975	chr4	147449100	147481000	31900	0.248073	361	0.0044812	431
976	chr6	23590800	23596300	5500	0.248063	101	0.00722936	109
977	chrX	82047300	82049200	1900	0.248019	13	0.0111111	18
978	chr5	80612400	80617900	5500	0.2479	80	0.00491899	96
979	chr4	24910200	24913300	3100	0.247877	42	0.00162338	44
980	chr13	61643700	61650400	6700	0.247851	36	0.016524	72
981	chr6	81686100	81688000	1900	0.247826	23	0.00529827	28
982	chr5	12938700	12942700	4000	0.247825	52	0.000932836	67
983	chr3	25017900	25031500	13600	0.247818	151	0.00461817	205
984	chr20	9853500	9855100	1600	0.247729	31	0.00873017	42
985	chr9	108513000	108515200	2200	0.247721	35	0	38
986	chr10	25907700	25925800	18100	0.247676	190	0.019426	243
987	chr14	59958900	59960500	1600	0.24763	36	0.0250769	36
988	chr14	63102600	63109000	6400	0.247618	116	0.0049033	138
989	chr12	83806200	83827600	21400	0.247567	142	0.00391772	212
990	chr1	109116300	109118200	1900	0.247549	17	0.00902779	24
991	chr5	151880700	151885900	5200	0.247524	84	0.000899521	95
992	chr13	66804900	66809800	4900	0.247517	77	0.00238732	77
993	chr14	62168100	62176600	8500	0.247507	95	0.0209803	134
994	chr5	12486300	12489100	2800	0.247495	37	0.0111493	40
995	chr5	58422600	58424800	2200	0.247386	50	0.00576389	60
996	chr11	72623700	72625600	1900	0.247359	25	0	27
997	chr11	11263200	11317300	54100	0.24733	851	0.00888221	943
998	chr2	208456500	208459600	3100	0.247206	35	0.00467525	44
999	chrX	127043700	127053100	9400	0.247113	73	0.00260417	96
1000	chr11	87472200	87481300	9100	0.247072	88	0.00667843	128
1001	chr20	54090900	54127300	36400	0.247045	393	0.00640872	536
1002	chr3	60177000	60179500	2500	0.246996	33	0.00951116	48
1003	chr7	114787800	114790300	2500	0.246955	43	0.00905662	51
1004	chr1	193158000	193162900	4900	0.246948	68	0.0140657	88
1005	chr9	13894800	13911400	16600	0.246899	114	0.00603484	199
1006	chr2	109353600	109356400	2800	0.246896	116	0.0128993	126
1007	chrX	95878800	95881000	2200	0.246881	64	0.0383756	61
1008	chr2	192976800	192996400	19600	0.246859	142	0.0100597	201
1009	chr12	82228200	82230700	2500	0.246799	30	0.00262238	32
1010	chr12	1461600	1464400	2800	0.24679	89	0.0028305	91
1011	chr9	26340300	26349700	9400	0.24677	85	0.00737798	112
1012	chr5	167209500	167211400	1900	0.24672	31	0	32
1013	chr7	145584000	145585600	1600	0.246693	30	0	32
1014	chr9	126571200	126574300	3100	0.246607	60	0.00974557	72
1015	chr9	83361000	83365000	4000	0.246567	103	0.00525622	119
1016	chr22	47472900	47476000	3100	0.246541	67	0.013635	76
1017	chr5	159842400	159844000	1600	0.246537	29	0.00441262	32
1018	chr13	30822000	30836200	14200	0.246446	229	0.0185456	304
1019	chr2	149462700	149465200	2500	0.24644	42	0.00352188	51
1020	chr3	25237500	25251400	13900	0.24643	165	0.00380194	220
1021	chr12	51528300	51533500	5200	0.246351	98	0.0102094	117
1022	chr2	177651000	177685900	34900	0.246339	402	0.00877755	490
1023	chr5	73338300	73350400	12100	0.246321	107	0.00980003	156
1024	chr4	147993000	147995200	2200	0.246303	30	0.00284666	32
1025	chr15	68381400	68394400	13000	0.246249	136	0.017488	172
1026	chr14	39277200	39278800	1600	0.246062	29	0.0113961	30
1027	chr17	58872300	58875100	2800	0.245913	42	0.014219	56
1028	chr7	81545400	81550900	5500	0.245766	52	0.00584522	63
1029	chr4	37481100	37483000	1900	0.245765	52	0.00605593	54
1030	chrX	95893200	95895700	2500	0.245731	36	0.0156085	45
1031	chr4	8094000	8095600	1600	0.245722	33	0.0125234	38
1032	chr3	191388600	191402200	13600	0.245674	140	0.00797304	202
1033	chr14	73356600	73358200	1600	0.245668	33	0.0377502	35
1034	chr10	113244000	113263000	19000	0.245648	113	0.0102979	161
1035	chr11	88821600	88823500	1900	0.245645	20	0.0135841	29
1036	chr18	62239200	62260600	21400	0.245628	208	0.00643528	278
1037	chr10	56274000	56276500	2500	0.245613	62	0.00599747	66
1038	chrX	99297900	99307900	10000	0.245556	139	0.0099182	163
1039	chr12	61888500	61890400	1900	0.245549	35	0.0021645	42
1040	chr9	26274900	26283700	8800	0.245468	88	0.00894751	114
1041	chr3	163987200	163997200	10000	0.24544	72	0.00397338	88
1042	chr14	26188800	26191300	2500	0.245388	26	0.00757914	40
1043	chr7	134334600	134359900	25300	0.24524	300	0.00735028	386
1044	chr5	116390400	116397400	7000	0.245187	59	0.0115534	86
1045	chr20	48430800	48433300	2500	0.245135	54	0.00874143	56
1046	chr5	13157700	13159600	1900	0.245125	42	0.0101703	44
1047	chr18	1116300	1126900	10600	0.244978	118	0.00777192	148
1048	chr1	46700700	46703800	3100	0.244978	59	0.00587413	65
1049	chr9	111259200	111267100	7900	0.244935	191	0.00950107	214
1050	chr6	8311200	8316400	5200	0.244921	81	0.00523968	96
1051	chr12	97747800	97750000	2200	0.244882	64	0.00826477	66
1052	chr18	62290500	62292400	1900	0.244854	28	0.0370911	39
1053	chr15	55162200	55180300	18100	0.24475	231	0.0063209	284
1054	chr11	88941300	88945900	4600	0.244736	64	0.00765024	82
1055	chr10	109766400	109768600	2200	0.244685	42	0.00253195	44
1056	chr12	110875200	110877400	2200	0.2446	98	0.0125025	100
1057	chr3	115831800	115842400	10600	0.244566	108	0.00271385	145
1058	chr14	38423400	38437600	14200	0.244528	132	0.00912777	160
1059	chr1	181215000	181222000	7000	0.244386	107	0.0105013	140
1060	chr7	81770100	81780100	10000	0.244383	88	0.0180884	127
1061	chr11	114104400	114105400	1000	0.244318	22	0.00867769	22
1062	chr7	14194500	14201500	7000	0.244279	44	0.00461872	70
1063	chr8	132645300	132649600	4300	0.24426	105	0.00557515	104
1064	chr2	176190000	176191300	1300	0.244167	30	0.0091226	32
1065	chr1	186047700	186049600	1900	0.244062	28	0.0103335	29
1066	chr10	25659600	25682500	22900	0.244059	182	0.00430206	242
1067	chr4	103522200	103538500	16300	0.243959	256	0.0105221	292
1068	chr4	139274400	139280200	5800	0.243957	89	0.00463348	96
1069	chr1	75614700	75623200	8500	0.243934	106	0.006785	143
1070	chr9	118139400	118143400	4000	0.243931	56	0.00491277	66
1071	chr13	35223600	35226700	3100	0.243882	33	0.00226244	34
1072	chr15	35528400	35532700	4300	0.24382	181	0.0159667	182
1073	chr11	65193600	65196100	2500	0.243748	50	0.012259	55
1074	chr18	35379000	35380900	1900	0.243685	27	0.00146199	36
1075	chr4	88992300	88994200	1900	0.243616	23	0.0101821	26
1076	chr3	57291600	57319600	28000	0.243607	328	0.0143658	408
1077	chr11	5363400	5380000	16600	0.243535	136	0.00637157	170
1078	chrX	121889400	121893400	4000	0.243521	61	0.004	75
1079	chr11	109614900	109616500	1600	0.243452	28	0.00266667	30
1080	chr14	31032600	31036000	3400	0.24334	37	0.0148249	46
1081	chr5	34063800	34065700	1900	0.243302	40	0.00692693	42
1082	chr14	81350400	81363100	12700	0.243265	97	0.00912782	132
1083	chr15	101955300	101957800	2500	0.243264	39	0.0248618	46
1084	chr12	19126800	19138000	11200	0.243254	145	0.00973261	186
1085	chrX	12957900	12961300	3400	0.243248	110	0.0108189	98
1086	chr8	96278700	96280600	1900	0.243181	42	0.00350422	62
1087	chr2	22013700	22015300	1600	0.243111	22	0.0110314	24
1088	chr2	121772100	121775200	3100	0.243006	63	0.00591676	74
1089	chr8	35276400	35278300	1900	0.2429	28	0.00947266	28
1090	chr6	49303800	49305400	1600	0.242857	14	0	16
1091	chr2	172730700	172742500	11800	0.242684	207	0.00830913	241
1092	chr2	134977500	134979100	1600	0.242674	27	0.00527641	34
1093	chr2	183630000	183640000	10000	0.242632	126	0.0129216	155
1094	chr11	121718100	121744000	25900	0.242576	352	0.00688828	424
1095	chr6	39979200	39991600	12400	0.242405	121	0.00307791	158
1096	chr3	44882100	44884000	1900	0.242381	38	0.00680271	49
1097	chr2	163946700	163949200	2500	0.242361	48	0.0041514	78
1098	chr8	77196000	77198800	2800	0.242286	20	0	24
1099	chr11	26470500	26478400	7900	0.242216	126	0.00245377	148
1100	chrX	121930800	121935400	4600	0.242214	50	0.00340909	66
1101	chr1	86855100	86857600	2500	0.242192	26	0.0164951	37
1102	chr7	151723200	151748200	25000	0.242183	490	0.0133536	538
1103	chrX	25543500	25550200	6700	0.242167	87	0.00773263	109
1104	chr1	199568400	199618600	50200	0.242137	398	0.00743101	550
1105	chr5	106318200	106320100	1900	0.242134	28	0.012108	41
1106	chr7	17422800	17460100	37300	0.242095	349	0.00675976	469
1107	chr8	25585800	25613500	27700	0.242078	264	0.00908011	376
1108	chr21	46939800	46943800	4000	0.241881	84	0.00735931	88
1109	chr5	63580500	63589600	9100	0.241867	109	0.0107127	137
1110	chr10	110956800	110968600	11800	0.241727	98	0.00858831	131
1111	chrX	146524800	146537800	13000	0.241701	121	0.0123153	145
1112	chr12	45779700	45790000	10300	0.2417	157	0.00916344	187
1113	chr2	24750600	24760000	9400	0.241686	98	0.0170633	129
1114	chr20	11983500	12095200	111700	0.241686	1364	0.00693194	1670
1115	chr5	103359900	103369000	9100	0.24168	133	0.0044704	142
1116	chr12	87678000	87682000	4000	0.241667	40	0.00146199	57
1117	chr5	124420200	124439500	19300	0.241635	261	0.00841012	338
1118	chrX	23024100	23025400	1300	0.241632	22	0	21
1119	chr5	102996900	103002100	5200	0.241597	83	0.00616918	101
1120	chr8	96330000	96334000	4000	0.241537	46	0.00368897	58
1121	chr14	89349600	89351500	1900	0.241534	27	0.00881634	28
1122	chr11	97119300	97125100	5800	0.24153	64	0.00999022	76
1123	chr14	36691800	36710800	19000	0.241527	230	0.0135727	294
1124	chr15	94794000	94795900	1900	0.241412	56	0.0072386	59
1125	chr11	133945800	133984600	38800	0.241352	555	0.00724934	668
1126	chr5	82207800	82250500	42700	0.241314	493	0.00489156	658
1127	chr11	109057500	109076200	18700	0.241281	204	0.00394344	266
1128	chr8	105561000	105566500	5500	0.241263	67	0.00847721	94
1129	chr4	93197100	93199000	1900	0.241246	36	0.00967363	43
1130	chr6	99984900	99994600	9700	0.241219	107	0.0181159	124
1131	chr4	23140500	23181100	40600	0.241188	357	0.0079129	476
1132	chr5	117705600	117726100	20500	0.241123	264	0.00466918	323
1133	chr8	35180700	35192200	11500	0.241107	140	0.0109778	178
1134	chr13	60322200	60326200	4000	0.24109	58	0.00672454	69
1135	chr10	43143000	43145800	2800	0.241083	34	0.00779688	37
1136	chr10	122658300	122683000	24700	0.241024	464	0.00703072	549
1137	chr6	134487900	134489800	1900	0.241012	61	0.0102966	65
1138	chr2	86779500	86788000	8500	0.240927	154	0.00912213	184
1139	chr4	104523000	104549200	26200	0.240838	299	0.00383606	371
1140	chr11	101361300	101364100	2800	0.240816	101	0.00348076	110
1141	chr9	18837300	18848800	11500	0.240656	147	0.0104528	189
1142	chr14	43472400	43485100	12700	0.240595	69	0.00273123	81
1143	chr17	50485200	50488300	3100	0.240558	86	0.0106398	94
1144	chr1	210756600	210762400	5800	0.240511	86	0.0015361	93
1145	chr11	129038700	129041800	3100	0.240423	44	0.0166288	54
1146	chr9	13864800	13879300	14500	0.240393	144	0.00815684	196
1147	chr4	18006000	18013000	7000	0.240354	74	0.00672661	91
1148	chr1	175682700	175684900	2200	0.24031	24	0.00901729	26
1149	chr13	80757300	80760100	2800	0.2403	66	0.00843448	67
1150	chr14	34355400	34372600	17200	0.240292	192	0.00365383	235
1151	chrX	143462100	143463700	1600	0.240276	14	0	12
1152	chr2	22040700	22042600	1900	0.240249	35	0.00294118	34
1153	chr4	71683800	71685100	1300	0.240238	20	0.0303606	24
1154	chr12	9506700	9509200	2500	0.240228	40	0.00232955	44
1155	chr11	8193000	8195200	2200	0.240226	46	0.0253119	51
1156	chr3	41541900	41553400	11500	0.240184	100	0.00741634	124
1157	chr1	93724800	93741100	16300	0.240181	126	0.00916026	207
1158	chr5	160497600	160504000	6400	0.240176	93	0.00184233	121
1159	chr16	7747200	7768000	20800	0.240142	293	0.00515217	370
1160	chr5	136745400	136747300	1900	0.240115	15	0.00444445	15
1161	chr15	58054200	58090600	36400	0.240072	564	0.00831836	653
1162	chr10	20856900	20859700	2800	0.240048	21	0	43
1163	chr6	115441800	115443700	1900	0.240008	56	0.0168841	56
1164	chr3	31671600	31693900	22300	0.240007	213	0.0146396	278
1165	chr7	98746500	98817400	70900	0.239989	1599	0.00725621	1711
1166	chrX	30471300	30473500	2200	0.239877	54	0.00303031	55
1167	chr5	116576400	116578600	2200	0.239835	33	0.013468	33
1168	chr10	52371000	52372600	1600	0.239834	26	0.0127174	27
1169	chr20	8494200	8498800	4600	0.239789	54	0.0133341	71
1170	chr12	19878300	19888600	10300	0.239787	131	0.011016	169
1171	chr2	155700000	155702500	2500	0.239783	62	0.013232	71
1172	chr22	47715900	47794900	79000	0.239774	2268	0.00691668	2340
1173	chr11	35991300	36010300	19000	0.239736	326	0.014387	371
1174	chr18	44835000	44864800	29800	0.239678	400	0.00911996	428
1175	chr4	24303600	24313900	10300	0.23967	155	0.00575146	183
1176	chr8	135999900	136019500	19600	0.239625	316	0.00365459	331
1177	chr10	113703300	113722600	19300	0.239615	227	0.00697906	282
1178	chr10	16585800	16597000	11200	0.239574	162	0.00982927	223
1179	chr20	5351400	5355700	4300	0.239545	57	0.0166045	67
1180	chr6	1977000	1979500	2500	0.239494	34	0.00981692	36
1181	chrX	32764500	32770900	6400	0.239486	87	0.00311526	107
1182	chr6	2122800	2124400	1600	0.239397	25	0.0460771	35
1183	chr7	109331100	109333900	2800	0.23938	61	0.00538217	61
1184	chr13	44116200	44121700	5500	0.23935	90	0.0169502	102
1185	chr12	21096000	21098200	2200	0.239256	29	0.00882057	32
1186	chr6	134920500	134927200	6700	0.239249	129	0.00682384	135
1187	chr4	92014500	92020600	6100	0.239211	111	0.00641136	125
1188	chr18	31366200	31369000	2800	0.239181	70	0.00209931	83
1189	chr20	12675900	12702100	26200	0.239178	211	0.0207362	293
1190	chr17	49810500	49813600	3100	0.239167	50	0.00392171	56
1191	chr4	11919300	11923300	4000	0.239149	86	0.00605551	91
1192	chr11	4372200	4374100	1900	0.239106	29	0	27
1193	chr10	111542400	111544000	1600	0.239048	25	0.00658912	32
1194	chr4	79728600	79735900	7300	0.239026	77	0.0148	102
1195	chr8	88725300	88741000	15700	0.239025	145	0.00727153	180
1196	chr4	54905700	54910300	4600	0.239012	66	0.00204082	84
1197	chr5	89472000	89485000	13000	0.23899	138	0.0104859	186
1198	chr2	184636800	184638700	1900	0.238988	40	0.00788409	53
1199	chr9	115698600	115711300	12700	0.238951	205	0.0105225	234
1200	chr11	134400	136000	1600	0.238946	28	0.00168067	35
1201	chr12	19278000	19280200	2200	0.238938	47	0.0128205	52
1202	chr15	92095500	92097700	2200	0.238813	35	0.00396826	42
1203	chr4	181622100	181624000	1900	0.238622	33	0.00213675	39
1204	chr12	17779200	17785600	6400	0.238597	90	0.00289723	135
1205	chr15	28524900	28539400	14500	0.238581	287	0.00888676	342
1206	chr9	9954900	9956500	1600	0.238546	37	0.00434783	46
1207	chr3	25089600	25109500	19900	0.238444	133	0.00479795	223
1208	chr14	43960800	43963900	3100	0.238437	85	0.00927685	94
1209	chr11	97407600	97409800	2200	0.238387	34	0.00695378	34
1210	chr4	96662100	96716500	54400	0.238378	446	0.00906317	601
1211	chr18	9163800	9187600	23800	0.238251	287	0.0111433	389
1212	chr13	25878600	25881400	2800	0.23823	53	0.00750538	63
1213	chr12	16136400	16138000	1600	0.238095	14	0	16
1214	chr8	104644200	104647600	3400	0.238067	54	0.010263	66
1215	chr18	50316900	50423200	106300	0.238042	929	0.00754427	1258
1216	chr5	158189100	158210500	21400	0.238038	206	0.0098907	261
1217	chr10	65284800	65286100	1300	0.237996	16	0.0190883	18
1218	chr8	97661100	97670500	9400	0.23798	119	0.0097058	138
1219	chr2	199287300	199297300	10000	0.237888	101	0.0147294	143
1220	chr6	154211400	154213300	1900	0.237879	33	0.00462964	36
1221	chr1	208851600	208854700	3100	0.237789	61	0.00209235	70
1222	chr15	51552300	51554500	2200	0.237743	57	0.000604961	57
1223	chr12	84156300	84166900	10600	0.237732	82	0.00687898	117
1224	chr2	139218600	139220800	2200	0.237522	47	0.00786531	60
1225	chr8	28566600	28568200	1600	0.23751	28	0.00856051	44
1226	chr2	174823500	174826300	2800	0.237496	78	0.010992	83
1227	chr21	27382500	27384400	1900	0.237495	43	0.0102686	50
1228	chr2	64800000	64806700	6700	0.237461	75	0.00705935	103
1229	chr2	67143600	67146400	2800	0.237365	44	0.0034113	48
1230	chr15	87795000	87806800	11800	0.237275	131	0.00411384	166
1231	chr18	19148700	19150300	1600	0.237258	36	0.0141331	42
1232	chr18	54278100	54280000	1900	0.237247	29	0	46
1233	chr4	48386400	48388300	1900	0.23718	13	0.00483091	23
1234	chr5	100498200	100518100	19900	0.237095	204	0.00980038	254
1235	chr2	209541300	209551900	10600	0.237088	121	0.00866073	154
1236	chr11	10176900	10178800	1900	0.237076	43	0.0207109	46
1237	chr5	56058600	56062900	4300	0.237032	84	0.00642104	96
1238	chr9	9913800	9915400	1600	0.237006	25	0.0113095	30
1239	chr6	4189800	4205500	15700	0.236995	307	0.00702204	343
1240	chr8	34028400	34030300	1900	0.236991	22	0.00669505	34
1241	chr13	61343100	61360000	16900	0.236958	136	0.00363496	187
1242	chr9	85855800	85870900	15100	0.23692	134	0.00613473	186
1243	chr11	43386300	43393900	7600	0.236889	117	0.0186579	145
1244	chr10	121975800	121977400	1600	0.236858	20	0.00449346	27
1245	chr12	56834400	56841400	7000	0.236798	156	0.00983927	174
1246	chr4	138384600	138387700	3100	0.236791	42	0.00245098	48
1247	chr4	96584100	96587200	3100	0.236757	55	0.00265678	72
1248	chr7	136188000	136219900	31900	0.236735	288	0.0107939	344
1249	chr22	34049400	34054000	4600	0.236723	93	0.00328799	98
1250	chr9	80874600	80876800	2200	0.236696	38	0.0121376	40
1251	chr11	86262300	86265700	3400	0.236636	48	0.00698954	48
1252	chr4	11807400	11821000	13600	0.236583	198	0.00748364	229
1253	chr8	3099900	3179800	79900	0.236561	1319	0.00755178	1593
1254	chr6	88222500	88228000	5500	0.236542	112	0.0130346	146
1255	chr4	106251600	106256200	4600	0.236509	42	0.000976562	64
1256	chr2	77131500	77134300	2800	0.236465	40	0.00316764	57
1257	chr4	92492400	92495200	2800	0.236401	30	0.00826802	32
1258	chr18	58982100	58984900	2800	0.236353	96	0.0149382	106
1259	chr5	77783400	77801500	18100	0.236297	299	0.00906924	332
1260	chr4	23780100	23788300	8200	0.236266	145	0.00527365	186
1261	chr3	140341500	140347000	5500	0.236251	88	0.00569104	115
1262	chr8	123205200	123223300	18100	0.236194	148	0.00611514	219
1263	chr11	97359600	97361800	2200	0.236161	48	0.0105971	52
1264	chr4	78551400	78558400	7000	0.236136	123	0.00683264	128
1265	chr2	26013000	26026600	13600	0.236129	186	0.0117315	227
1266	chr4	168968700	168970900	2200	0.236087	36	0.00657895	38
1267	chr4	122327100	122333800	6700	0.236053	47	0.00305472	58
1268	chr9	81225900	81248200	22300	0.236022	274	0.0129553	354
1269	chr2	53536800	53541100	4300	0.236021	69	0.0108484	85
1270	chr7	91131300	91151800	20500	0.236007	204	0.00787433	257
1271	chr2	96868800	96871000	2200	0.235991	57	0.0104989	60
1272	chr4	124629600	124631500	1900	0.235948	35	0.00946971	36
1273	chr8	52704600	52716700	12100	0.235939	133	0.00626103	152
1274	chr14	61379100	61381900	2800	0.235937	70	0.0202698	81
1275	chr5	132053700	132055600	1900	0.235934	38	0	42
1276	chr5	141722400	141726100	3700	0.235865	63	0.00551134	72
1277	chr2	14517600	14519800	2200	0.235852	48	0.00968418	56
1278	chr9	26249100	26252800	3700	0.235805	94	0.0043396	110
1279	chr3	131049600	131057800	8200	0.235715	162	0.00885262	179
1280	chr8	75271800	75274600	2800	0.23571	42	0.00175187	52
1281	chr9	13295100	13301500	6400	0.235627	68	0.00273715	93
1282	chr3	54756000	54766900	10900	0.235591	145	0.00590012	170
1283	chr15	87822600	87825400	2800	0.235582	60	0.00305451	64
1284	chr4	74233800	74236300	2500	0.235566	51	0.00535715	56
1285	chr1	43567800	43569400	1600	0.23555	29	0	30
1286	chr1	54382500	54387400	4900	0.235489	65	0.0148913	82
1287	chr3	130322400	130324300	1900	0.235454	61	0.00583461	61
1288	chr2	64546200	64549900	3700	0.235379	63	0.0066931	73
1289	chr2	35991300	35993200	1900	0.235358	53	0.00223214	64
1290	chr12	83977500	83979400	1900	0.235314	54	0.00544958	58
1291	chr7	133006800	133017100	10300	0.235306	181	0.009787	208
1292	chrX	30038700	30040600	1900	0.235288	27	0.020651	27
1293	chr7	86828400	86841400	13000	0.235165	161	0.0121674	200
1294	chr5	158074500	158077300	2800	0.235108	36	0.00698988	41
1295	chr15	58305000	58324300	19300	0.235086	167	0.00557362	220
1296	chr2	40463400	40466500	3100	0.235051	95	0.0173243	105
1297	chr13	96666600	96700000	33400	0.235041	373	0.00676388	461
1298	chr8	92538600	92542900	4300	0.235004	134	0.00904118	148
1299	chr6	120788100	120793900	5800	0.234961	82	0.00819528	105
1300	chrX	46338300	46356400	18100	0.234933	232	0.00485876	295
1301	chr6	158719500	158724700	5200	0.234912	95	0.0196466	130
1302	chr11	35818500	35823100	4600	0.234853	66	0.00952422	78
1303	chr22	25113900	25153600	39700	0.234842	660	0.00393829	828
1304	chr1	110099100	110102500	3400	0.234831	48	0.0133181	64
1305	chr16	56451600	56454100	2500	0.234799	66	0.0187313	78
1306	chr2	142521000	142522900	1900	0.234722	32	0.00527033	48
1307	chr7	122410200	122418700	8500	0.234677	44	0.00330163	56
1308	chr8	133096200	133115800	19600	0.234658	298	0.0106693	344
1309	chr17	11520900	11522500	1600	0.234622	41	0.00925926	42
1310	chr18	51345300	51361300	16000	0.234454	134	0.00452266	181
1311	chr15	72929700	72931300	1600	0.234416	12	0	13
1312	chr9	111290400	111307000	16600	0.234364	302	0.00648396	345
1313	chr2	35958900	35961400	2500	0.234337	24	0.0125458	24
1314	chr2	179927400	179962000	34600	0.234303	352	0.00645097	439
1315	chr3	115926000	115930300	4300	0.234259	136	0.0129691	172
1316	chr10	79014600	79019500	4900	0.234057	62	0.0291605	74
1317	chr5	18521100	18537100	16000	0.234034	147	0.00355937	174
1318	chr7	64856700	64873300	16600	0.233999	151	0.00517969	188
1319	chr13	76858800	76860700	1900	0.233889	30	0.0169683	34
1320	chr22	21779100	21781300	2200	0.233803	52	0.00437788	62
1321	chr13	72914700	72917800	3100	0.233768	62	0.00248016	72
1322	chr2	77022300	77035900	13600	0.233649	183	0.00788234	240
1323	chr10	31280700	31288300	7600	0.233636	77	0.0310655	100
1324	chr2	195718800	195720700	1900	0.233617	26	0.00260417	32
1325	chr8	112623300	112625500	2200	0.23361	41	0.00950438	44
1326	chr6	125124900	125127400	2500	0.233571	90	0.00643424	98
1327	chr3	27090000	27093700	3700	0.233547	39	0.00445548	52
1328	chrX	96629400	96631300	1900	0.233495	19	0.118421	19
1329	chr8	114702000	114711700	9700	0.233402	64	0.00409948	95
1330	chr10	98338500	98345200	6700	0.233397	122	0.0198845	141
1331	chr4	160431000	160472200	41200	0.233335	474	0.00790442	641
1332	chrX	33940800	33942400	1600	0.233333	17	0	17
1333	chr7	80098800	80100700	1900	0.233333	20	0.0248819	28
1334	chr8	41989800	41991400	1600	0.233333	19	0.012037	30
1335	chr4	96781800	96783400	1600	0.233333	25	0.003861	37
1336	chr3	55084200	55087000	2800	0.233297	93	0.0020098	100
1337	chr6	66962400	66970000	7600	0.233257	47	0.00424243	55
1338	chr4	155707200	155708200	1000	0.233242	26	0.00543935	28
1339	chr5	97357800	97362700	4900	0.233241	96	0.0121421	112
1340	chr1	26892900	26897200	4300	0.233239	94	0.0165214	98
1341	chr15	54933600	54938500	4900	0.233237	87	0.000710227	88
1342	chr3	4267500	4269700	2200	0.233217	28	0.0102091	32
1343	chr11	129427200	129439900	12700	0.233182	105	0.0062353	127
1344	chr14	89009700	89013700	4000	0.233123	96	0.0218329	106
1345	chr2	27770400	27772000	1600	0.233003	36	0.00238095	42
1346	chr6	81196500	81209200	12700	0.232966	145	0.00236104	179
1347	chr3	72780300	72784600	4300	0.23294	72	0.00938262	77
1348	chr6	27161400	27163000	1600	0.232857	30	0.00416667	40
1349	chr15	98525700	98527600	1900	0.232831	25	0.00284091	32
1350	chr2	41910600	41913400	2800	0.232814	42	0.00170118	52
1351	chr12	74049000	74050300	1300	0.232729	21	0.00347222	24
1352	chr14	38360400	38371300	10900	0.232673	77	0.00544965	117
1353	chr2	82056900	82062400	5500	0.232663	87	0.002047	104
1354	chr1	200754000	200756800	2800	0.232648	57	0.0432001	65
1355	chr7	17485200	17535400	50200	0.232494	452	0.0086276	583
1356	chr11	129670500	129679300	8800	0.23245	105	0.00643194	127
1357	chr14	86556900	86602900	46000	0.232397	478	0.00416878	670
1358	chr6	81529800	81532300	2500	0.232389	42	0.000892857	56
1359	chr13	76816200	76818400	2200	0.232339	41	0.000688705	44
1360	chr3	60541200	60581200	40000	0.232316	408	0.00724807	519
1361	chr5	73990800	74004100	13300	0.232301	280	0.00931663	355
1362	chr9	86352600	86354500	1900	0.232242	36	0.00777512	38
1363	chr7	32158500	32164600	6100	0.232236	73	0.00353044	81
1364	chr12	45675000	45676900	1900	0.232222	20	0.0137255	28
1365	chr22	34776300	34803700	27400	0.232157	361	0.00586566	408
1366	chr2	48207900	48210100	2200	0.232106	58	0.0105271	60
1367	chr4	136092600	136105600	13000	0.232099	166	0.00714278	209
1368	chr3	63033600	63040600	7000	0.232082	75	0.01082	97
1369	chr8	123256200	123258700	2500	0.232018	85	0.00395404	91
1370	chr21	27342300	27344500	2200	0.232003	38	0.0146505	62
1371	chr1	114295500	114300400	4900	0.232002	75	0.00793437	95
1372	chr11	127650600	127669000	18400	0.231942	272	0.00127135	352
1373	chr4	133803300	133804900	1600	0.231918	30	0.00951739	30
1374	chr21	35619000	35620900	1900	0.231908	30	0.00641797	34
1375	chr6	78622800	78624400	1600	0.231876	22	0.00202429	26
1376	chr8	79293000	79294600	1600	0.231818	11	0.00555556	18
1377	chr11	28812600	28816000	3400	0.231774	46	0.00384615	52
1378	chr3	28885800	28889500	3700	0.231765	81	0.0359848	88
1379	chr7	78381000	78391900	10900	0.231751	88	0.00997874	123
1380	chr1	87564300	87568000	3700	0.231749	62	0.00587759	64
1381	chr21	44368800	44370700	1900	0.231691	33	0.0150188	41
1382	chr15	84922800	84959200	36400	0.231625	697	0.0061982	774
1383	chr15	55211100	55217200	6100	0.231574	49	0.00705015	70
1384	chr15	88146600	88245100	98500	0.23157	1032	0.00728444	1236
1385	chr15	72832500	72836500	4000	0.231553	58	0.0101658	66
1386	chr4	93690900	93692800	1900	0.231548	28	0.00326797	34
1387	chr12	77287800	77299300	11500	0.231532	216	0.0103936	254
1388	chr3	59700300	59703100	2800	0.231447	53	0.00497535	66
1389	chr5	164413800	164415400	1600	0.231311	31	0.0048013	32
1390	chr3	93525900	93527800	1900	0.231285	46	0.0157051	52
1391	chr4	53580000	53586400	6400	0.231255	120	0.00901422	136
1392	chr1	7895400	7902400	7000	0.231228	130	0.00614494	150
1393	chr2	80793600	80824600	31000	0.231221	331	0.00994169	479
1394	chr3	70921500	70925800	4300	0.231212	55	0.00339123	62
1395	chr7	152027700	152075500	47800	0.231206	849	0.0103018	988
1396	chr17	35906700	35916400	9700	0.231195	120	0.0108736	145
1397	chr7	138243300	138354400	111100	0.231194	2108	0.0107311	2437
1398	chr6	51759600	51767800	8200	0.231145	136	0.00373269	157
1399	chr1	68674500	68693800	19300	0.231141	193	0.0140931	259
1400	chr12	63827400	63830500	3100	0.231132	77	0.0128814	86
1401	chr14	93303300	93338800	35500	0.231061	652	0.00813604	767
1402	chr13	37190700	37192600	1900	0.231061	22	0	26
1403	chr11	4543800	4576900	33100	0.231007	315	0.0108636	389
1404	chr6	131374800	131381500	6700	0.230993	99	0.0117274	120
1405	chr10	92857500	92859400	1900	0.230985	12	0.0204637	18
1406	chr3	34863600	34878700	15100	0.230978	122	0.00726468	156
1407	chr2	204366600	204395200	28600	0.230904	469	0.0151657	566
1408	chrX	138238500	138241000	2500	0.230872	35	0.00778388	42
1409	chrX	120555900	120558100	2200	0.230844	32	0.00357143	40
1410	chr9	113938800	113962000	23200	0.230839	219	0.00809601	272
1411	chr7	76820400	76828900	8500	0.230835	128	0.00903559	162
1412	chr21	38841300	38843200	1900	0.230748	39	0.0176401	44
1413	chr7	131023500	131035000	11500	0.230697	121	0.0116288	185
1414	chr12	99440100	99445600	5500	0.230691	71	0.014143	89
1415	chr9	20264400	20299300	34900	0.230648	426	0.00600842	506
1416	chr8	41776200	41777200	1000	0.230612	21	0.00672779	28
1417	chr2	118724400	118727800	3400	0.230606	47	0.0106211	56
1418	chr1	193524000	193566100	42100	0.230585	378	0.0059914	557
1419	chr1	186145500	186147100	1600	0.230508	28	0.00625	32
1420	chr7	73595100	73599400	4300	0.230465	79	0.0127987	94
1421	chr1	181929600	181965400	35800	0.230427	342	0.00761524	411
1422	chr17	21447300	21450100	2800	0.230422	41	0.00227273	44
1423	chr7	19518300	19538200	19900	0.230404	169	0.00952867	245
1424	chr12	18347100	18349000	1900	0.230388	38	0.00486111	54
1425	chr5	154998600	155001700	3100	0.230269	54	0.00612594	53
1426	chr5	167181300	167183200	1900	0.230104	38	0.00600414	46
1427	chr8	2250300	2254900	4600	0.230102	118	0.00278329	136
1428	chr14	51195300	51214900	19600	0.230051	352	0.00929396	426
1429	chr5	145776900	145779400	2500	0.23003	36	0.0050691	40
1430	chr2	218486100	218488300	2200	0.22992	28	0.00277778	30
1431	chr18	61887000	61909300	22300	0.229917	279	0.00393414	357
1432	chrX	32821500	32823700	2200	0.229906	49	0.00503145	53
1433	chr6	115123200	115127800	4600	0.229858	91	0.00363243	98
1434	chr21	38855700	38857600	1900	0.229856	40	0.00796957	42
1435	chr15	58105500	58124200	18700	0.229836	264	0.00497237	317
1436	chr8	120227100	120248200	21100	0.22983	284	0.0152532	338
1437	chr15	95035800	95043100	7300	0.229752	56	0.00266667	75
1438	chr16	58786500	58853800	67300	0.229726	1130	0.0101752	1328
1439	chr8	19466700	19544200	77500	0.22971	1125	0.0106107	1402
1440	chr15	39642900	39714700	71800	0.229659	800	0.0104641	1019
1441	chr8	119598000	119632600	34600	0.229642	401	0.00650598	482
1442	chr7	135537300	135553000	15700	0.229609	229	0.00841735	246
1443	chr16	47623800	47627200	3400	0.229601	37	0.0199237	38
1444	chr14	34326300	34339300	13000	0.229518	166	0.00693357	192
1445	chr2	34859700	34922200	62500	0.229508	668	0.00658745	868
1446	chr10	126663600	126667000	3400	0.229503	65	0.0186859	75
1447	chr2	170937000	170984200	47200	0.229484	584	0.00713544	709
1448	chr8	141918000	141926200	8200	0.229481	115	0.011109	137
1449	chr12	1441500	1445200	3700	0.229452	87	0.0153756	102
1450	chr1	38884200	38892700	8500	0.22945	116	0.00710526	116
1451	chr12	61065600	61067800	2200	0.229439	22	0.0142196	24
1452	chr2	212727300	212729500	2200	0.22941	28	0.012453	38
1453	chr11	115332000	115333900	1900	0.22939	47	0.00153846	50
1454	chr2	217003800	217007500	3700	0.229365	51	0.0037301	59
1455	chr2	236352300	236353900	1600	0.229332	36	0.0139392	36
1456	chr9	109492500	109495000	2500	0.229282	19	0.0251748	22
1457	chr14	62667300	62672500	5200	0.229215	63	0.00112233	81
1458	chrX	16296600	16303600	7000	0.22921	67	0.00639392	71
1459	chr1	81711000	81712900	1900	0.229176	44	0.000971816	49
1460	chr11	125378700	125383000	4300	0.229035	70	0.0140281	81
1461	chr2	117008700	117013000	4300	0.228973	60	0.0126506	82
1462	chr9	110584800	110691400	106600	0.228898	1448	0.00651452	1693
1463	chr5	76682100	76750900	68800	0.228892	982	0.00862322	1174
1464	chr6	169506000	169511200	5200	0.228866	62	0.0124378	67
1465	chr11	62829900	62832400	2500	0.228835	33	0.00397727	44
1466	chr18	45206400	45223600	17200	0.228797	164	0.0080509	175
1467	chr2	215466900	215474500	7600	0.22879	118	0.00913628	140
1468	chr12	100454400	100474900	20500	0.228611	319	0.00644022	391
1469	chr3	145816800	145818700	1900	0.228584	31	0	36
1470	chr1	105329100	105331900	2800	0.228579	80	0.00396825	85
1471	chr9	23224200	23226700	2500	0.228572	67	0.000832054	93
1472	chr6	87962400	87964000	1600	0.228571	14	0.00867769	22
1473	chr3	35173800	35175700	1900	0.228565	29	0.00740742	36
1474	chr4	181780500	181806700	26200	0.228564	354	0.005133	422
1475	chr4	104414400	104425000	10600	0.228439	119	0.00768309	133
1476	chr15	95284500	95296900	12400	0.228435	258	0.0116068	282
1477	chr9	104142600	104160100	17500	0.228429	132	0.010099	203
1478	chr2	209637900	209650900	13000	0.22841	131	0.00386969	191
1479	chr17	28752600	28754200	1600	0.228378	37	0.0266534	42
1480	chr14	35764800	35779900	15100	0.228357	288	0.00692201	340
1481	chr1	73674300	73687900	13600	0.228343	95	0.0131805	146
1482	chr10	82562100	82588600	26500	0.22834	411	0.00692071	474
1483	chr3	151246500	151259500	13000	0.228328	118	0.00789162	179
1484	chr6	76514100	76524400	10300	0.22831	107	0.00951771	134
1485	chr10	102136200	102138700	2500	0.228304	60	0.00883512	76
1486	chr1	22427700	22431400	3700	0.228303	58	0.0128788	64
1487	chr3	71523000	71526700	3700	0.228296	71	0.00893921	76
1488	chrX	123236400	123245200	8800	0.228262	134	0.00731217	150
1489	chr6	123907500	123912400	4900	0.228251	78	0.00509651	89
1490	chr7	110584500	110587900	3400	0.228226	62	0.0305244	87
1491	chr1	213646800	213650200	3400	0.228184	71	0.00495705	74
1492	chrX	100647000	100653100	6100	0.228167	117	0.00744719	133
1493	chr16	74275800	74277700	1900	0.228165	33	0.0155423	42
1494	chr20	12323400	12327400	4000	0.228157	101	0.0033804	121
1495	chr5	109603200	109625200	22000	0.228155	277	0.00763899	341
1496	chr8	140070300	140072200	1900	0.228139	24	0.0131905	27
1497	chr15	45702300	45705100	2800	0.228135	65	0.011914	77
1498	chr11	101993400	102004600	11200	0.22809	199	0.0133532	253
1499	chr2	19859700	19861300	1600	0.228042	21	0.0150463	24
1500	chr15	56317200	56333500	16300	0.228025	167	0.0112328	200
1501	chr13	61283100	61310800	27700	0.227998	287	0.0088062	399
1502	chr4	16421700	16423600	1900	0.227948	21	0	25
1503	chr2	49129500	49132900	3400	0.227931	50	0.00998563	58
1504	chr13	42419100	42424900	5800	0.227839	50	0.00654161	63
1505	chr5	136276500	136315900	39400	0.227836	389	0.00846605	493
1506	chr15	85848600	85851700	3100	0.227806	42	0.00851985	47
1507	chr8	90690000	90691900	1900	0.22777	26	0.0054945	28
1508	chr7	55893000	55897000	4000	0.227735	88	0.00710641	98
1509	chr10	96906300	96920500	14200	0.227715	169	0.00316238	212
1510	chr1	91462500	91465300	2800	0.227652	77	0.0209621	80
1511	chr5	119466900	119469400	2500	0.227605	48	0.00784685	56
1512	chr6	36819900	36830800	10900	0.227598	200	0.0107628	219
1513	chr5	130152600	130155700	3100	0.227578	115	0.00678208	122
1514	chr6	163864500	163867600	3100	0.22757	56	0.00475466	75
1515	chrX	55763700	55765300	1600	0.227531	24	0.00543478	23
1516	chr6	154224900	154230100	5200	0.227471	43	0.00762323	57
1517	chr10	22286400	22289500	3100	0.227471	65	0.0155742	78
1518	chr3	1711200	1729900	18700	0.227459	181	0.00483	258
1519	chr6	148947000	148962700	15700	0.227458	224	0.00397724	288
1520	chr6	89674800	89677000	2200	0.227458	31	0.0013587	32
1521	chr3	172348800	172426600	77800	0.227423	1325	0.0139082	1602
1522	chr3	68787300	68805100	17800	0.227399	243	0.00556958	289
1523	chr2	153691800	153703900	12100	0.227336	132	0.00602033	160
1524	chr7	31752600	31761100	8500	0.227331	136	0.00425206	155
1525	chr2	212127000	212128600	1600	0.227324	30	0.00196954	34
1526	chr20	40347300	40384600	37300	0.227318	522	0.0050774	606
1527	chr22	17521200	17524300	3100	0.227304	62	0.0139576	72
1528	chr3	18045000	18071200	26200	0.227282	297	0.00997788	371
1529	chr17	62562300	62566300	4000	0.22723	114	0.0239862	128
1530	chr5	131946300	131950300	4000	0.227216	74	0.013138	86
1531	chr2	171891000	171892900	1900	0.227196	44	0.00120192	52
1532	chr15	39275100	39276700	1600	0.227113	21	0.004	25
1533	chr14	89372700	89374600	1900	0.227099	38	0.00893098	45
1534	chr5	120711600	120713500	1900	0.227083	24	0.00260417	32
1535	chr7	145750800	145752700	1900	0.227033	28	0.00277778	30
1536	chr9	77850300	77883400	33100	0.227019	351	0.00614465	436
1537	chr20	58482300	58492900	10600	0.226937	100	0.0113207	137
1538	chr11	72839400	72842200	2800	0.226908	72	0.0207928	81
1539	chr9	74000100	74024200	24100	0.226903	239	0.00725106	342
1540	chr9	78709200	78711700	2500	0.226892	33	0.00833912	54
1541	chr7	37838100	37839700	1600	0.226852	12	0	13
1542	chr11	97238100	97252000	13900	0.226807	118	0.0115496	157
1543	chr1	160227000	160228900	1900	0.226803	26	0.010119	33
1544	chr11	108937500	108996400	58900	0.22678	623	0.00579328	771
1545	chr12	27125400	27127900	2500	0.226744	43	0.00972445	46
1546	chr11	119906100	119908900	2800	0.226715	26	0.00603991	34
1547	chr3	104145300	104146900	1600	0.226664	16	0.0148288	18
1548	chr5	122273100	122279500	6400	0.226658	67	0.00936735	102
1549	chr6	88185600	88194700	9100	0.226617	168	0.0123008	204
1550	chr10	74695800	74793400	97600	0.226614	1161	0.0086236	1447
1551	chr3	18137100	18142000	4900	0.226594	81	0.013755	86
1552	chr9	105966300	105968500	2200	0.226544	50	0.00555195	55
1553	chr1	200209500	200245300	35800	0.226452	620	0.00682478	746
1554	chr8	77884200	77892700	8500	0.226409	61	0.00988561	82
1555	chr8	97802100	97820500	18400	0.226377	134	0.00742271	175
1556	chr8	32886900	32895700	8800	0.226316	47	0.0128968	80
1557	chr7	30619500	30628000	8500	0.226273	116	0.00762926	147
1558	chr1	93080100	93082900	2800	0.226255	48	0.0105597	58
1559	chr15	90011700	90016300	4600	0.22624	117	0.00356072	121
1560	chr12	96096000	96103300	7300	0.226201	87	0.0134592	110
1561	chr8	117546000	117551500	5500	0.226184	67	0.00483487	89
1562	chr10	74661600	74665000	3400	0.226174	47	0.00810227	58
1563	chr9	107224500	107226400	1900	0.226159	25	0.00308642	27
1564	chr4	168778200	168781600	3400	0.226153	104	0.00311166	112
1565	chr7	112554600	112563700	9100	0.226152	234	0.0125171	287
1566	chr13	102711900	102723100	11200	0.22615	258	0.0062756	288
1567	chr11	7755600	7757800	2200	0.226064	82	0.0024453	89
1568	chr8	71414100	71437300	23200	0.226036	205	0.011525	268
1569	chr19	12100200	12161200	61000	0.225991	1515	0.00974507	1685
1570	chr14	44064900	44070700	5800	0.225978	97	0.00414075	108
1571	chr2	228826800	228848800	22000	0.225949	282	0.00776264	349
1572	chr8	31066500	31070500	4000	0.225937	56	0.00366616	62
1573	chr2	207141000	207157000	16000	0.225913	167	0.01094	223
1574	chr10	76105500	76108300	2800	0.225899	55	0.00695203	61
1575	chr10	55129500	55131400	1900	0.225883	22	0.0050505	22
1576	chr3	155487000	155523400	36400	0.225799	547	0.00920536	637
1577	chr7	128801100	128803300	2200	0.225796	38	0.024269	38
1578	chr2	217749000	217985500	236500	0.225783	3096	0.00891598	3522
1579	chr2	81828300	81837400	9100	0.225776	69	0.00414079	115
1580	chr6	106671600	106673500	1900	0.225758	19	0.0030303	22
1581	chr7	147083400	147112300	28900	0.225742	295	0.0070438	398
1582	chr12	7014900	7016800	1900	0.225716	24	0.00245098	24
1583	chrX	46810800	46813900	3100	0.225694	52	0.0276414	64
1584	chr5	164497200	164502700	5500	0.22569	90	0.00810259	98
1585	chr14	40762200	40764100	1900	0.225685	34	0.00517752	39
1586	chr13	48559500	48561100	1600	0.22567	29	0.00744047	32
1587	chr14	25455000	25460500	5500	0.225614	69	0.0177435	78
1588	chr2	59640600	59642500	1900	0.225579	28	0.00260417	32
1589	chr20	42576900	42623800	46900	0.225452	950	0.00721802	1025
1590	chrX	117921000	117922600	1600	0.225362	23	0.010989	33
1591	chr12	43004100	43005700	1600	0.225316	61	0.00435185	60
1592	chr7	11426700	11442100	15400	0.225303	224	0.00282535	287
1593	chr5	109522800	109525000	2200	0.225278	21	0.00676743	30
1594	chr13	60059100	60140800	81700	0.225157	906	0.00758001	1141
1595	chr16	63648300	63650500	2200	0.225146	54	0.0091954	58
1596	chr7	91109700	91112500	2800	0.22509	74	0.00478896	88
1597	chr6	78843300	78850900	7600	0.225068	88	0.00210601	109
1598	chr17	71466300	71472700	6400	0.225067	165	0.0151044	171
1599	chr11	114719100	114747400	28300	0.225064	338	0.00658008	397
1600	chr12	86775000	86776600	1600	0.225	20	0.00495169	20
1601	chr3	30810600	30817600	7000	0.224923	88	0.00231688	141
1602	chr16	83114700	83119300	4600	0.224884	82	0.00348389	94
1603	chr11	43743600	43745200	1600	0.224868	12	0.015625	20
1604	chr7	141415500	141436300	20800	0.224862	300	0.0273508	369
1605	chr2	18870900	18880600	9700	0.22486	121	0.0057744	144
1606	chr9	87219000	87226300	7300	0.224784	55	0.00679535	67
1607	chr2	83574300	83580100	5800	0.224778	112	0.00132153	141
1608	chr8	119582100	119584900	2800	0.224718	38	0.0100406	40
1609	chrX	19730400	19732300	1900	0.224713	29	0	35
1610	chr3	63100800	63113800	13000	0.224702	116	0.0114027	143
1611	chr2	64074600	64076800	2200	0.224658	29	0.0154646	41
1612	chr3	27031800	27046900	15100	0.224632	174	0.00547689	201
1613	chr18	41640300	41642500	2200	0.224624	31	0	36
1614	chr9	6419400	6423700	4300	0.224623	116	0.0136161	129
1615	chr16	7787400	7806700	19300	0.224579	212	0.00662415	289
1616	chr4	20739600	20754700	15100	0.224494	135	0.00914936	185
1617	chr2	68285400	68288500	3100	0.224481	50	0.016208	61
1618	chrX	132622200	132624400	2200	0.22444	48	0.00377358	53
1619	chr16	83246700	83248900	2200	0.224429	61	0.00308401	62
1620	chr5	130816800	130823800	7000	0.224422	123	0.0165376	137
1621	chr5	18192000	18199300	7300	0.224421	51	0.0024175	72
1622	chr14	80946000	80947300	1300	0.224412	12	0.00438597	12
1623	chr10	113393700	113411200	17500	0.22438	187	0.0085637	233
1624	chr11	72636900	72638500	1600	0.224349	17	0.0112745	20
1625	chr7	63569400	63571000	1600	0.22433	32	0	41
1626	chr11	39362100	39367000	4900	0.22431	96	0.00863379	102
1627	chr7	105723900	105730000	6100	0.224277	103	0.0134597	112
1628	chr8	97689600	97697800	8200	0.224274	52	0.00543981	72
1629	chr2	69602700	69611800	9100	0.224268	207	0.0129228	231
1630	chr8	17872800	17888800	16000	0.224241	238	0.00733393	300
1631	chr14	40362900	40372000	9100	0.22421	81	0.00471795	100
1632	chr2	159892200	159920200	28000	0.22421	418	0.00933477	499
1633	chr16	15295800	15303700	7900	0.224208	131	0.0179862	157
1634	chr2	118620000	118649500	29500	0.224198	304	0.0104152	362
1635	chr2	48443100	48445900	2800	0.224163	34	0	42
1636	chr14	40250100	40258000	7900	0.224152	95	0.00932291	114
1637	chr8	21003900	21016600	12700	0.224077	150	0.00407768	187
1638	chr6	86376900	86382100	5200	0.224058	79	0.0117766	98
1639	chr2	138155700	138159100	3400	0.224047	82	0.00617224	86
1640	chr4	150636000	150639100	3100	0.224038	62	0.00211931	70
1641	chr2	77232000	77244100	12100	0.224015	110	0.00744888	156
1642	chr2	190696500	190701400	4900	0.223968	60	0.0211473	78
1643	chr6	45108000	45113200	5200	0.223955	49	0.00867003	72
1644	chr1	46522500	46523500	1000	0.223876	18	0.0704167	20
1645	chr7	137048100	137060800	12700	0.22387	106	0.00505884	154
1646	chr1	193681500	193693600	12100	0.223844	138	0.00419009	215
1647	chr6	135022800	135175000	152200	0.223786	2022	0.0106496	2534
1648	chr7	1171800	1176100	4300	0.223783	147	0.00943205	161
1649	chr8	139684800	139689400	4600	0.223777	83	0.00889271	94
1650	chr16	19099500	19103500	4000	0.223767	79	0.00765573	88
1651	chr13	93404100	93417400	13300	0.223764	164	0.00940871	211
1652	chr5	177105900	177143800	37900	0.223734	751	0.00967509	862
1653	chr11	118846200	118854100	7900	0.223726	226	0.013901	233
1654	chr11	121683000	121702900	19900	0.223688	238	0.00806016	293
1655	chr2	211920900	211922200	1300	0.223684	19	0.0153953	29
1656	chr9	19492800	19517200	24400	0.22368	338	0.0100981	383
1657	chr9	79920900	79928500	7600	0.223611	66	0.0134683	88
1658	chr19	49727100	49784200	57100	0.22357	1542	0.00880808	1722
1659	chr8	68611500	68625100	13600	0.223544	113	0.00356843	153
1660	chr15	93535500	93544300	8800	0.223483	149	0.0100416	197
1661	chr7	137935500	138082900	147400	0.223469	2466	0.00831953	2877
1662	chr12	94782600	94794100	11500	0.223465	161	0.0107941	203
1663	chr16	56512500	56514400	1900	0.223454	25	0	27
1664	chr8	102954900	102966100	11200	0.223429	168	0.0158961	187
1665	chr4	5594700	5597500	2800	0.223422	110	0.0111047	116
1666	chr2	98437200	98446300	9100	0.223404	197	0.00871049	226
1667	chr12	100828500	100833700	5200	0.223395	87	0.0091065	106
1668	chr2	184146600	184149100	2500	0.223331	29	0.00189753	31
1669	chr2	117888000	117893500	5500	0.223303	87	0.0106549	98
1670	chr17	66995700	67004200	8500	0.223281	132	0.00787654	188
1671	chr6	90992400	91000000	7600	0.22325	99	0.00414063	136
1672	chr9	13833900	13842700	8800	0.223207	112	0.00263434	134
1673	chr11	20712600	20716600	4000	0.22319	49	0.00932728	63
1674	chr11	121833600	121839100	5500	0.223156	89	0.00497158	100
1675	chr2	205626300	205628500	2200	0.223155	40	0.00125156	47
1676	chr9	3964500	3968200	3700	0.223153	63	0.0109108	73
1677	chr10	6838200	6853300	15100	0.223145	241	0.00714392	268
1678	chr17	12743700	12748300	4600	0.223118	102	0.00547246	107
1679	chr15	91682100	91685200	3100	0.223077	39	0.00943722	45
1680	chr13	98220300	98284300	64000	0.223051	755	0.00602774	933
1681	chr5	37192200	37197700	5500	0.222935	133	0.00485559	164
1682	chr7	146376000	146381500	5500	0.222928	54	0.0209009	75
1683	chr3	59633100	59637700	4600	0.222902	70	0.00924789	71
1684	chr7	13249500	13262200	12700	0.222897	202	0.00761901	243
1685	chr13	109917000	109918900	1900	0.222875	59	0.00241935	62
1686	chr6	79122300	79130200	7900	0.222826	74	0.00155574	105
1687	chr17	69772500	69807700	35200	0.222772	414	0.00760386	525
1688	chr4	42647400	42655000	7600	0.222722	56	0.0170155	85
1689	chr8	131526000	131579800	53800	0.222642	770	0.00741673	883
1690	chr19	21309600	21316600	7000	0.222599	82	0.0106981	98
1691	chr12	25287600	25312000	24400	0.222591	278	0.00853209	356
1692	chr4	23933100	23938600	5500	0.222586	60	0.0101909	92
1693	chr7	131412900	131414800	1900	0.222527	26	0.00740741	27
1694	chr12	63271800	63275200	3400	0.222522	83	0.0149965	92
1695	chr3	140368800	140374900	6100	0.222503	151	0.00819921	158
1696	chr2	40272000	40288000	16000	0.222501	159	0.00493901	209
1697	chr7	133138500	133140400	1900	0.2225	20	0.0110276	28
1698	chr11	100279200	100283500	4300	0.222496	95	0.012785	108
1699	chr5	103515000	103523800	8800	0.222431	106	0.00504036	114
1700	chr2	197573400	197588800	15400	0.222427	176	0.0100413	227
1701	chr15	56509800	56532100	22300	0.222323	204	0.0052764	304
1702	chr22	31565100	31573600	8500	0.22221	173	0.0167023	195
1703	chr4	159819300	159851200	31900	0.222208	512	0.00610085	614
1704	chr6	91386600	91389400	2800	0.222172	39	0.0094603	46
1705	chr7	17552700	17558200	5500	0.222172	49	0.00849629	73
1706	chr7	22125000	22132000	7000	0.222132	167	0.00649348	184
1707	chr8	42954000	42989500	35500	0.222114	748	0.00947518	838
1708	chr2	81878100	81886000	7900	0.222108	106	0.00207554	134
1709	chr2	209615100	209626900	11800	0.222103	156	0.00428711	201
1710	chr1	210504000	210651700	147700	0.222064	1966	0.00985191	2306
1711	chr8	76696500	76698400	1900	0.222049	25	0.00452381	25
1712	chrX	121753200	121755700	2500	0.222046	26	0.0150794	30
1713	chr4	154609200	154612000	2800	0.222029	41	0.00241546	46
1714	chr5	10910700	10943500	32800	0.222025	513	0.00667987	592
1715	chr3	22218900	22271800	52900	0.221965	446	0.00633664	682
1716	chr2	20779800	20782300	2500	0.221963	37	0.0123626	38
1717	chr7	152012100	152017600	5500	0.221863	116	0.00850342	132
1718	chr1	15783000	15786400	3400	0.221845	70	0.00416666	80
1719	chr14	44164800	44171500	6700	0.221845	128	0.00369413	152
1720	chr1	47174700	47177200	2500	0.221789	33	0.0114035	38
1721	chr7	7636800	7641400	4600	0.221785	42	0.00519069	65
1722	chr2	179144100	179145700	1600	0.221753	22	0.0137605	34
1723	chr7	108219000	108221500	2500	0.221746	40	0.00227273	40
1724	chr7	103814100	103824100	10000	0.221724	131	0.0111477	180
1725	chr9	126489300	126494200	4900	0.221713	58	0.000856164	73
1726	chr11	78432600	78434800	2200	0.221707	38	0.0203942	37
1727	chr20	38099400	38102800	3400	0.221652	39	0.00669643	48
1728	chr9	97210200	97252600	42400	0.221646	650	0.00725977	796
1729	chrX	116380800	116404000	23200	0.221623	239	0.00386872	299
1730	chr10	90004800	90007600	2800	0.221577	48	0.0156343	52
1731	chr5	149399700	149401600	1900	0.221554	36	0	36
1732	chr9	82385100	82398700	13600	0.221554	155	0.00717841	192
1733	chr9	113568900	113571400	2500	0.221501	33	0.00834236	48
1734	chr8	2266200	2285500	19300	0.221478	373	0.0100884	429
1735	chr13	48620100	48648700	28600	0.221471	415	0.0108923	483
1736	chrX	106311900	106323700	11800	0.221434	118	0.00354826	137
1737	chr4	132019800	132024400	4600	0.221379	62	0.0101923	65
1738	chr5	78369600	78372100	2500	0.22136	43	0.0032634	44
1739	chrX	112445100	112456600	11500	0.221346	123	0	145
1740	chr9	28347600	28350100	2500	0.221302	68	0.00524923	89
1741	chr1	67736700	67740100	3400	0.221292	35	0.00684448	40
1742	chr10	13633500	13651600	18100	0.221281	234	0.0129701	336
1743	chr8	17139900	17158300	18400	0.221273	190	0.00969811	258
1744	chr5	99891000	99892300	1300	0.22123	14	0	20
1745	chr13	48125700	48152200	26500	0.221188	246	0.00717782	311
1746	chr6	78444000	78462700	18700	0.221168	233	0.00543376	290
1747	chr3	164008800	164011000	2200	0.221129	67	0.0365913	82
1748	chr14	62832900	62840200	7300	0.221129	93	0.00428402	114
1749	chr2	43232400	43253800	21400	0.221122	425	0.0132815	447
1750	chr11	5931000	5959600	28600	0.22111	766	0.00619233	842
1751	chr7	122196600	122198500	1900	0.221088	21	0.00424208	32
1752	chr4	78139500	78225100	85600	0.221018	831	0.00290103	913
1753	chr7	6936600	6942400	5800	0.221	130	0.00586932	143
1754	chr6	158225400	158227000	1600	0.220989	26	0.00571428	25
1755	chr9	106956900	106965100	8200	0.220921	149	0.0132737	172
1756	chr10	25485000	25508200	23200	0.220916	269	0.00930843	336
1757	chr3	30848700	30853000	4300	0.220893	62	0.00676458	80
1758	chr15	52313700	52392100	78400	0.220842	1557	0.0113475	1809
1759	chr15	80034000	80086600	52600	0.220813	807	0.00798149	933
1760	chr2	18295500	18301900	6400	0.220778	80	0.00403069	88
1761	chr8	32853000	32872300	19300	0.220764	167	0.00435272	240
1762	chr18	18912300	18921700	9400	0.220754	147	0.0384339	202
1763	chr18	68950200	68952400	2200	0.220753	37	0.00612109	44
1764	chr20	36271500	36279400	7900	0.220745	133	0.00242621	140
1765	chr17	12048000	12064300	16300	0.220735	156	0.00978031	207
1766	chr2	37707600	37709800	2200	0.220697	26	0.0040293	26
1767	chr7	107136000	107200000	64000	0.220697	740	0.0098531	955
1768	chr1	28406100	28412800	6700	0.220652	68	0.0216425	120
1769	chr3	8108400	8110600	2200	0.220636	52	0.0054191	54
1770	chr12	90057900	90059800	1900	0.220635	21	0.0113937	24
1771	chr7	156564000	156568600	4600	0.220606	78	0.00517279	90
1772	chr6	139296000	139306300	10300	0.220599	130	0.00499756	154
1773	chr17	26408100	26412700	4600	0.220578	70	0.0179755	88
1774	chr2	190796100	190805800	9700	0.220548	119	0.0113728	145
1775	chr8	104229000	104232100	3100	0.220515	42	0.00433602	46
1776	chr1	56177100	56179600	2500	0.220494	36	0.015493	40
1777	chr22	29360100	29362000	1900	0.220467	35	0.0225639	36
1778	chr7	3361800	3419800	58000	0.220459	751	0.0103629	993
1779	chrX	13302600	13304500	1900	0.220456	32	0.0104167	36
1780	chr15	65871000	65874700	3700	0.220446	63	0.0176732	67
1781	chr9	18782700	18786100	3400	0.220408	63	0.0015625	64
1782	chr12	114473700	114612100	138400	0.22039	1693	0.00513807	1871
1783	chr1	54490800	54492700	1900	0.220373	40	0.0014245	54
1784	chr3	179233800	179237200	3400	0.220365	68	0.00722856	78
1785	chr7	15410400	15412300	1900	0.220348	36	0.0167847	46
1786	chr14	26244600	26254900	10300	0.220322	186	0.0133182	241
1787	chr2	197358000	197359900	1900	0.22023	21	0.00757577	22
1788	chr7	83623500	83625400	1900	0.220227	54	0.0123932	60
1789	chr16	76414800	76419100	4300	0.220191	61	0.00981255	81
1790	chr6	71278200	71281000	2800	0.220169	70	0.00569483	104
1791	chr8	122150100	122152000	1900	0.220159	15	0.00310559	23
1792	chr1	68542800	68623600	80800	0.220099	978	0.00772404	1172
1793	chr15	87321600	87335500	13900	0.220086	149	0.00961901	195
1794	chr14	38659500	38661400	1900	0.219976	59	0.00520833	66
1795	chr8	109028100	109085800	57700	0.219972	564	0.0109246	772
1796	chr2	61464300	61478200	13900	0.219926	228	0.00731405	300
1797	chr9	111850200	111877300	27100	0.219894	367	0.0098824	436
1798	chr6	136310700	136312600	1900	0.219885	27	0	34
1799	chr5	109257000	109294900	37900	0.219857	338	0.00501849	444
1800	chr13	80480400	80482000	1600	0.219841	15	0.0103221	22
1801	chr12	70143000	70163200	20200	0.219777	261	0.0106645	346
1802	chr2	171871800	171877600	5800	0.219771	77	0.00994769	90
1803	chr3	36114300	36126400	12100	0.219748	154	0.00996138	179
1804	chr11	20494800	20530600	35800	0.219655	300	0.00909759	444
1805	chr11	4493400	4497700	4300	0.21964	93	0.00594059	101
1806	chr16	82889100	82901500	12400	0.219585	174	0.0102898	224
1807	chr11	4404300	4440700	36400	0.219572	421	0.0048768	485
1808	chr8	117824100	117836200	12100	0.21956	132	0.00845967	161
1809	chrX	10324800	10337200	12400	0.219518	158	0.0047081	177
1810	chr3	70937400	70975000	37600	0.219479	458	0.00533186	560
1811	chr13	33594000	33596200	2200	0.21947	50	0.00347222	56
1812	chr16	47225100	47236300	11200	0.219458	101	0.0113412	140
1813	chrX	26064300	26066200	1900	0.219444	24	0	26
1814	chr2	175676400	175704100	27700	0.219422	288	0.00709769	386
1815	chr6	36000900	36020200	19300	0.219409	247	0.0119978	290
1816	chr21	38964600	38973100	8500	0.219386	271	0.0108958	297
1817	chr12	113247600	113253700	6100	0.219301	61	0.00210813	72
1818	chr1	89174100	89189800	15700	0.219299	159	0.0102408	213
1819	chr13	53479800	53482900	3100	0.219284	93	0.00141038	94
1820	chr7	111312900	111408400	95500	0.219234	1265	0.00729135	1555
1821	chr9	80182800	80219500	36700	0.219171	568	0.00906122	660
1822	chr12	45845700	45849100	3400	0.219167	80	0.0154313	100
1823	chr13	44280900	44291500	10600	0.219164	148	0.0108222	193
1824	chr8	5731800	5743000	11200	0.219151	126	0.00303063	180
1825	chr4	5155500	5271400	115900	0.219129	1950	0.00976594	2247
1826	chr18	45420000	45455200	35200	0.219128	399	0.0123919	581
1827	chr5	125555700	125591500	35800	0.219096	504	0.00439009	618
1828	chr1	199505100	199508500	3400	0.219048	28	0.00524476	32
1829	chr12	111430500	111432400	1900	0.219048	36	0.0129515	38
1830	chr11	109029900	109041700	11800	0.219032	85	0.00373782	120
1831	chr18	35730300	35732200	1900	0.219001	34	0.00954973	46
1832	chr6	132222300	132224200	1900	0.218992	62	0.0091012	67
1833	chr7	27537600	27570400	32800	0.218966	526	0.0080841	613
1834	chr6	65009100	65014300	5200	0.218926	99	0.00440553	138
1835	chr11	93849300	93856600	7300	0.218917	118	0.00730536	128
1836	chr2	176736000	176743000	7000	0.218893	62	0.0142877	74
1837	chr3	26403000	26407300	4300	0.218862	88	0.00436912	100
1838	chr4	12090900	12092800	1900	0.218829	62	0.00471814	68
1839	chr2	197551500	197559700	8200	0.218813	119	0.00613736	159
1840	chr5	18427800	18433600	5800	0.218754	43	0.00516609	61
1841	chr13	39092100	39094600	2500	0.21875	36	0.00418119	41
1842	chr4	141690300	141713200	22900	0.21873	235	0.00567981	312
1843	chr13	54655800	54657400	1600	0.21872	40	0.00601851	48
1844	chr3	141464100	141468700	4600	0.218656	80	0.0170263	95
1845	chr9	83577300	83586700	9400	0.218653	91	0.00710616	124
1846	chr2	153651000	153667600	16600	0.218635	209	0.00715207	269
1847	chr19	44490000	44497300	7300	0.218607	82	0.00762873	114
1848	chr11	57237900	57241600	3700	0.218585	84	0.00821609	83
1849	chr6	34731000	34738300	7300	0.218559	170	0.00518524	196
1850	chr4	74166300	74168200	1900	0.21853	23	0.0121429	25
1851	chr14	58174800	58192300	17500	0.218517	151	0.00546182	190
1852	chr1	65214300	65219200	4900	0.218486	64	0.012495	70
1853	chr10	107651700	107655100	3400	0.218473	53	0.00269139	57
1854	chr1	65528400	65530900	2500	0.218464	34	0.0158027	46
1855	chr3	7434000	7435600	1600	0.218434	22	0	22
1856	chr2	180051900	180064900	13000	0.21843	154	0.0153773	186
1857	chr15	33257400	33259300	1900	0.218422	33	0.021117	36
1858	chr1	109890600	109892500	1900	0.218407	26	0.00787958	26
1859	chr22	34387200	34391500	4300	0.218369	59	0.00939343	70
1860	chr2	177175200	177177100	1900	0.218334	41	0.00546086	48
1861	chr19	45838800	45872800	34000	0.218309	1762	0.0108886	1785
1862	chr18	77337300	77352100	14800	0.218255	815	0.00987827	819
1863	chr2	66090000	66091600	1600	0.218254	18	0.00797721	18
1864	chr11	109891500	109893100	1600	0.218214	20	0.0047619	24
1865	chr4	161197500	161203300	5800	0.21819	45	0.00801782	55
1866	chr4	99932100	99945100	13000	0.218186	234	0.00883271	290
1867	chr5	117900300	117913600	13300	0.218106	206	0.00653345	233
1868	chr15	47655300	47658100	2800	0.218084	63	0.0284777	68
1869	chr7	26246400	26249500	3100	0.218022	65	0.0212528	80
1870	chr10	110875800	110878300	2500	0.218019	30	0.00201613	31
1871	chr8	100352400	100354600	2200	0.217999	42	0.00398352	52
1872	chrX	129536700	129542800	6100	0.217999	132	0.00597883	150
1873	chr2	118853400	118858900	5500	0.217996	63	0.0241404	98
1874	chr8	95897400	95902000	4600	0.217968	71	0.00312294	78
1875	chr22	44622900	44669500	46600	0.21792	1054	0.0110176	1124
1876	chr3	196806600	196809100	2500	0.217882	32	0.00675384	42
1877	chr3	178782900	178787200	4300	0.217873	69	0.00323812	88
1878	chr8	138467100	138474400	7300	0.217816	58	0.00644	78
1879	chr10	135336300	135338200	1900	0.217815	19	0.00226244	26
1880	chr4	24553800	24556600	2800	0.21781	78	0.0172773	95
1881	chr11	88056300	88063300	7000	0.217762	77	0.0260426	97
1882	chr14	72819900	72827800	7900	0.217758	96	0.00573374	107
1883	chr7	122472900	122520100	47200	0.217712	449	0.00704481	567
1884	chrX	32837400	32840200	2800	0.217659	86	0.00103093	97
1885	chr6	84813600	84817600	4000	0.21757	44	0.00681378	48
1886	chr2	214433700	214435600	1900	0.217558	21	0.00178571	28
1887	chr8	125468700	125472400	3700	0.217557	45	0.00686663	51
1888	chr16	69734400	69736000	1600	0.217544	19	0.00680602	22
1889	chr14	39738900	39767200	28300	0.217501	493	0.0113064	626
1890	chr11	5844000	5847100	3100	0.2175	20	0.0135468	29
1891	chr2	144418500	144420400	1900	0.2175	81	0.0119348	93
1892	chr6	165199500	165225400	25900	0.217449	309	0.00887592	382
1893	chr3	33748800	33754300	5500	0.217448	63	0.0133257	84
1894	chr18	49221600	49228300	6700	0.217428	147	0.00367297	161
1895	chr2	167406000	167410900	4900	0.217323	77	0.000953921	94
1896	chr11	33760500	33764500	4000	0.217313	63	0.00568703	83
1897	chr13	48192000	48217300	25300	0.217278	205	0.00457739	257
1898	chr2	76629900	76638100	8200	0.217265	94	0.00768663	119
1899	chr10	20785800	20827600	41800	0.217253	374	0.00588983	509
1900	chr4	214200	295600	81400	0.217224	1051	0.0127388	1339
1901	chrX	17043000	17044300	1300	0.217204	31	0	31
1902	chr5	58689900	58703500	13600	0.21717	148	0.0107875	206
1903	chr2	54539100	54553600	14500	0.217135	175	0.00620644	208
1904	chr6	107813700	107814700	1000	0.21712	21	0.00460318	30
1905	chr11	132289500	132291400	1900	0.217097	25	0.0134981	28
1906	chr5	126878700	126890500	11800	0.21708	153	0.0129493	197
1907	chr2	134544900	134558800	13900	0.217071	91	0.00155229	136
1908	chr11	32625900	32643100	17200	0.217065	183	0.0119815	250
1909	chr3	66375900	66383500	7600	0.217053	74	0.00893664	104
1910	chr2	133181700	133235800	54100	0.217035	601	0.00757338	718
1911	chr3	150807600	150840700	33100	0.21703	436	0.00797916	557
1912	chr11	19633200	19636900	3700	0.216987	46	0.00658562	47
1913	chr3	137079900	137081800	1900	0.216968	18	0	18
1914	chr12	40475700	40495600	19900	0.216952	157	0.00680093	212
1915	chr3	119233200	119234800	1600	0.216898	12	0.025	16
1916	chr13	21340500	21346900	6400	0.216882	94	0.0104104	111
1917	chr2	3639900	3641800	1900	0.216841	32	0.0162525	39
1918	chr7	119648400	119650900	2500	0.216781	44	0.00399324	54
1919	chr2	51677700	51679600	1900	0.216766	17	0.00396826	18
1920	chr17	46476900	46479400	2500	0.216746	30	0.00409357	40
1921	chrX	12811800	12815500	3700	0.216728	61	0.0015015	74
1922	chr1	229752900	229756600	3700	0.21669	62	0.0208596	69
1923	chr13	107501700	107562100	60400	0.21666	986	0.0101657	1206
1924	chr15	76923000	76927000	4000	0.216636	76	0.0108653	80
1925	chr13	87842700	87847900	5200	0.216627	66	0.000431035	80
1926	chr9	71300100	71302900	2800	0.216617	32	0.0105655	40
1927	chrX	14679000	14687800	8800	0.216591	47	0.00903954	59
1928	chr2	220952700	220970500	17800	0.216583	250	0.00461403	307
1929	chr14	39815700	39840400	24700	0.216576	294	0.00757742	372
1930	chr13	76137600	76151500	13900	0.216547	181	0.0110881	248
1931	chr8	91860000	91866100	6100	0.216526	58	0.00298557	69
1932	chr1	12600	16600	4000	0.216466	147	0.00523018	138
1933	chr3	24244200	24288100	43900	0.216435	548	0.0110557	666
1934	chr3	54663600	54669700	6100	0.21642	108	0.00751132	126
1935	chr4	38132400	38136100	3700	0.2164	78	0.0041852	89
1936	chr16	29834400	29861200	26800	0.216396	946	0.0125992	973
1937	chr19	43751100	43753300	2200	0.216394	75	0.00343642	97
1938	chr8	139557600	139559500	1900	0.216394	32	0	34
1939	chr2	42415200	42430300	15100	0.216378	164	0.00794387	202
1940	chrX	145784100	145790800	6700	0.216377	49	0.0145951	59
1941	chr11	95538600	95541700	3100	0.216359	61	0.00750562	73
1942	chr2	40170600	40213300	42700	0.216313	469	0.00479304	605
1943	chr7	133637100	133648900	11800	0.216312	130	0.00481077	159
1944	chr1	113190600	113192200	1600	0.21631	40	0.0214495	44
1945	chr5	124885800	124887700	1900	0.216272	29	0.00263835	37
1946	chr18	48816300	48817900	1600	0.21627	14	0.00961538	16
1947	chr3	75967800	75969700	1900	0.216257	18	0.0036859	26
1948	chr11	86842200	86852200	10000	0.216217	71	0.00639122	106
1949	chr2	155206800	155209000	2200	0.216168	43	0.00196429	50
1950	chr3	34799400	34818400	19000	0.216101	139	0.00452775	196
1951	chr7	5946300	5980600	34300	0.216096	698	0.00731618	840
1952	chr3	25365000	25374400	9400	0.216083	135	0.00536858	157
1953	chr3	163933500	163945000	11500	0.216064	91	0.00555033	116
1954	chr10	35454600	35456500	1900	0.216058	30	0.0118844	42
1955	chr3	48285600	48287800	2200	0.216057	55	0.00740032	58
1956	chr5	118693800	118700800	7000	0.216024	85	0.0271928	96
1957	chr14	33666600	33669100	2500	0.215994	100	0.0268	106
1958	chr6	131497500	131500000	2500	0.215968	46	0.01735	48
1959	chr9	81294900	81328300	33400	0.215913	376	0.0121468	471
1960	chr13	41331300	41341900	10600	0.2159	149	0.00571505	176
1961	chr2	66140400	66142600	2200	0.215896	39	0.00547417	46
1962	chr13	70947600	70961800	14200	0.215873	115	0.0142972	191
1963	chr13	53239500	53242300	2800	0.215873	21	0.00652799	29
1964	chr4	107257800	107265100	7300	0.215817	61	0.00716164	82
1965	chr6	136879500	136882900	3400	0.215806	58	0.0171725	64
1966	chr4	132273000	132274900	1900	0.215775	69	0.00367301	70
1967	chr12	87359400	87361000	1600	0.215754	20	0.00384615	26
1968	chr3	27511500	27524500	13000	0.215714	257	0.0127022	329
1969	chr3	6311100	6325900	14800	0.215686	185	0.00434346	250
1970	chr15	73455900	73461700	5800	0.215599	64	0.0112755	81
1971	chr12	129776700	129783100	6400	0.215599	122	0.0144969	133
1972	chr2	66447000	66450700	3700	0.215572	46	0.00132626	52
1973	chr5	73379400	73411600	32200	0.215501	298	0.00600653	364
1974	chr1	38483700	38488600	4900	0.215488	124	0.00490821	144
1975	chr5	117181200	117183400	2200	0.215476	54	0	58
1976	chr2	68049600	68083600	34000	0.215429	443	0.00812565	552
1977	chr7	93863700	93873700	10000	0.215421	87	0.00748895	118
1978	chr4	124604700	124612300	7600	0.215414	202	0.00500614	216
1979	chr1	179172600	179197900	25300	0.215374	506	0.0123165	567
1980	chr6	24786600	24793900	7300	0.215366	130	0.01307	166
1981	chr11	25776600	25781500	4900	0.215365	104	0.00603309	112
1982	chr7	93269100	93271300	2200	0.215354	67	0.00126319	68
1983	chr12	23105100	23113900	8800	0.215333	130	0.00537561	150
1984	chr2	150491700	150501100	9400	0.215214	93	0.00384818	116
1985	chr3	196989600	197016100	26500	0.215212	348	0.0138084	466
1986	chr2	141959400	141983200	23800	0.215205	316	0.00619619	378
1987	chrX	97522200	97544500	22300	0.215179	209	0.00462181	283
1988	chr22	35147400	35215000	67600	0.215086	819	0.00768367	961
1989	chr14	72403500	72512200	108700	0.215064	1195	0.0105414	1494
1990	chr6	18207000	18239200	32200	0.215046	637	0.0120925	724
1991	chr2	41963400	41966800	3400	0.214938	45	0.00613553	60
1992	chr6	81222300	81225700	3400	0.21493	61	0.00281527	66
1993	chr18	57152400	57360100	207700	0.214921	3121	0.00657276	3751
1994	chr8	14994900	14996500	1600	0.214909	25	0	28
1995	chr10	104708400	104857300	148900	0.214899	3126	0.0105488	3541
1996	chr10	93876000	93880900	4900	0.214887	102	0.0162231	119
1997	chr6	136162200	136171900	9700	0.214873	104	0.00946346	136
1998	chr11	130119000	130138900	19900	0.214862	295	0.0151864	355
[truncated: 18,765 more rows]

## Sheet: Supplementary Table 4
Supplementary Table 4. Hyper hmDMRs in human male pronuclues (n=1,201), related to Figure 3.
Number	Chromosome	Start	End	Length (bp)	5hmCpG level in sperm (1×)	No. of detected CpG sites in sperm	5hmCpG level in male pronuclues (1×)	No. of detected CpG sites in male pronuclues
1	chr2	171474000	171475900	1900	0.0145244	44	0.494841	12
2	chr16	17112000	17113600	1600	0.0608829	22	0.458333	6
3	chr4	17696100	17697700	1600	0.0205026	14	0.444444	9
4	chr9	90181500	90183400	1900	0.0113932	58	0.436364	11
5	chr10	120930000	120934000	4000	0.00835686	148	0.433333	30
6	chr17	27384300	27385900	1600	0.00584961	38	0.428571	7
7	chr9	36357900	36362200	4300	0.0136735	105	0.428571	14
8	chrX	122995500	122997100	1600	0.0149912	54	0.428571	14
9	chr1	46874100	46879600	5500	0.00751869	161	0.420146	13
10	chr9	4701900	4709800	7900	0.0056425	99	0.416667	18
11	chr10	72113700	72116200	2500	0.00368285	64	0.409524	14
12	chr14	39610500	39612400	1900	0.0136785	54	0.4	15
13	chr1	43915800	43917700	1900	0.0113416	82	0.381614	9
14	chr7	102111600	102113800	2200	0.00742165	113	0.380952	21
15	chr3	52844400	52848400	4000	0.00701005	115	0.370671	11
16	chr2	8469600	8472700	3100	0.00608352	85	0.369048	21
17	chr8	98678400	98682100	3700	0.0125286	113	0.353571	14
18	chr5	126879300	126881200	1900	0.0132045	91	0.350163	51
19	chr12	7068600	7070500	1900	0.0120092	107	0.349521	28
20	chr5	168384000	168385600	1600	0.0240435	32	0.333333	9
21	chr1	41469300	41471800	2500	0.0120994	71	0.326605	23
22	chr10	134272200	134274100	1900	0.00557057	131	0.322368	38
23	chr2	236565900	236567500	1600	0.00533433	68	0.319444	12
24	chr17	1670700	1675900	5200	0.00941351	316	0.314152	45
25	chr11	16800600	16803400	2800	0.0133518	90	0.310623	25
26	chr15	66364800	66370900	6100	0.0206489	114	0.309524	35
27	chr3	11460000	11465200	5200	0.00682739	94	0.309524	14
28	chr19	4656000	4662100	6100	0.00936265	248	0.304286	35
29	chr5	169923900	169935100	11200	0.00815064	378	0.302778	30
30	chr17	984300	987700	3400	0.0148341	182	0.301606	63
31	chr17	18254100	18259300	5200	0.0100414	244	0.301408	71
32	chr5	173200800	173202100	1300	0.0403799	32	0.3	10
33	chr10	81195000	81196900	1900	0.00357143	68	0.299052	18
34	chr17	2256900	2263600	6700	0.0103912	211	0.296429	56
35	chr7	1495200	1497700	2500	0.0119402	136	0.292857	30
36	chr19	18771900	18775900	4000	0.0076499	169	0.291837	21
37	chr17	64546500	64549600	3100	0.0113642	81	0.291667	16
38	chr21	46391400	46393900	2500	0.0132991	156	0.291667	20
39	chr1	18122400	18125200	2800	0.0117807	89	0.291028	46
40	chr19	50086800	50092000	5200	0.0105646	201	0.289652	39
41	chr17	18132900	18134500	1600	0.00383838	55	0.289333	25
42	chr15	28531800	28541500	9700	0.0105993	252	0.287929	43
43	chr22	26179800	26181700	1900	0.00550155	52	0.287037	18
44	chr15	100967700	100969300	1600	0.019584	28	0.287037	18
45	chr2	61694100	61695400	1300	0.0309243	66	0.285714	14
46	chr7	101607900	101610100	2200	0.012553	98	0.283333	20
47	chr2	238510800	238515400	4600	0.012155	177	0.27938	78
48	chr2	121016700	121019500	2800	0.034844	123	0.278239	56
49	chr5	179129400	179131300	1900	0.0127443	62	0.277976	12
50	chr16	85547400	85549900	2500	0.0222016	106	0.27544	46
51	chr9	95377500	95383300	5800	0.00691039	244	0.274965	47
52	chr15	91185600	91190200	4600	0.0131666	190	0.272311	41
53	chr22	47163000	47173600	10600	0.00556662	439	0.272143	30
54	chr10	124277400	124279600	2200	0.00798745	84	0.270079	30
55	chr4	2268300	2270800	2500	0.0092947	116	0.268195	47
56	chr11	87208800	87210400	1600	0.00886948	32	0.266667	10
57	chr21	45922800	45924100	1300	0.0434783	92	0.266667	15
58	chr15	62864400	62866300	1900	0.0192857	35	0.266667	11
59	chr19	36658500	36664900	6400	0.0117268	225	0.26662	51
60	chr6	31944300	31946800	2500	0.00435377	134	0.262401	32
61	chr7	151381200	151383100	1900	0.00545704	52	0.261111	12
62	chr13	28611900	28613800	1900	0.00570988	81	0.260215	31
63	chr11	63317400	63319600	2200	0.0113827	150	0.257035	59
64	chr8	131537400	131545000	7600	0.00845423	137	0.256579	38
65	chr13	46925700	46927600	1900	0.0192868	55	0.255952	14
66	chr2	8678700	8687200	8500	0.0163986	382	0.255642	46
67	chr1	2583300	2585500	2200	0.00999856	76	0.253993	33
68	chr12	31375200	31376800	1600	0.0133838	40	0.253968	21
69	chr11	2148000	2152900	4900	0.00380703	194	0.252359	40
70	chr17	19222200	19226500	4300	0.00956653	103	0.251366	34
71	chr19	34977300	34980400	3100	0.00569852	111	0.250309	27
72	chr6	19717200	19719100	1900	0.00382888	60	0.25	18
73	chr6	151239600	151241500	1900	0.00555556	30	0.25	10
74	chr5	10116600	10124800	8200	0.00588019	181	0.249107	56
75	chr13	114867300	114871000	3700	0.00850802	267	0.248202	52
76	chr17	80350800	80359900	9100	0.00962741	519	0.248147	133
77	chr15	89529900	89531200	1300	0.0227642	41	0.247619	14
78	chr16	12449400	12453700	4300	0.00595425	100	0.246032	21
79	chr13	98253600	98261200	7600	0.00314263	146	0.245002	38
80	chr3	133689300	133690900	1600	0.00666667	30	0.245	10
81	chr1	12252300	12263200	10900	0.00915945	396	0.244595	77
82	chr3	47451900	47464900	13000	0.0126504	661	0.244149	40
83	chr17	73752600	73755700	3100	0.0170044	224	0.243956	39
84	chr22	19957500	19960600	3100	0.00751561	176	0.243335	65
85	chr21	44281200	44286700	5500	0.0139812	340	0.243039	88
86	chr9	128910000	128911600	1600	0.00208333	48	0.241667	16
87	chr14	34294500	34298800	4300	0.0113039	71	0.241368	33
88	chr7	156763500	156765400	1900	0.00568663	58	0.240741	27
89	chr17	8047500	8052700	5200	0.0143159	246	0.239388	75
90	chr2	27460200	27475900	15700	0.0120367	634	0.239078	58
91	chr9	139122900	139129300	6400	0.00831978	450	0.238502	59
92	chr8	146064300	146070700	6400	0.00923847	198	0.238276	61
93	chr16	84227400	84233200	5800	0.00558824	356	0.238135	157
94	chr19	48356700	48362800	6100	0.0151871	211	0.237787	58
95	chr22	43788900	43794400	5500	0.00605113	206	0.237681	69
96	chr1	150939600	150941200	1600	0.00334362	54	0.236364	10
97	chr19	38948400	38950600	2200	0.0220444	82	0.236346	41
98	chr1	45292200	45293500	1300	0.00926992	92	0.236291	14
99	chr10	120725400	120730000	4600	0.0161309	164	0.236231	53
100	chr17	38178600	38180500	1900	0.0150563	93	0.235963	37
101	chr4	939000	947500	8500	0.00882668	587	0.235287	62
102	chr10	6851100	6853300	2200	0.00785474	63	0.234028	20
103	chr7	6370200	6374500	4300	0.0107581	183	0.233824	68
104	chr16	89328300	89333200	4900	0.0150511	252	0.233636	83
105	chr10	46993800	46999600	5800	0.00442974	167	0.233333	41
106	chr6	31842900	31857400	14500	0.0132643	656	0.232254	60
107	chr20	34142100	34148500	6400	0.00988242	280	0.230787	36
108	chr2	101599200	101600800	1600	0.0021996	52	0.230392	17
109	chr2	238772100	238782100	10000	0.00897504	421	0.230327	91
110	chr8	140751300	140753800	2500	0.00753864	127	0.230085	59
111	chr5	132572100	132575800	3700	0.0201568	158	0.229994	74
112	chr6	43773000	43774600	1600	0.0391844	30	0.229663	12
113	chr9	124512600	124520200	7600	0.0132893	257	0.229173	29
114	chr9	112751700	112753600	1900	0.0139117	44	0.229167	8
115	chr16	58809900	58820200	10300	0.0117312	228	0.228844	70
116	chr22	47746500	47751700	5200	0.00434406	174	0.227959	56
117	chr19	54623400	54633400	10000	0.0126881	743	0.227677	180
118	chr18	77590500	77593000	2500	0.0085967	123	0.227214	78
119	chr10	122669400	122671900	2500	0.0044272	124	0.226389	48
120	chr9	136377600	136382800	5200	0.00647349	234	0.225665	74
121	chr17	7220700	7226200	5500	0.0157871	306	0.224329	58
122	chr15	76662900	76664800	1900	0.0227136	59	0.223809	14
123	chr1	21580800	21583600	2800	0.00728655	130	0.223764	43
124	chr10	552600	556000	3400	0.00892565	230	0.223532	64
125	chr2	28749000	28750900	1900	0.00297619	42	0.223492	15
126	chr10	134165400	134177500	12100	0.0123946	712	0.223448	88
127	chr7	34540800	34544500	3700	0.00882693	46	0.222222	12
128	chr1	46609800	46611700	1900	0.00448343	60	0.222222	18
129	chr12	131022600	131024500	1900	0.00734127	54	0.222222	9
130	chr3	124482600	124489600	7000	0.0102896	210	0.222024	42
131	chr6	41553900	41564800	10900	0.0113314	490	0.221972	73
132	chr16	11440800	11453200	12400	0.0112721	384	0.221759	72
133	chr11	118007400	118012900	5500	0.00850583	136	0.221759	30
134	chr12	12624600	12626800	2200	0.0120925	115	0.221399	54
135	chr15	100801200	100804900	3700	0.00150809	121	0.221196	46
136	chr11	126275100	126282700	7600	0.0093167	276	0.221078	68
137	chr11	117200100	117202000	1900	0.0138927	55	0.22	25
138	chr15	42134700	42144400	9700	0.00805312	418	0.219461	144
139	chr7	44650200	44655400	5200	0.0134537	206	0.219318	40
140	chr11	76916100	76921000	4900	0.00810621	202	0.218929	93
141	chr20	61332600	61334500	1900	0.010365	98	0.21875	16
142	chr6	129548400	129550300	1900	0.00814135	48	0.21875	16
143	chr16	4676700	4689700	13000	0.0144498	618	0.218653	187
144	chr19	54295200	54307900	12700	0.00887277	586	0.218619	111
145	chr9	117230700	117232600	1900	0.0126179	64	0.217231	36
146	chr6	168855900	168858700	2800	0.00752598	179	0.214667	51
147	chr16	3722400	3729400	7000	0.01683	475	0.214625	103
148	chr12	131148300	131150800	2500	0.0339111	102	0.214212	42
149	chr19	948600	951100	2500	0.0135532	158	0.213847	60
150	chr10	121209600	121213900	4300	0.0064753	209	0.213301	74
151	chr22	22036200	22039300	3100	0.00890645	156	0.212702	27
152	chr12	124737000	124739800	2800	0.0124653	108	0.212434	23
153	chr14	61810200	61812100	1900	0.0044039	34	0.211111	9
154	chr3	13414200	13418800	4600	0.00961898	173	0.210648	24
155	chr12	131956500	131958400	1900	0.00321305	85	0.210537	22
156	chr11	63849000	63859000	10000	0.008206	546	0.210502	125
157	chr6	138611700	138613300	1600	0.00803053	108	0.21	10
158	chr4	151944600	151947100	2500	0.0045635	97	0.209677	31
159	chr16	84031500	84037000	5500	0.00567144	214	0.20902	141
160	chr2	242225700	242237800	12100	0.0160358	317	0.208848	59
161	chr10	126156900	126162100	5200	0.00416327	216	0.208497	76
162	chr10	55816200	55822900	6700	0.0157582	69	0.208333	12
163	chr22	17490000	17491900	1900	0.00969437	40	0.208333	12
164	chr20	42889500	42891400	1900	0.0274626	32	0.208333	7
165	chr19	4505400	4513000	7600	0.00734524	539	0.207653	101
166	chr7	154781100	154784800	3700	0.00742009	73	0.207576	33
167	chr15	78271500	78280300	8800	0.0107664	390	0.206845	101
168	chr11	61507800	61509400	1600	0.0227209	68	0.206827	12
169	chr7	57302400	57308500	6100	0.00635294	198	0.206678	70
170	chr21	46989300	46995100	5800	0.0144884	304	0.206429	27
171	chr4	8024700	8028400	3700	0.00408497	200	0.206277	42
172	chr9	139999500	140005900	6400	0.0128261	498	0.205913	98
173	chr18	57169200	57170500	1300	0.0181006	35	0.205128	13
174	chr13	99125100	99131500	6400	0.0100972	260	0.204839	72
175	chr10	125669100	125676400	7300	0.00516668	186	0.204789	89
176	chr7	158299200	158301400	2200	0.0105672	105	0.204762	28
177	chr5	172840500	172846600	6100	0.0102587	106	0.204545	22
178	chr22	47767500	47773900	6400	0.00351056	288	0.204083	100
179	chr22	50788200	50804800	16600	0.0118705	623	0.203153	74
180	chr16	50304000	50329300	25300	0.00886314	823	0.202411	121
181	chr2	42982200	42991000	8800	0.00816979	305	0.202371	92
182	chr20	18499200	18503200	4000	0.0127491	123	0.202048	50
183	chr19	43360800	43362700	1900	0	55	0.201984	27
184	chr16	1850700	1862800	12100	0.0067655	557	0.201543	259
185	chr19	4836300	4843600	7300	0.00779842	372	0.201361	63
186	chr11	70680600	70686700	6100	0.00524185	184	0.201161	48
187	chr11	2815200	2822200	7000	0.00959534	363	0.200878	63
188	chr22	50651100	50659300	8200	0.0181029	623	0.20072	101
189	chr6	37608900	37612300	3400	0.00800351	116	0.200653	55
190	chr16	53562300	53574400	12100	0.00953644	417	0.2004	99
191	chr17	15501000	15518500	17500	0.00648665	579	0.200206	104
192	chr7	109286100	109288000	1900	0.008321	39	0.2	11
193	chr11	7684500	7687600	3100	0.00818297	140	0.198927	90
194	chr1	236318700	236321200	2500	0.00730317	132	0.198912	39
195	chr5	179109300	179116300	7000	0.0136256	303	0.198868	81
196	chr17	3624600	3626500	1900	0.00809455	96	0.19881	14
197	chr2	2520300	2521900	1600	0.00885508	54	0.198718	13
198	chr11	64802700	64807900	5200	0.00972274	204	0.198634	61
199	chr1	17706600	17719900	13300	0.0049423	413	0.198344	121
200	chr16	49860300	49870000	9700	0.0099488	324	0.198176	60
201	chr7	150657300	150669400	12100	0.00995077	462	0.198052	66
202	chr20	46354500	46365400	10900	0.00703846	357	0.197619	68
203	chr19	1208100	1220200	12100	0.0168399	844	0.197035	124
204	chr2	74261400	74263300	1900	0.00972086	64	0.19697	11
205	chr17	18145800	18148600	2800	0.016305	124	0.196888	38
206	chr2	97618200	97622500	4300	0.013237	168	0.196528	40
207	chr16	86958300	86965000	6700	0.00717165	305	0.196354	32
208	chr19	18801900	18813100	11200	0.0187058	533	0.196124	120
209	chr16	12637500	12654400	16900	0.00786608	404	0.19589	165
210	chr9	136506600	136510600	4000	0.0105904	224	0.195309	47
211	chr9	845700	847000	1300	0.0092563	31	0.194973	18
212	chr1	227081700	227085700	4000	0.00929979	151	0.194774	50
213	chr3	129728700	129730600	1900	0.0057057	74	0.194617	22
214	chr6	158151900	158156800	4900	0.0106896	117	0.193794	47
215	chr7	4235100	4236700	1600	0.0106283	59	0.193604	19
216	chr19	47872500	47898400	25900	0.0111823	1165	0.193069	370
217	chr1	1687200	1691800	4600	0.01319	375	0.192582	86
218	chr1	6335700	6338200	2500	0.0130803	169	0.192422	27
219	chr6	38635800	38637700	1900	0.00925925	36	0.192105	19
220	chr7	962700	969700	7000	0.0119215	505	0.191612	130
221	chr17	77108700	77124100	15400	0.0103577	688	0.191302	190
222	chr16	90057900	90070300	12400	0.0113846	545	0.19125	169
223	chr10	72697800	72706900	9100	0.00667726	211	0.191109	74
224	chr9	139791000	139801300	10300	0.00817895	535	0.191026	143
225	chr7	2137200	2140900	3700	0.00928311	246	0.191005	63
226	chr8	143741700	143743900	2200	0.00479005	84	0.19095	44
227	chr10	12289500	12297100	7600	0.0120329	291	0.190777	103
228	chr9	6717600	6721300	3700	0.00917715	92	0.190741	54
229	chr17	76380600	76398100	17500	0.0108794	726	0.190514	100
230	chr16	85681500	85691800	10300	0.0284843	834	0.190439	128
231	chr3	194760300	194765500	5200	0.0074243	194	0.190267	74
232	chr8	22483500	22488100	4600	0.01229	241	0.190152	125
233	chr17	72036300	72042700	6400	0.00451493	216	0.190062	92
234	chr9	139149900	139155700	5800	0.00839083	350	0.19002	73
235	chr4	6746700	6752200	5500	0.0198542	292	0.189745	73
236	chr17	77673900	77677900	4000	0.00869737	153	0.189363	58
237	chr11	5425200	5434600	9400	0.0174567	132	0.189103	26
238	chr22	49977300	49981600	4300	0.0117519	256	0.188931	80
239	chr16	87886500	87889900	3400	0.0086972	196	0.188908	68
240	chr9	92069400	92072800	3400	0.0150215	142	0.188577	59
241	chr22	37903500	37906000	2500	0.00416667	118	0.188461	26
242	chr19	17891700	17895100	3400	0.0111526	153	0.188325	60
243	chr19	50760600	50766400	5800	0.0198453	270	0.188294	109
244	chr19	8195100	8201800	6700	0.013132	345	0.18785	94
245	chr19	5544600	5548600	4000	0.00641109	156	0.187719	57
246	chr11	8252400	8265400	13000	0.0090738	351	0.187479	67
247	chr1	3097800	3102700	4900	0.00585346	324	0.187116	53
248	chr11	2742000	2752600	10600	0.0139583	524	0.187077	85
249	chr7	154671000	154674100	3100	0.00968812	169	0.186696	80
250	chr22	24166200	24172300	6100	0.0132049	208	0.186512	67
251	chr1	3461400	3471700	10300	0.00568251	616	0.186299	57
252	chr11	134214000	134217100	3100	0.00765603	148	0.185932	55
253	chr19	56054700	56057200	2500	0.0138981	122	0.185604	36
254	chr19	4946700	4958800	12100	0.010532	610	0.185388	93
255	chr6	25173900	25182400	8500	0.00778518	149	0.1853	23
256	chr11	75966900	75969100	2200	0.00914768	88	0.185247	45
257	chr2	47490000	47491900	1900	0.00991747	58	0.18523	17
258	chr18	12414900	12424300	9400	0.0056945	444	0.185207	45
259	chr6	44601300	44605600	4300	0.00853209	104	0.184852	29
260	chr12	125896500	125902300	5800	0.00607272	180	0.184778	61
261	chr22	39700200	39713800	13600	0.0117358	621	0.18473	109
262	chr12	121182000	121186600	4600	0.0185391	199	0.184551	73
263	chr22	48001800	48006400	4600	0.00652357	175	0.184524	46
264	chr4	7758000	7766500	8500	0.00814382	435	0.184433	153
265	chr7	2729700	2746600	16900	0.00655435	890	0.184252	118
266	chr1	161255100	161260000	4900	0.0221339	89	0.183889	30
267	chr20	60741300	60754000	12700	0.0119139	683	0.183532	24
268	chr16	87060000	87077800	17800	0.00602468	631	0.183492	185
269	chr11	12563100	12565000	1900	0.007922	46	0.183333	10
270	chr16	70667700	70681900	14200	0.0132691	419	0.183329	90
271	chr9	132968400	132970600	2200	0.0176391	101	0.183077	26
272	chr6	168707100	168712000	4900	0.00821275	359	0.182477	60
273	chr9	109262100	109264000	1900	0.0179448	93	0.182037	15
274	chr7	100848900	100854700	5800	0.00597188	374	0.181889	91
275	chr17	78211500	78216700	5200	0.00744367	251	0.181884	46
276	chr19	51471000	51472900	1900	0.0267705	78	0.181818	11
277	chr16	85408500	85420300	11800	0.0146547	554	0.181365	161
278	chr5	1016400	1031500	15100	0.00696498	713	0.1812	130
279	chr14	103722600	103725700	3100	0.0098527	90	0.180894	41
280	chr17	45886800	45898600	11800	0.0113373	436	0.180893	42
281	chr19	4230000	4240000	10000	0.00750077	490	0.180316	79
282	chr8	11698500	11706400	7900	0.0111557	298	0.180311	91
283	chr1	54753900	54763300	9400	0.0192383	263	0.180306	73
284	chr16	70730400	70745800	15400	0.0126349	681	0.180197	98
285	chr2	62151300	62153500	2200	0.0135999	76	0.180178	22
286	chr6	1528800	1541200	12400	0.00817704	321	0.180132	88
287	chr2	47247000	47258500	11500	0.0111283	332	0.179993	88
288	chr5	16637700	16655500	17800	0.00378147	346	0.179961	139
289	chr5	160360500	160362400	1900	0.00756034	40	0.179815	30
290	chr16	1186200	1193200	7000	0.0128791	507	0.179782	151
291	chr8	144552600	144566500	13900	0.00976733	829	0.179498	166
292	chr4	99550500	99555100	4600	0.0171595	100	0.179444	40
293	chr19	11506800	11511100	4300	0.00782435	207	0.17918	87
294	chr19	33083400	33093100	9700	0.0126751	280	0.179154	69
295	chr3	163896600	163899100	2500	0.00705244	100	0.179064	42
296	chr16	81731100	81738100	7000	0.00715885	329	0.179028	100
297	chr17	74692200	74698600	6400	0.012129	254	0.178848	58
298	chr17	74917200	74922100	4900	0.00369829	214	0.178833	96
299	chr13	113768700	113778100	9400	0.00461353	514	0.178657	99
300	chr20	34186800	34188700	1900	0.00387286	104	0.17843	20
301	chr11	75427200	75430000	2800	0.0044167	58	0.178255	27
302	chr10	133974600	133977700	3100	0.0174477	101	0.177862	47
303	chr10	133027500	133029700	2200	0.00427506	108	0.177441	51
304	chr22	49339800	49357600	17800	0.00660429	786	0.177358	285
305	chr2	61678800	61683100	4300	0.0177786	135	0.177227	33
306	chr15	79069200	79071700	2500	0.00512123	127	0.17718	56
307	chr3	53265600	53272000	6400	0.00595782	215	0.176952	103
308	chr20	47137500	47146300	8800	0.00736352	196	0.176923	52
309	chr3	126736500	126743500	7000	0.00801844	340	0.176776	103
310	chr19	33999900	34006000	6100	0.00583116	276	0.176703	51
311	chr16	75196800	75199600	2800	0.00514998	94	0.176693	34
312	chr6	42001500	42003100	1600	0.0100592	65	0.176471	17
313	chr17	76524900	76527700	2800	0.0100182	134	0.175628	94
314	chr19	1529100	1539400	10300	0.0106407	635	0.175556	125
315	chr11	110918700	110922700	4000	0.00313329	116	0.175472	53
316	chr17	5769300	5776000	6700	0.00622202	215	0.175366	65
317	chr1	245577000	245581000	4000	0.0108739	106	0.175	20
318	chr11	70277700	70281700	4000	0.00453407	290	0.174629	52
319	chr19	56565000	56578000	13000	0.00869041	430	0.174405	104
320	chr2	242161800	242176300	14500	0.0130452	821	0.173764	113
321	chr17	79068000	79080700	12700	0.0158337	857	0.173699	147
322	chr21	45142200	45145000	2800	0.00516257	136	0.173685	51
323	chr1	181700700	181707400	6700	0.00768813	216	0.17367	21
324	chr19	55420200	55446100	25900	0.00927975	1163	0.173504	252
325	chr6	30860400	30865600	5200	0.0157962	208	0.172768	44
326	chr12	3246300	3251800	5500	0.00656873	224	0.172599	59
327	chr19	18756600	18761500	4900	0.0115856	290	0.172564	64
328	chr19	14587500	14590300	2800	0.00679345	160	0.17252	35
329	chr4	2396700	2406100	9400	0.0139412	477	0.17247	190
330	chr1	2424000	2449000	25000	0.010738	1930	0.172446	240
331	chr17	1327500	1334500	7000	0.0155582	318	0.171979	75
332	chr19	482400	488200	5800	0.00922053	384	0.171823	137
333	chr16	8937000	8954200	17200	0.0129185	719	0.171778	237
334	chr20	60307200	60310900	3700	0.0138018	213	0.171693	63
335	chr16	90004200	90006100	1900	0.00734739	98	0.171627	28
336	chr12	707400	711700	4300	0.0132956	176	0.171525	82
337	chr17	71633400	71638900	5500	0.0228798	184	0.171284	68
338	chr10	134616900	134629600	12700	0.0117787	915	0.171145	83
339	chr8	27804900	27811900	7000	0.00599953	221	0.171071	80
340	chr21	44256600	44266900	10300	0.0138554	521	0.171049	149
341	chr4	8367900	8381200	13300	0.00971614	770	0.170888	175
342	chr19	47584800	47588800	4000	0.00383743	176	0.170799	41
343	chr19	44281800	44296900	15100	0.0108653	413	0.170513	80
344	chr19	36120600	36130000	9400	0.00994888	374	0.169998	63
345	chr8	10482300	10485100	2800	0.00706455	129	0.169969	55
346	chr21	40392000	40398700	6700	0.00603065	262	0.169894	131
347	chr2	131602500	131606800	4300	0.0064435	194	0.169513	57
348	chr9	95949300	95964400	15100	0.0131107	516	0.169503	169
349	chr19	3521700	3549100	27400	0.0154444	1860	0.169492	391
350	chr10	134058600	134081500	22900	0.00996191	1262	0.169361	161
351	chr19	1599600	1620400	20800	0.00937186	1410	0.169328	133
352	chr1	22309500	22322200	12700	0.00500632	337	0.169298	114
353	chr13	99612600	99628300	15700	0.0109943	352	0.169231	65
354	chr19	2967900	2999200	31300	0.0106931	1554	0.168982	219
355	chr5	2177700	2182600	4900	0.00863474	270	0.168858	76
356	chr15	91356600	91364200	7600	0.00709415	327	0.168705	100
357	chr7	157307700	157312900	5200	0.00691763	229	0.16844	47
358	chr7	2252700	2261500	8800	0.0102778	513	0.168071	144
359	chr11	2470800	2478700	7900	0.0099564	311	0.167934	57
360	chr10	121500900	121509100	8200	0.0119134	249	0.167794	19
361	chr19	14156100	14163100	7000	0.0088224	300	0.167635	66
362	chr10	132176700	132191500	14800	0.00596717	286	0.167446	78
363	chr9	123141600	123145300	3700	0.0103033	89	0.167399	26
364	chr17	907200	918100	10900	0.0103239	709	0.166992	130
365	chr3	13541100	13545400	4300	0.00492054	146	0.166875	40
366	chr22	18431700	18445900	14200	0.0136724	529	0.166804	118
367	chr16	58101600	58108600	7000	0.00974751	205	0.166722	72
368	chr19	58362300	58376200	13900	0.00753774	349	0.166667	35
369	chr5	64916100	64917700	1600	0.0104167	36	0.166667	11
370	chr12	120719400	120721300	1900	0.0193001	100	0.166667	9
371	chr9	86958000	86959600	1600	0.0124188	36	0.166667	9
372	chr8	141229200	141230200	1000	0.0176277	62	0.166551	7
373	chr2	217532400	217539700	7300	0.00309656	265	0.166409	97
374	chr22	42724800	42727900	3100	0.00775337	136	0.166351	43
375	chr2	240116100	240127900	11800	0.0118018	573	0.165895	125
376	chr4	1050300	1053700	3400	0.012443	205	0.165784	154
377	chr16	4828200	4848700	20500	0.00867572	1068	0.165773	182
378	chr1	9302100	9310000	7900	0.0163437	346	0.16565	82
379	chr7	66887400	66898900	11500	0.00448758	240	0.165636	97
380	chr22	18291300	18295900	4600	0.00755992	232	0.165588	106
381	chr16	89896800	89907700	10900	0.00971177	772	0.165579	113
382	chr20	57574200	57578800	4600	0.00989854	260	0.165435	151
383	chr6	168484800	168487300	2500	0.00549224	111	0.165412	36
384	chr8	21630300	21638800	8500	0.00438953	294	0.16532	107
385	chr12	133239300	133246000	6700	0.00676654	348	0.165267	55
386	chr22	45182700	45206800	24100	0.0130089	915	0.165253	359
387	chr16	17930700	17935900	5200	0.0052719	151	0.165081	73
388	chr1	26620800	26628400	7600	0.00587911	258	0.165022	83
389	chr10	127658400	127668700	10300	0.00824986	289	0.164973	86
390	chr22	41413200	41416300	3100	0.00458718	134	0.16488	50
391	chr3	50522700	50524600	1900	0.0126461	60	0.164712	20
392	chr22	47505000	47506900	1900	0.00969387	84	0.164583	16
393	chr11	1523100	1543300	20200	0.0105644	1056	0.16457	197
394	chr2	129133500	129138100	4600	0.00757666	192	0.164569	53
395	chr2	239412300	239414800	2500	0.00813361	129	0.164487	31
396	chr20	62311800	62320900	9100	0.00765198	624	0.164219	82
397	chr8	8739300	8741800	2500	0.0105245	62	0.164039	29
398	chr9	69222600	69224500	1900	0.00931973	70	0.163826	14
399	chr21	46019700	46023400	3700	0.0129172	201	0.163704	135
400	chr1	1999800	2011900	12100	0.0104374	867	0.163474	69
401	chr17	9073200	9087100	13900	0.00831392	523	0.163442	161
402	chr22	45074400	45081700	7300	0.00781483	294	0.16344	76
403	chr12	123333900	123346600	12700	0.0124204	724	0.163376	90
404	chr22	25729200	25732300	3100	0.0104532	120	0.163333	25
405	chr19	3630600	3634300	3700	0.00852097	351	0.163114	76
406	chr5	179319900	179322400	2500	0.00887513	123	0.163021	43
407	chr7	154596300	154597900	1600	0.00630458	58	0.162968	28
408	chr8	102903000	102905200	2200	0.0124984	79	0.16287	37
409	chr10	132933600	132941800	8200	0.00615724	312	0.162762	106
410	chr14	101171700	101173900	2200	0.00426661	109	0.162655	55
411	chr22	43675500	43686400	10900	0.00983247	417	0.162502	92
412	chr11	64138200	64144600	6400	0.00429722	313	0.162407	90
413	chr20	47119200	47123200	4000	0.00868593	158	0.162393	39
414	chr19	13854000	13856500	2500	0.00517228	124	0.162281	38
415	chr4	745200	769900	24700	0.0112678	1286	0.162272	216
416	chr3	16353900	16365400	11500	0.00717367	263	0.162134	90
417	chr7	5391900	5403700	11800	0.0129446	781	0.162042	129
418	chr19	33480000	33487900	7900	0.00656046	297	0.161916	74
419	chr22	37479900	37482100	2200	0.00557801	90	0.161879	47
420	chr10	520500	529000	8500	0.00866553	406	0.161845	70
421	chr20	46494600	46510000	15400	0.00940936	503	0.161605	98
422	chr2	234233400	234241300	7900	0.0108324	282	0.161538	84
423	chr5	149624400	149637100	12700	0.005702	341	0.161464	78
424	chr6	150406200	150416500	10300	0.00783454	311	0.161431	77
425	chr3	41863800	41866900	3100	0.0129577	98	0.161188	62
426	chr8	142441500	142447900	6400	0.014631	355	0.161164	118
427	chr22	44832900	44841400	8500	0.0105306	395	0.160966	189
428	chr22	44806800	44809000	2200	0.014099	144	0.160927	41
429	chr8	141193500	141207400	13900	0.0061214	357	0.160317	78
430	chr15	74238600	74245600	7000	0.0109286	226	0.160301	72
431	chr2	128334000	128339500	5500	0.00706995	228	0.160071	76
432	chr1	28231200	28240900	9700	0.00639156	335	0.160053	63
433	chr19	8319300	8336500	17200	0.00955982	597	0.159874	107
434	chr19	18185400	18187600	2200	0.00384153	102	0.159818	50
435	chr19	48522000	48526600	4600	0.0114314	156	0.159722	24
436	chr1	2221500	2226100	4600	0.011388	300	0.159635	96
437	chr12	53441700	53443000	1300	0.0189562	30	0.159596	11
438	chr5	1098600	1109800	11200	0.00876691	779	0.159393	160
439	chr11	70822800	70828900	6100	0.00628096	252	0.159259	45
440	chr14	105148200	105161500	13300	0.00579904	756	0.159124	86
441	chr5	179599500	179607100	7600	0.00832333	386	0.1591	86
442	chr15	78230700	78235300	4600	0.0108159	162	0.158703	54
443	chr22	44295600	44301100	5500	0.00180729	204	0.158648	62
444	chr8	142237800	142241500	3700	0.0155972	224	0.158578	73
445	chr5	1048800	1077700	28900	0.00985318	2200	0.158558	256
446	chr9	135061500	135072700	11200	0.0100867	513	0.158534	68
447	chr16	12672900	12695500	22600	0.00613255	554	0.158471	232
448	chr22	45409500	45414400	4900	0.00748062	208	0.158333	76
449	chr6	36957000	36964000	7000	0.0105675	175	0.158292	58
450	chr2	236484900	236489200	4300	0.0123329	178	0.157848	68
451	chr7	154993500	155005300	11800	0.00648953	401	0.157712	105
452	chr8	2091900	2098900	7000	0.00862904	300	0.15771	140
453	chr21	32840100	32860900	20800	0.00590011	672	0.157664	137
454	chr1	7109700	7122100	12400	0.00868803	543	0.157648	162
455	chr6	160110300	160112200	1900	0.00493828	54	0.157407	9
456	chr22	45105900	45112000	6100	0.0135373	298	0.157396	103
457	chr2	241724100	241735000	10900	0.0095587	535	0.157352	95
458	chr11	2857800	2876800	19000	0.00967271	1040	0.15725	151
459	chr5	149492400	149504500	12100	0.0224657	434	0.157242	68
460	chr2	239957100	239962000	4900	0.010666	271	0.157136	102
461	chr1	1394100	1405000	10900	0.00859217	638	0.157098	65
462	chr19	2802600	2812300	9700	0.0111592	876	0.157092	144
463	chr19	2774100	2779000	4900	0.011199	290	0.157091	95
464	chr11	20639100	20646100	7000	0.00889827	97	0.157029	56
465	chr20	2777100	2780800	3700	0.00714767	168	0.156963	25
466	chr17	32789700	32793100	3400	0.0115554	73	0.156863	34
467	chr8	41602500	41611600	9100	0.0090341	303	0.156628	57
468	chr14	103695600	103699600	4000	0.0124475	175	0.156613	73
469	chr1	41274600	41281600	7000	0.00483015	233	0.156511	59
470	chr10	80960700	80981200	20500	0.0131458	640	0.155921	104
471	chr19	11238000	11246800	8800	0.0113927	492	0.15566	222
472	chr14	90386400	90388000	1600	0.00361715	37	0.155556	15
473	chr2	1812900	1814500	1600	0.00744048	56	0.155556	15
474	chr16	27234000	27249400	15400	0.00951562	740	0.155364	100
475	chr9	137298600	137312200	13600	0.012358	840	0.15534	148
476	chr14	93470100	93483700	13600	0.00825709	530	0.15527	152
477	chr19	8366400	8369200	2800	0.0117354	154	0.155242	105
478	chr2	3320400	3326800	6400	0.00659157	328	0.154991	104
479	chr20	50471100	50473000	1900	0.00766471	73	0.154762	14
480	chr20	49473300	49478800	5500	0.0145166	197	0.154722	78
481	chr17	76565100	76573900	8800	0.0083991	444	0.154721	125
482	chr16	78360900	78377500	16600	0.00536651	335	0.154711	94
483	chr7	101078400	101083000	4600	0.0126698	206	0.154701	39
484	chr21	44588700	44591800	3100	0.0101139	239	0.154548	59
485	chr12	122211000	122216200	5200	0.0192999	235	0.154444	55
486	chr17	77450700	77462500	11800	0.00656861	515	0.154088	176
487	chr22	46831800	46853800	22000	0.0065767	1138	0.153834	241
488	chr15	46389600	46391800	2200	0.00244859	112	0.153709	46
489	chr9	136441500	136444000	2500	0.00353461	130	0.153675	65
490	chr2	127832700	127836100	3400	0.0051157	83	0.153639	63
491	chr2	242982000	242986000	4000	0.00827476	161	0.153595	72
492	chr12	57022500	57027700	5200	0.00701126	274	0.153571	20
493	chr16	11159400	11192500	33100	0.00912268	919	0.153525	170
494	chr7	2957400	2965000	7600	0.00686665	379	0.153525	125
495	chr16	7081200	7084000	2800	0.00265001	85	0.153472	48
496	chr15	99647400	99660100	12700	0.0070397	442	0.153452	140
497	chr2	28805700	28813900	8200	0.00568502	286	0.153281	74
498	chr17	74462400	74494600	32200	0.0119501	1681	0.153261	316
499	chr17	78030900	78040300	9400	0.00971238	483	0.153212	86
500	chr1	55488300	55495000	6700	0.00635108	232	0.153013	59
501	chr5	176855700	176865100	9400	0.00842078	487	0.152791	100
502	chr16	4786500	4797700	11200	0.0118729	423	0.152638	88
503	chr18	2856900	2874700	17800	0.00798181	460	0.152614	106
504	chr21	45581700	45584500	2800	0.0147585	236	0.152524	67
505	chr8	5818500	5824900	6400	0.0148424	146	0.152509	62
506	chr22	44738700	44746000	7300	0.00303272	260	0.152498	85
507	chr2	242608500	242617600	9100	0.0102266	616	0.152463	340
508	chr3	194788800	194793700	4900	0.0133762	247	0.152442	117
509	chr5	175999500	176012200	12700	0.00890195	576	0.151915	129
510	chr22	37606800	37619800	13000	0.0102209	447	0.151901	115
511	chr16	2104200	2116600	12400	0.0126054	830	0.151813	90
512	chr16	87669300	87703600	34300	0.0110196	1981	0.151792	832
513	chr17	76107300	76113100	5800	0.00987709	324	0.151774	51
514	chr10	80037000	80051200	14200	0.0037872	325	0.151698	54
515	chr22	35730000	35734000	4000	0.0111861	147	0.151648	49
516	chr17	62067600	62081500	13900	0.00982783	568	0.151317	60
517	chr15	78024600	78045100	20500	0.0116227	564	0.151246	149
518	chr9	131190600	131199700	9100	0.009716	409	0.151194	123
519	chr12	51647400	51655300	7900	0.00970145	219	0.151161	60
520	chr17	81137100	81139900	2800	0.0055471	123	0.151154	66
521	chr17	81044400	81052900	8500	0.0132095	740	0.151122	210
522	chr9	130166400	130185400	19000	0.0109599	660	0.1511	170
523	chr12	117517200	117532900	15700	0.00988986	439	0.15107	94
524	chr12	31115400	31119400	4000	0.00856159	149	0.150964	49
525	chr11	1298700	1312000	13300	0.0116536	966	0.150912	125
526	chr19	3099000	3126400	27400	0.0121522	2062	0.150865	540
527	chr12	3437100	3440500	3400	0.00489148	103	0.150862	58
528	chr7	5119800	5131900	12100	0.00849975	510	0.150547	155
529	chr16	2259000	2264500	5500	0.0133426	391	0.15048	79
530	chr12	6650700	6664300	13600	0.0123533	668	0.150438	164
531	chr11	66102000	66105400	3400	0.0068336	247	0.150321	35
532	chr16	2049600	2066500	16900	0.0114892	1194	0.150317	174
533	chr2	10367400	10369600	2200	0.0130592	98	0.150298	56
534	chr5	749100	751300	2200	0.00687268	141	0.150209	49
535	chr19	3727500	3754600	27100	0.00946801	1545	0.150073	314
536	chr9	130726800	130729000	2200	0.0234551	94	0.149897	27
537	chr16	88140000	88156000	16000	0.0102368	1030	0.149852	378
538	chr2	23706900	23717500	10600	0.00737265	291	0.149622	86
539	chr19	47918400	47927200	8800	0.00705092	516	0.149409	117
540	chr14	99449400	99460600	11200	0.00521016	294	0.149334	106
541	chr5	170051700	170053900	2200	0.0128285	69	0.149322	41
542	chr14	106110300	106116100	5800	0.00843164	225	0.149249	94
543	chr11	18248700	18250600	1900	0.0107407	45	0.149244	21
544	chr15	100331100	100333900	2800	0.0146867	96	0.149193	45
545	chr2	242561400	242584600	23200	0.00950374	1333	0.14914	175
546	chr14	104179800	104191000	11200	0.00915926	900	0.148916	50
547	chr8	142096200	142106800	10600	0.00719593	450	0.148883	108
548	chr15	31760700	31762600	1900	0.00446429	72	0.148866	42
549	chr10	134837700	134850400	12700	0.00716531	745	0.148833	139
550	chr2	128391900	128407300	15400	0.00862661	731	0.148634	197
551	chr5	2128500	2133400	4900	0.0110994	281	0.148612	105
552	chr7	55809900	55812400	2500	0.00649041	230	0.148569	120
553	chr6	32446800	32453200	6400	0.00784072	116	0.148512	68
554	chr9	139254000	139258000	4000	0.0129779	326	0.148494	48
555	chr2	218880900	218894800	13900	0.00932842	326	0.148459	42
556	chr18	74848200	74853400	5200	0.0071476	155	0.148369	63
557	chr9	101583300	101608600	25300	0.00842149	608	0.148311	148
558	chr9	123111900	123114700	2800	0.00499127	76	0.148126	52
559	chr16	4710000	4751200	41200	0.0108296	2748	0.147986	415
560	chr7	47974500	47978200	3700	0.00940496	116	0.14797	52
561	chr19	2240400	2250400	10000	0.0145963	664	0.147947	168
562	chr5	95961600	95963500	1900	0.0233348	29	0.147619	7
563	chr1	21894000	21898000	4000	0.00408851	129	0.147527	94
564	chr17	81022500	81025900	3400	0.00534168	249	0.14749	126
565	chr20	49988100	49992700	4600	0.00444243	156	0.147466	57
566	chr19	1954500	1967500	13000	0.0102552	974	0.147361	301
567	chr20	61069800	61081900	12100	0.015756	609	0.147196	30
568	chr22	47247900	47250400	2500	0.00816501	156	0.14717	57
569	chr16	57651300	57665800	14500	0.0106343	582	0.147094	115
570	chr17	74801100	74806900	5800	0.00993969	272	0.147086	76
571	chr10	129089400	129098500	9100	0.00911436	264	0.14697	66
572	chr17	76972500	76990900	18400	0.00909954	954	0.146783	188
573	chr11	110414400	110426200	11800	0.00631575	156	0.146703	60
574	chr20	4041000	4050400	9400	0.0072253	176	0.146686	90
575	chr2	20689800	20691400	1600	0.00569669	42	0.146667	15
576	chr17	1436400	1441600	5200	0.00992694	220	0.146615	51
577	chr4	10271400	10277200	5800	0.00695824	102	0.146607	49
578	chr9	133381800	133408300	26500	0.0120082	945	0.146578	226
579	chr22	22312800	22330900	18100	0.00797402	698	0.146576	119
580	chr12	133062900	133091800	28900	0.00911959	2159	0.146573	262
581	chr11	2551500	2563300	11800	0.0108707	726	0.14652	126
582	chr1	9423600	9428800	5200	0.00833691	248	0.146465	48
583	chr22	37769700	37793800	24100	0.0100765	1264	0.146351	344
584	chr16	10758900	10761700	2800	0.00918338	71	0.14632	33
585	chr19	736200	743500	7300	0.0106126	541	0.146216	108
586	chr21	45987600	46003000	15400	0.0131492	682	0.145839	188
587	chr21	46905900	46932400	26500	0.00963307	1723	0.145756	300
588	chr12	3352800	3358900	6100	0.0134055	230	0.145705	124
589	chr19	45867300	45872200	4900	0.008782	243	0.145563	98
590	chr17	3498300	3510400	12100	0.00982395	577	0.145503	72
591	chr19	16109100	16117600	8500	0.0170959	191	0.145363	53
592	chr18	12229500	12232600	3100	0.0124104	110	0.145337	60
593	chr19	1738800	1744300	5500	0.00424624	328	0.14516	122
594	chr19	417300	425800	8500	0.0111372	672	0.145075	160
595	chr17	80734500	80739100	4600	0.0115292	293	0.144958	61
596	chr4	148749600	148751500	1900	0.00219648	60	0.144954	8
597	chr21	32758800	32761300	2500	0.00794135	83	0.144837	56
598	chr2	25046700	25057600	10900	0.0122404	522	0.144784	149
599	chr21	45968100	45973300	5200	0.014234	284	0.144775	129
600	chr8	23224800	23238100	13300	0.00627777	375	0.144746	95
601	chr19	975300	978700	3400	0.0133418	220	0.144743	69
602	chr13	23537700	23540500	2800	0.00456014	126	0.144706	59
603	chr1	150834600	150836500	1900	0.0137153	48	0.144621	9
604	chr2	240851100	240853900	2800	0.00651396	109	0.144565	72
605	chr1	22358100	22361500	3400	0.00842229	135	0.144146	63
606	chr11	2333400	2342800	9400	0.00810703	436	0.144103	86
607	chr6	30885300	30893500	8200	0.0105037	310	0.144009	121
608	chr8	144945000	144950500	5500	0.0154784	414	0.144003	49
609	chr4	5760600	5772400	11800	0.0174088	301	0.14396	104
610	chr17	81122100	81127000	4900	0.00740749	256	0.143856	77
611	chr1	23140500	23143600	3100	0.0079202	111	0.143787	53
612	chr12	133027800	133037500	9700	0.0141803	577	0.143704	133
613	chr19	47227800	47237200	9400	0.016758	529	0.143701	85
614	chr9	136951200	136954900	3700	0.00667272	172	0.143588	88
615	chr16	700200	712000	11800	0.00954931	995	0.143542	252
616	chr1	6254700	6256600	1900	0.00846452	74	0.143537	14
617	chr13	112100400	112110100	9700	0.00568151	223	0.143526	86
618	chr19	5766000	5790400	24400	0.0107184	1503	0.143484	335
619	chr17	6359700	6373600	13900	0.0085971	520	0.143199	103
620	chr6	167632500	167636200	3700	0.00691239	165	0.143123	103
621	chr2	233402400	233410900	8500	0.0133568	352	0.142963	45
622	chr2	25374300	25381600	7300	0.00918566	218	0.142952	42
623	chr16	88790400	88821700	31300	0.0152906	2306	0.142934	548
624	chr16	1599900	1604500	4600	0.00582664	251	0.142782	85
625	chr6	34005000	34013800	8800	0.00449753	269	0.142733	89
626	chr17	73544700	73546900	2200	0.00606061	88	0.142683	41
627	chr19	5145900	5151700	5800	0.0123468	480	0.142682	81
628	chr5	179520900	179544400	23500	0.0168603	982	0.142549	250
629	chr12	132663000	132704200	41200	0.00849337	2956	0.142479	884
630	chr19	4174200	4178800	4600	0.0142393	308	0.142474	87
631	chr2	28852200	28867600	15400	0.00520126	429	0.142445	103
632	chr17	56396400	56410000	13600	0.00703093	632	0.142424	66
633	chr17	78242100	78262900	20800	0.00834754	942	0.142424	299
634	chr7	5214300	5227900	13600	0.00881856	566	0.142411	104
635	chr22	37962000	37973200	11200	0.0128542	503	0.142361	127
636	chr10	73639800	73652500	12700	0.00559461	410	0.141964	88
637	chr22	50869200	50879800	10600	0.0119134	685	0.14179	171
638	chr7	130742700	130750900	8200	0.0114111	243	0.141655	156
639	chr22	46317300	46333900	16600	0.00857147	859	0.141626	287
640	chr17	76614600	76625800	11200	0.00687294	527	0.141606	168
641	chr22	22271700	22289200	17500	0.0125361	801	0.141514	127
642	chr10	126217200	126237400	20200	0.00926992	1001	0.141493	303
643	chr7	151283100	151289500	6400	0.00771868	223	0.14149	108
644	chr22	47520000	47531500	11500	0.010745	596	0.141489	127
645	chr7	1845300	1882600	37300	0.00828254	2217	0.141432	646
646	chr5	313500	319900	6400	0.0114818	303	0.141379	86
647	chr1	226156800	226158700	1900	0.00829938	132	0.141199	72
648	chr20	60112200	60115300	3100	0.00429155	150	0.140999	78
649	chr19	4143600	4148800	5200	0.0151894	219	0.140891	86
650	chr14	104747400	104752300	4900	0.00548287	258	0.140825	126
651	chr1	3416400	3439000	22600	0.00999338	1370	0.14075	277
652	chr10	126011100	126014800	3700	0.0107979	115	0.140748	38
653	chrX	149938800	149940700	1900	0.0119624	124	0.140671	20
654	chr8	145508400	145536400	28000	0.0123191	1809	0.140649	357
655	chr16	84261000	84264100	3100	0.0249682	142	0.14059	88
656	chr22	42794400	42800200	5800	0.0113951	260	0.140559	63
657	chr7	158067600	158076400	8800	0.0094787	565	0.140546	136
658	chr19	2197800	2211100	13300	0.0178809	970	0.140462	148
659	chr18	77178300	77204500	26200	0.0128835	2011	0.140242	399
660	chr7	2403900	2407000	3100	0.0143556	140	0.140225	59
661	chr21	47633700	47638900	5200	0.00565833	270	0.140212	76
662	chr11	1941000	1943500	2500	0.0105074	164	0.140164	59
663	chr10	131259300	131273200	13900	0.00916443	666	0.140154	123
664	chr19	44862900	44864500	1600	0.0129019	42	0.14	10
665	chr17	78968700	78975100	6400	0.0115388	464	0.139988	175
666	chr7	4933800	4943200	9400	0.00914884	347	0.139966	70
667	chr16	309600	314500	4900	0.00657922	380	0.139919	89
668	chr12	133001100	133011700	10600	0.0132546	763	0.139911	314
669	chr15	84949800	84958900	9100	0.00377428	366	0.139884	128
670	chr2	1770600	1773100	2500	0.00291543	142	0.139714	87
671	chr2	29275500	29289700	14200	0.00936203	389	0.139656	134
672	chr19	40405200	40407100	1900	0.0013587	64	0.139649	36
673	chr17	29111100	29119600	8500	0.00913202	285	0.139644	89
674	chr17	48057900	48067900	10000	0.00844942	247	0.139638	63
675	chr11	70396200	70404700	8500	0.00973627	368	0.139582	119
676	chr21	44864700	44878900	14200	0.0113723	1034	0.13958	107
677	chr17	74982900	74986000	3100	0.0101028	134	0.139542	51
678	chrX	152754600	152769700	15100	0.0169678	701	0.139491	116
679	chr8	22226100	22240600	14500	0.0119532	487	0.139392	71
680	chr12	121438200	121440700	2500	0.00250485	104	0.139317	48
681	chr2	1620900	1625800	4900	0.00683321	221	0.139263	103
682	chr2	106400700	106407100	6400	0.0127599	212	0.13918	69
683	chr12	117477000	117484900	7900	0.0114098	451	0.139137	136
684	chr12	125291700	125300200	8500	0.00788596	350	0.139054	66
685	chr19	51378000	51381700	3700	0.00917642	102	0.13904	60
686	chr17	79546200	79555300	9100	0.0122403	340	0.139	87
687	chr22	45122700	45131500	8800	0.0129648	522	0.138924	204
688	chr8	6249900	6257200	7300	0.0109643	180	0.138889	84
689	chr9	130841700	130845700	4000	0.00596793	133	0.138889	57
690	chr7	157929300	157932100	2800	0.00854851	158	0.138837	64
691	chr16	88768500	88770700	2200	0.0175797	150	0.138781	94
692	chr17	928800	971500	42700	0.00897572	2412	0.138776	553
693	chr10	131412300	131426500	14200	0.00758522	432	0.138731	129
694	chr16	1117800	1126300	8500	0.00618358	616	0.138716	111
695	chr19	38621400	38626900	5500	0.00629454	224	0.138685	67
696	chr12	1044000	1057000	13000	0.00884291	430	0.13807	67
697	chr6	13287900	13300900	13000	0.00712734	424	0.138018	132
698	chr21	45176700	45181600	4900	0.00839386	275	0.138001	91
699	chr16	4997400	5006200	8800	0.006944	353	0.137925	140
700	chr21	47537100	47557900	20800	0.0140307	1353	0.137907	300
701	chr22	35079000	35091700	12700	0.00897963	329	0.137881	140
702	chr1	31893600	31906000	12400	0.0137216	382	0.137837	123
703	chr10	458400	464800	6400	0.0113877	262	0.137785	78
704	chr22	45219000	45235600	16600	0.010983	613	0.137741	159
705	chr9	134220000	134230300	10300	0.0115407	452	0.137699	161
706	chr16	88949100	88958500	9400	0.0125454	811	0.137639	164
707	chr7	151397400	151410400	13000	0.00960394	499	0.137548	80
708	chr8	512100	520000	7900	0.00890517	315	0.137433	103
709	chr11	68825400	68828500	3100	0.00481481	150	0.137202	64
710	chr16	84053400	84072400	19000	0.011303	837	0.1372	259
711	chr20	62376000	62381200	5200	0.0120203	347	0.137025	96
712	chr17	80876700	80924500	47800	0.0112369	2766	0.136936	478
713	chrX	132585000	132586900	1900	0.0150794	63	0.136905	14
714	chr5	132453600	132455200	1600	0.00774663	42	0.136905	14
715	chr19	54963300	54971200	7900	0.00999554	567	0.13675	122
716	chr2	240193800	240199300	5500	0.00872151	282	0.136735	28
717	chr16	86778300	86783800	5500	0.0059497	229	0.136706	84
718	chr20	52077000	52090300	13300	0.00541077	355	0.136673	123
719	chr17	76491000	76510300	19300	0.0114873	963	0.1366	231
720	chr22	21344100	21349000	4900	0.00659524	271	0.136571	91
721	chr12	132916500	132922300	5800	0.0123261	460	0.136508	126
722	chr11	64513500	64523200	9700	0.0117472	556	0.136307	96
723	chr2	130892100	130901200	9100	0.0130824	379	0.136225	139
724	chr22	39137100	39151600	14500	0.010632	709	0.135843	105
725	chr8	144596700	144602200	5500	0.00868883	407	0.135438	155
726	chr4	8466600	8495200	28600	0.0108751	1263	0.135435	147
727	chr12	133364100	133375900	11800	0.0114918	706	0.135257	137
728	chr22	23417100	23445700	28600	0.0100261	1030	0.135049	254
729	chr1	230897400	230904100	6700	0.00716439	150	0.135024	50
730	chr9	126959400	126964000	4600	0.00693684	121	0.134959	52
731	chr22	47387700	47391100	3400	0.00602182	162	0.134889	62
732	chr7	76130100	76136800	6700	0.0114768	336	0.134654	110
733	chr19	1386300	1397800	11500	0.00972772	996	0.134653	303
734	chr16	81180900	81189700	8800	0.00706179	295	0.134652	155
735	chr16	11901900	11914900	13000	0.0111342	563	0.134646	156
736	chr19	39232500	39242800	10300	0.0101401	410	0.134635	98
737	chr3	13972800	13978600	5800	0.0085743	352	0.134626	51
738	chr7	157454400	157474900	20500	0.0111732	1117	0.134556	285
739	chr20	48980100	48989500	9400	0.00799119	270	0.134455	50
740	chr9	580200	605200	25000	0.0118685	469	0.134431	116
741	chr14	105628800	105649600	20800	0.00827152	1458	0.134426	243
742	chr15	100501500	100514800	13300	0.00886684	470	0.134256	155
743	chr19	56511000	56520400	9400	0.00929888	287	0.134251	77
744	chr2	71751900	71763700	11800	0.0109981	312	0.134242	55
745	chr17	76904700	76927600	22900	0.0106672	1263	0.13422	165
746	chr22	48912600	48940900	28300	0.00815962	1453	0.134216	302
747	chr16	3534300	3538900	4600	0.0117141	284	0.134151	98
748	chr10	132152700	132160300	7600	0.0288994	335	0.134013	96
749	chr4	2425800	2441200	15400	0.0108113	773	0.133908	243
750	chr8	1399500	1404700	5200	0.00820616	290	0.133809	105
751	chr2	240884700	240895900	11200	0.0102656	586	0.1337	117
752	chr3	48201600	48203500	1900	0.0117814	73	0.133673	7
753	chr19	50296200	50300200	4000	0.00762305	210	0.133666	65
754	chr19	55553400	55565800	12400	0.00615105	655	0.133591	210
755	chr19	3195900	3202000	6100	0.00822454	503	0.133578	165
756	chr3	10209300	10223800	14500	0.0116404	482	0.133547	72
757	chr16	722400	725200	2800	0.00865006	200	0.133449	33
758	chr19	18404400	18423100	18700	0.0113719	950	0.133442	128
759	chr22	46346100	46366300	20200	0.00984793	1017	0.133411	189
760	chr5	663600	689500	25900	0.0117574	1680	0.133374	494
761	chr7	68739600	68741200	1600	0.00622656	46	0.133333	12
762	chr12	124375200	124389700	14500	0.0108637	591	0.133332	148
763	chr19	49755000	49769800	14800	0.00610346	404	0.133293	108
764	chr11	1422000	1437100	15100	0.0120777	994	0.133044	165
765	chr1	200970600	200975500	4900	0.00644426	156	0.133009	36
766	chr3	132094800	132103000	8200	0.0124963	190	0.13293	100
767	chr4	5163900	5187700	23800	0.00835337	547	0.13269	218
768	chr10	126348000	126360100	12100	0.0097272	443	0.132647	120
769	chr6	170542500	170560600	18100	0.00902615	943	0.132606	239
770	chr8	143919600	143922100	2500	0.0129048	94	0.132574	43
771	chr9	138252000	138268900	16900	0.010878	685	0.132558	174
772	chr11	119551500	119562400	10900	0.009225	330	0.132556	98
773	chr20	48603000	48611200	8200	0.00770162	317	0.132498	66
774	chr17	75311700	75320500	8800	0.0115336	567	0.132482	145
775	chr9	133425900	133430500	4600	0.00763545	199	0.132462	124
776	chr16	70148700	70154500	5800	0.00828881	242	0.132427	95
777	chr4	132273000	132274900	1900	0.00367301	70	0.132342	38
778	chr12	125022900	125045800	22900	0.0149726	1110	0.132311	158
779	chr9	139949700	139959400	9700	0.0107261	575	0.132141	84
780	chr7	152706900	152725300	18400	0.00791477	587	0.132132	112
781	chr16	89840100	89857900	17800	0.00930992	831	0.131974	164
782	chr17	74937600	74946100	8500	0.00995141	413	0.131946	175
783	chr14	96926100	96935800	9700	0.0113721	295	0.131944	24
784	chr10	135056100	135092500	36400	0.0100914	2505	0.131917	571
785	chr4	823800	844600	20800	0.0103116	1126	0.131845	293
786	chr19	39186000	39192100	6100	0.0103733	300	0.131682	74
787	chr7	151473300	151477600	4300	0.00583795	122	0.131561	39
788	chr5	295500	299800	4300	0.0110069	164	0.131522	76
789	chr10	99504300	99518200	13900	0.0109164	377	0.131349	127
790	chr17	17246400	17255800	9400	0.00711738	424	0.131282	140
791	chr1	7595400	7597300	1900	0.00695659	88	0.131173	27
792	chr12	31241400	31257400	16000	0.006885	634	0.13116	195
793	chr13	111185400	111200500	15100	0.0102501	475	0.131132	194
794	chr22	37632000	37638100	6100	0.00690054	218	0.130995	57
795	chr22	45002700	45009700	7000	0.00535401	230	0.130981	83
796	chr17	19465800	19467700	1900	0.00695066	86	0.130952	14
797	chr2	2729400	2745100	15700	0.00430704	623	0.130881	182
798	chr17	151200	158800	7600	0.00878441	386	0.130872	118
799	chr15	34711500	34727800	16300	0.0186411	526	0.130814	180
800	chr16	88183500	88194400	10900	0.0164535	566	0.13075	245
801	chr19	19756500	19762300	5800	0.00297221	290	0.130721	65
802	chr1	9377100	9381700	4600	0.0126449	265	0.130611	97
803	chr9	136289400	136299700	10300	0.00892596	624	0.130556	48
804	chr12	114300300	114319300	19000	0.00769442	545	0.130548	112
805	chr19	11552100	11561800	9700	0.00654452	494	0.130506	66
806	chr7	524700	545200	20500	0.00682619	1036	0.130446	174
807	chr9	136008900	136018300	9400	0.0107955	399	0.130421	109
808	chr15	101850900	101868400	17500	0.00984093	758	0.130365	136
809	chr2	45412800	45418000	5200	0.00539545	122	0.130344	47
810	chr11	3633900	3660400	26500	0.00923021	841	0.130277	286
811	chr7	99670200	99674500	4300	0.0121573	156	0.130263	38
812	chr13	114762600	114768700	6100	0.0106723	461	0.130128	82
813	chr12	52557900	52560700	2800	0.0146276	93	0.129762	30
814	chr1	30843600	30858700	15100	0.00597576	443	0.129738	175
815	chr13	114555000	114560200	5200	0.0174756	298	0.129675	187
816	chr6	21561300	21563200	1900	0.0179693	58	0.12963	9
817	chr7	157113900	157120900	7000	0.0105879	286	0.129588	89
818	chr22	45323100	45340000	16900	0.00797443	907	0.129564	172
819	chr1	3344700	3349900	5200	0.00979015	369	0.129538	93
820	chr16	10193700	10199500	5800	0.00476196	113	0.129487	65
821	chr7	129166500	129173800	7300	0.00666224	271	0.129485	137
822	chr19	1010400	1013800	3400	0.0250449	366	0.129399	142
823	chr2	242679600	242685700	6100	0.0089436	351	0.129386	130
824	chr21	43242000	43254100	12100	0.00981451	568	0.129364	246
825	chr17	79005900	79051600	45700	0.0115972	3138	0.129088	870
826	chr17	76137600	76143400	5800	0.0116914	264	0.128971	67
827	chr9	136533900	136556500	22600	0.00734079	1191	0.128782	394
828	chr15	22523100	22527700	4600	0.00806026	158	0.128763	86
829	chr7	45111600	45124900	13300	0.0123319	520	0.128763	191
830	chr1	18723300	18734800	11500	0.0100686	245	0.128681	84
831	chr4	1724100	1758700	34600	0.0125391	1994	0.128616	369
832	chr1	230500500	230506600	6100	0.0104222	196	0.128505	131
833	chr14	105102900	105123700	20800	0.00795278	1147	0.128457	131
834	chr7	147957600	147959800	2200	0.00694445	86	0.128378	37
835	chr19	5209800	5221900	12100	0.00730515	556	0.128345	154
836	chr7	128542500	128546800	4300	0.0152451	115	0.128296	39
837	chr9	129395700	129424300	28600	0.0073136	964	0.128263	212
838	chr3	126249000	126257500	8500	0.00874288	199	0.128249	67
839	chr10	104214300	104236900	22600	0.00707136	879	0.128223	172
840	chr20	60232500	60241300	8800	0.00759955	499	0.127999	153
841	chr4	2290500	2306500	16000	0.0079856	844	0.127985	185
842	chr21	46948200	46951900	3700	0.0092131	304	0.127857	97
843	chr10	131523300	131537500	14200	0.00629355	399	0.1278	136
844	chr22	50010000	50022100	12100	0.00571637	667	0.12768	218
845	chr3	126166500	126177100	10600	0.00929401	334	0.127616	72
846	chr1	1571100	1573900	2800	0.00336391	165	0.127609	75
847	chr22	24133500	24150100	16600	0.0101578	698	0.127495	203
848	chr22	34122900	34135900	13000	0.0111384	321	0.127489	55
849	chr17	77140800	77152000	11200	0.00737322	621	0.127435	240
850	chr22	31811400	31813900	2500	0.00648671	78	0.12737	31
851	chr2	241380600	241407100	26500	0.00974369	1987	0.127346	371
852	chr8	1139700	1145800	6100	0.010809	352	0.127299	200
853	chr15	77912400	77931100	18700	0.00776633	851	0.127231	206
854	chr11	65663400	65684200	20800	0.00848016	993	0.127081	83
855	chr16	11578500	11613400	34900	0.00967242	1137	0.126987	440
856	chr9	131041200	131053000	11800	0.0106306	456	0.126937	111
857	chr4	3364800	3370000	5200	0.0125775	319	0.126839	168
858	chr4	6389100	6394900	5800	0.010482	242	0.126809	102
859	chr7	2564400	2593900	29500	0.0115637	1832	0.126712	346
860	chr21	47458200	47473600	15400	0.00679234	733	0.126553	149
861	chr20	46822800	46834600	11800	0.00708598	426	0.126431	99
862	chr16	85496700	85509700	13000	0.0103869	608	0.126301	196
863	chr7	73739400	73749400	10000	0.00358859	402	0.126255	100
864	chr12	132962100	132968200	6100	0.0144617	396	0.126203	123
865	chr17	37068000	37073200	5200	0.0204405	244	0.126125	120
866	chr1	11033700	11052700	19000	0.00837147	668	0.126101	173
867	chr16	89966400	89983000	16600	0.00872623	1030	0.126004	286
868	chr1	4054800	4059400	4600	0.00704159	158	0.125825	67
869	chr22	43082700	43089100	6400	0.0135893	294	0.125616	102
870	chr20	59046600	59063200	16600	0.0103517	482	0.125532	91
871	chr19	49680000	49688200	8200	0.00851711	342	0.125419	73
872	chr15	101591700	101599300	7600	0.0154142	381	0.12539	121
873	chr9	136650900	136664800	13900	0.0110101	762	0.125319	216
874	chr7	1160400	1174900	14500	0.00782591	926	0.125221	211
875	chr9	100970100	100986700	16600	0.00672313	543	0.12517	140
876	chr20	57273300	57294100	20800	0.00946053	1032	0.125068	241
877	chr10	134987400	135003100	15700	0.0103994	1017	0.124875	260
878	chr16	84453900	84510400	56500	0.00876565	1949	0.124872	727
879	chr19	4971300	4989400	18100	0.0132592	1021	0.124771	223
880	chr21	43527600	43558600	31000	0.0109673	1269	0.124751	381
881	chr2	240066600	240075100	8500	0.00419844	381	0.124731	141
882	chr7	157353600	157358800	5200	0.0106428	273	0.1247	69
883	chr7	1035900	1051300	15400	0.0120693	1045	0.124604	208
884	chr10	74752500	74754400	1900	0.0114116	48	0.124574	17
885	chr8	23157000	23162800	5800	0.00517841	252	0.124566	67
886	chr1	237382500	237385300	2800	0.00418211	66	0.124444	25
887	chr13	112527900	112538800	10900	0.00471963	323	0.124395	127
888	chr2	65790900	65795500	4600	0.00534017	146	0.124291	61
889	chr7	2160300	2171500	11200	0.00845612	739	0.124278	142
890	chr10	3138300	3181600	43300	0.00931411	2437	0.124247	872
891	chr16	11478000	11506300	28300	0.00996082	1216	0.124164	481
892	chr2	88794900	88803400	8500	0.00875051	284	0.124149	64
893	chr10	133869900	133876300	6400	0.00988343	368	0.124042	154
894	chr22	45254100	45288700	34600	0.0121614	1367	0.124036	532
895	chr19	1163100	1168300	5200	0.0150793	347	0.124033	155
896	chr6	111283200	111302200	19000	0.00994446	522	0.123953	197
897	chr17	71981400	71992600	11200	0.0108706	410	0.12387	88
898	chr9	127106400	127114600	8200	0.00913179	440	0.123869	89
899	chr14	104970600	104985400	14800	0.00697714	616	0.123786	122
900	chr7	158116800	158137900	21100	0.00877969	836	0.123673	472
901	chr17	71284200	71299300	15100	0.00910459	551	0.123656	152
902	chr16	4031100	4044400	13300	0.00981672	759	0.123627	208
903	chr4	7218600	7221700	3100	0.00870866	150	0.12349	90
904	chr1	5927400	5935600	8200	0.00567386	400	0.123411	86
905	chr22	50696700	50699200	2500	0.0166348	166	0.123408	83
906	chr7	157605000	157610200	5200	0.0062734	368	0.123347	85
907	chr4	7252800	7289500	36700	0.00794322	1374	0.123346	408
908	chr9	127083900	127094800	10900	0.0111156	580	0.123285	195
909	chr18	46513200	46524400	11200	0.0124505	429	0.123279	90
910	chr9	130251600	130262500	10900	0.0120309	474	0.123183	126
911	chr20	62545500	62556700	11200	0.010965	607	0.123092	160
912	chr10	109767000	109768000	1000	0.0055703	20	0.123077	13
913	chr21	45361500	45364900	3400	0.0100166	280	0.122941	82
914	chr11	117051300	117066100	14800	0.013334	637	0.122866	159
915	chr13	114790200	114796600	6400	0.00883403	343	0.122683	115
916	chr16	89754300	89773600	19300	0.00771127	1450	0.122588	228
917	chr19	2682900	2695900	13000	0.0100257	773	0.122488	118
918	chr1	3727200	3740200	13000	0.00438111	666	0.122369	201
919	chr2	159777600	159779500	1900	0.0118682	44	0.122354	9
920	chr19	4286100	4295500	9400	0.0131068	537	0.122336	155
921	chr19	18885900	18894700	8800	0.0114072	644	0.122336	49
922	chr7	56149200	56166400	17200	0.00880628	685	0.122325	85
923	chr15	22503000	22512100	9100	0.0099506	419	0.122163	194
924	chr9	138817500	138823000	5500	0.0107013	328	0.122162	86
925	chr12	131616600	131622400	5800	0.015645	285	0.122097	125
926	chr7	56430000	56444200	14200	0.00982807	887	0.122065	293
927	chr7	75610800	75615100	4300	0.0124858	358	0.121999	117
928	chr22	24580200	24586900	6700	0.00904742	461	0.121826	103
929	chr9	134166900	134176600	9700	0.00827309	330	0.121664	119
930	chr9	95335500	95337400	1900	0.0125397	60	0.121428	14
931	chr10	133937100	133956700	19600	0.0109561	1219	0.121393	367
932	chr22	49941600	49960000	18400	0.00712655	659	0.12127	220
933	chr19	48249300	48260500	11200	0.00892765	650	0.121125	169
934	chr11	12261900	12274300	12400	0.00550894	263	0.12112	40
935	chr17	66304500	66309700	5200	0.0125004	263	0.120979	93
936	chr22	45630900	45639400	8500	0.00946084	477	0.120946	110
937	chr14	104563200	104577400	14200	0.0105776	875	0.120922	253
938	chr16	873600	895300	21700	0.0116168	1598	0.120745	506
939	chr22	48562800	48570400	7600	0.00416696	150	0.120726	52
940	chr11	17451600	17453500	1900	0.0101306	56	0.12072	15
941	chr14	106127100	106136500	9400	0.00771081	547	0.120702	136
942	chr2	131625600	131638000	12400	0.00706773	398	0.12066	77
943	chr17	207600	240400	32800	0.00775591	1720	0.12037	413
944	chr22	19982700	19997500	14800	0.012254	476	0.120366	122
945	chr22	42533700	42548200	14500	0.00587504	763	0.120292	274
946	chr19	8127600	8142700	15100	0.00727542	522	0.120254	152
947	chr5	133121400	133132900	11500	0.00351148	235	0.12019	73
948	chr20	48229500	48235300	5800	0.00847873	195	0.120133	88
949	chr13	112265100	112266400	1300	0.00699897	44	0.12	10
950	chr8	229800	244300	14500	0.0100695	506	0.119999	169
951	chr2	10919700	10931800	12100	0.0122553	416	0.119985	98
952	chr19	54937800	54946900	9100	0.0101028	451	0.119939	118
953	chr16	29211900	29215900	4000	0.00773698	200	0.119837	91
954	chr19	39617100	39625300	8200	0.0156983	372	0.119818	87
955	chr12	8141100	8154400	13300	0.00790001	410	0.119748	119
956	chr19	56608200	56625700	17500	0.0118938	1301	0.11972	441
957	chr17	77376600	77395900	19300	0.00987334	960	0.119685	266
958	chr11	2314800	2318800	4000	0.0147572	173	0.119562	37
959	chr12	6276600	6293200	16600	0.00735847	614	0.119483	220
960	chr22	45586500	45612700	26200	0.012939	1429	0.119427	355
961	chr8	12530400	12538600	8200	0.00253188	252	0.119406	113
962	chr4	5924100	5927500	3400	0.0116417	105	0.119366	62
963	chr19	10298400	10309000	10600	0.00757443	514	0.119095	68
964	chr17	73564200	73573000	8800	0.0128792	588	0.119093	206
965	chr2	9891000	9904000	13000	0.0108613	514	0.119071	182
966	chr1	4038000	4044100	6100	0.00315636	208	0.119048	43
967	chr22	21937500	21948400	10900	0.0082149	335	0.119015	87
968	chr12	130910400	130913800	3400	0.0082194	207	0.11896	82
969	chr10	73218300	73222300	4000	0.00621903	166	0.118866	94
970	chr8	2129700	2136100	6400	0.0104385	290	0.118803	78
971	chr2	241304700	241324900	20200	0.0139739	882	0.118774	184
972	chr1	55074000	55077100	3100	0.00629858	120	0.118651	56
973	chr1	6156300	6170800	14500	0.00828657	744	0.118614	136
974	chr22	49192800	49204000	11200	0.00659405	552	0.118538	204
975	chr16	87361800	87365500	3700	0.00743693	229	0.118494	53
976	chr3	195364500	195376900	12400	0.00608953	424	0.118335	93
977	chr9	38375700	38380300	4600	0.00688321	190	0.11833	131
978	chr4	7115400	7170100	54700	0.00841115	2305	0.118122	631
979	chr1	17580000	17583100	3100	0.00588048	90	0.118063	61
980	chr5	1730100	1735300	5200	0.00886142	209	0.118024	49
981	chr21	37794300	37816600	22300	0.00895376	769	0.118	125
982	chr16	86560500	86566600	6100	0.00700423	365	0.117866	212
983	chr1	18472800	18477700	4900	0.00649503	178	0.117787	88
984	chr5	179858700	179867200	8500	0.00720113	403	0.117776	203
985	chr12	132079200	132094300	15100	0.0128827	552	0.117761	161
986	chr9	85380600	85391200	10600	0.00590579	214	0.117679	65
987	chr19	639000	661600	22600	0.0140964	2344	0.117678	382
988	chr16	88969800	88975900	6100	0.011768	432	0.117623	155
989	chr12	131926800	131929600	2800	0.00513504	162	0.11761	119
990	chr11	2493900	2495800	1900	0.0140602	88	0.117575	50
991	chr16	4203300	4216000	12700	0.00714325	394	0.117416	88
992	chr15	79045500	79053100	7600	0.0111466	370	0.11731	96
993	chr1	16407900	16419700	11800	0.00768925	398	0.117258	45
994	chr2	242535000	242548000	13000	0.0100694	511	0.117202	122
995	chr2	10146900	10149100	2200	0.00540705	106	0.117092	60
996	chr7	66423900	66428500	4600	0.0149183	182	0.117083	40
997	chr17	75482400	75492100	9700	0.00940094	515	0.116955	187
998	chr10	1435500	1444000	8500	0.0115296	445	0.11683	93
999	chr12	1926300	1938700	12400	0.0137552	660	0.116679	194
1000	chr19	10192800	10194700	1900	0.00791616	84	0.116667	12
1001	chr1	13827600	13854100	26500	0.00553954	1068	0.116596	313
1002	chr8	22430700	22442800	12100	0.00784307	717	0.116511	110
1003	chr17	79566600	79589500	22900	0.0148728	923	0.116375	187
1004	chr7	1107300	1114300	7000	0.00918195	540	0.116369	141
1005	chr9	139223400	139231000	7600	0.0137427	518	0.116213	109
1006	chr16	85821300	85830100	8800	0.0098978	276	0.116162	90
1007	chr22	35021700	35030800	9100	0.0111922	247	0.116117	127
1008	chr9	129449700	129477400	27700	0.0136362	1173	0.116079	377
1009	chr10	133470300	133477600	7300	0.00880393	196	0.116071	84
1010	chr22	49050900	49081000	30100	0.00798115	1390	0.116054	457
1011	chr19	56189400	56197900	8500	0.00871095	491	0.115959	124
1012	chr22	49826700	49833700	7000	0.0121039	376	0.115899	137
1013	chr14	91260900	91270000	9100	0.0129328	331	0.115873	72
1014	chr2	235952400	235961800	9400	0.010964	461	0.11586	165
1015	chr6	33566700	33568900	2200	0.00933588	88	0.115851	55
1016	chr19	46779900	46785700	5800	0.0101898	204	0.115842	91
1017	chr16	89805300	89827600	22300	0.0100481	991	0.115828	363
1018	chr7	921600	951700	30100	0.0116116	2498	0.115811	546
1019	chr16	88039200	88052800	13600	0.0124802	729	0.115796	206
1020	chr16	12500100	12510700	10600	0.0130624	316	0.115744	117
1021	chr11	65386500	65395000	8500	0.0120702	546	0.115616	129
1022	chr5	474600	499900	25300	0.00974687	2132	0.115577	582
1023	chr16	532500	538300	5800	0.0157342	366	0.115349	78
1024	chr16	89246100	89264500	18400	0.0123425	1275	0.115292	307
1025	chr8	2252700	2257300	4600	0.00554262	116	0.115269	70
1026	chr2	241585500	241587700	2200	0.00740903	180	0.115223	110
1027	chr9	137641800	137645800	4000	0.00820349	217	0.115208	77
1028	chr8	143422200	143428000	5800	0.00697281	369	0.115127	127
1029	chr22	43168800	43194700	25900	0.0111361	1134	0.115017	271
1030	chr14	105047700	105076600	28900	0.00921767	1538	0.115015	331
1031	chr13	114251400	114253300	1900	0.00750398	106	0.1149	26
1032	chr7	2765700	2769700	4000	0.00793072	216	0.114893	51
1033	chr2	128192100	128200000	7900	0.00602716	200	0.114793	61
1034	chr22	46938600	46951600	13000	0.00708511	452	0.11479	145
1035	chr17	17388900	17391400	2500	0.0190207	140	0.114754	49
1036	chr22	50454300	50456800	2500	0.00905601	109	0.114686	67
1037	chr17	71737500	71767300	29800	0.00652592	1006	0.114513	363
1038	chr12	3378600	3421600	43000	0.00976982	1997	0.114504	553
1039	chr17	74076600	74095600	19000	0.00973026	866	0.114151	298
1040	chr16	1690500	1707700	17200	0.00960739	894	0.114013	128
1041	chr9	96380700	96392800	12100	0.00661518	247	0.113939	107
1042	chr17	71434200	71446900	12700	0.0090511	444	0.113909	117
1043	chr16	88993800	89005300	11500	0.00674043	888	0.113783	224
1044	chr8	21265200	21275500	10300	0.00779658	224	0.113636	50
1045	chr8	144093900	144105400	11500	0.00887271	630	0.113531	144
1046	chr1	3498300	3512500	14200	0.0111072	791	0.113423	272
1047	chr10	131313000	131330500	17500	0.0102814	790	0.113404	356
1048	chr14	78213000	78214900	1900	0.0123856	153	0.113333	25
1049	chr8	143837700	143846800	9100	0.0129063	454	0.113276	144
1050	chr7	1574400	1596100	21700	0.0132395	1923	0.113189	513
1051	chr7	569100	610900	41800	0.0109394	2551	0.112842	661
1052	chr17	41278500	41285500	7000	0.00846933	348	0.112805	81
1053	chr16	63421200	63423400	2200	0.00705168	105	0.112755	35
1054	chr10	73104900	73119100	14200	0.00846778	446	0.11274	139
1055	chr8	1077000	1089100	12100	0.00559608	470	0.112492	110
1056	chr16	9217500	9235300	17800	0.00673893	635	0.112395	254
1057	chr14	100031700	100038700	7000	0.00972992	256	0.11227	173
1058	chr2	10708200	10714300	6100	0.00362741	200	0.112268	72
1059	chr22	43030500	43041700	11200	0.0130017	477	0.112252	62
1060	chr9	135383700	135397600	13900	0.00933617	601	0.112042	139
1061	chr22	43621500	43624600	3100	0.013534	154	0.112022	97
1062	chr6	31378200	31381600	3400	0.00413165	102	0.11192	77
1063	chr19	56814300	56820700	6400	0.0126093	202	0.111905	73
1064	chr20	58332000	58335100	3100	0.00664034	92	0.111896	43
1065	chr5	178408500	178416100	7600	0.00715465	501	0.111781	130
1066	chr1	42201000	42208000	7000	0.00401654	192	0.111675	59
1067	chr7	1517400	1543900	26500	0.0108978	2437	0.111583	892
1068	chr17	29863500	29873200	9700	0.0106378	260	0.11155	76
1069	chr6	170444100	170447200	3100	0.00605354	188	0.111477	98
1070	chr18	20776500	20787100	10600	0.0102032	351	0.111255	86
1071	chr20	61666500	61679200	12700	0.00750464	745	0.111242	126
1072	chr10	126289800	126293200	3400	0.010685	185	0.111206	124
1073	chr18	77217000	77231500	14500	0.00792209	1094	0.111114	427
1074	chr8	21958800	21966700	7900	0.00464379	421	0.111041	80
1075	chr6	168506700	168533200	26500	0.00936437	973	0.111001	175
1076	chr13	112165800	112168300	2500	0.00557489	144	0.110887	90
1077	chr17	16764300	16784800	20500	0.00828258	610	0.110743	230
1078	chr3	195908400	195919900	11500	0.012697	551	0.110667	125
1079	chr1	1216200	1240900	24700	0.0123786	2043	0.11053	390
1080	chr4	1346100	1360600	14500	0.00891854	985	0.110375	151
1081	chr1	228102600	228116200	13600	0.0113347	606	0.110269	109
1082	chr2	239024700	239046100	21400	0.00575571	1132	0.110087	474
1083	chr4	8290800	8294800	4000	0.00450848	203	0.110076	95
1084	chr18	46946100	46958200	12100	0.0136981	238	0.11004	64
1085	chr7	176100	182200	6100	0.00856073	434	0.110025	224
1086	chr9	35801100	35802700	1600	0.00516546	46	0.11	25
1087	chr13	112294800	112309900	15100	0.00650845	481	0.109851	153
1088	chr1	16951500	16959100	7600	0.0148847	424	0.109836	169
1089	chr4	7413600	7423600	10000	0.00692749	308	0.10981	126
1090	chr1	54360300	54364000	3700	0.00965229	91	0.109681	68
1091	chr22	50033400	50038000	4600	0.00291391	219	0.109497	72
1092	chr7	22129500	22132000	2500	0.00420844	132	0.109362	79
1093	chr1	13786500	13793500	7000	0.00438839	202	0.109241	81
1094	chr2	240972900	240994300	21400	0.00776578	520	0.108988	125
1095	chr7	97821600	97828600	7000	0.00927902	368	0.108915	86
1096	chr21	46118100	46127800	9700	0.00710891	584	0.108889	242
1097	chr9	139269900	139273000	3100	0.0106978	168	0.108828	59
1098	chr8	143810700	143819500	8800	0.0121361	294	0.108372	81
1099	chr6	36994800	37004500	9700	0.00902303	312	0.108191	108
1100	chr5	177546600	177567400	20800	0.0101998	1082	0.10815	163
1101	chr4	83397900	83404300	6400	0.00586018	184	0.108064	62
1102	chr16	29256600	29267200	10600	0.00733315	489	0.108007	102
1103	chr9	116942700	116945800	3100	0.00626412	94	0.107993	21
1104	chr10	73435200	73444600	9400	0.00692603	309	0.107936	105
1105	chr19	598800	625900	27100	0.00869109	2536	0.107915	544
1106	chr7	393900	394900	1000	0.0087031	66	0.107843	17
1107	chr19	2323500	2366500	43000	0.0125613	3006	0.107836	659
1108	chr2	127591800	127595500	3700	0.00484022	111	0.107802	70
1109	chr6	167053500	167055100	1600	0.00128205	52	0.107692	13
1110	chr20	42179700	42182800	3100	0.00594074	100	0.107672	36
1111	chr11	131067000	131069500	2500	0.00727148	92	0.107524	25
1112	chr1	1916100	1918900	2800	0.0100342	194	0.107389	109
1113	chr20	57139500	57145600	6100	0.00367497	304	0.107222	78
1114	chr15	102020100	102023800	3700	0.0116008	168	0.107034	72
1115	chr9	137708700	137763100	54400	0.00900653	2590	0.106698	664
1116	chr22	47547600	47558200	10600	0.0136777	613	0.106519	232
1117	chr20	60172800	60178000	5200	0.00423553	290	0.106132	88
1118	chr22	51009300	51018400	9100	0.00815842	503	0.106078	117
1119	chr19	7905600	7921300	15700	0.00761258	831	0.106047	275
1120	chr4	10092600	10103200	10600	0.00909474	488	0.105856	195
1121	chr19	55330500	55339300	8800	0.00450789	186	0.105653	108
1122	chr14	100126500	100129900	3400	0.00677978	135	0.105555	12
1123	chr6	151359900	151374700	14800	0.0105985	442	0.105502	94
1124	chr10	134936400	134943700	7300	0.0114732	752	0.105414	181
1125	chr20	60390300	60407800	17500	0.0121367	700	0.105046	185
1126	chr8	23202300	23207200	4900	0.00229227	167	0.104904	84
1127	chr5	174753300	174763000	9700	0.00409331	281	0.104869	89
1128	chr8	143217600	143247400	29800	0.0102336	1200	0.104677	281
1129	chr6	167706000	167713600	7600	0.0226462	335	0.104664	122
1130	chr11	1965900	1984900	19000	0.00885596	1430	0.104157	303
1131	chr11	68592300	68606500	14200	0.0163441	528	0.103954	168
1132	chr1	4747800	4757500	9700	0.00528942	434	0.10393	108
1133	chr2	236799600	236801200	1600	0.00284091	44	0.103896	14
1134	chr17	72751500	72787000	35500	0.0117734	1339	0.103878	304
1135	chr16	87743400	87774700	31300	0.0103501	1722	0.103873	599
1136	chr14	77330100	77334700	4600	0.011868	164	0.103872	33
1137	chr19	36156300	36164500	8200	0.00447652	371	0.103855	77
1138	chr9	138963600	139003000	39400	0.00956012	2790	0.103566	569
1139	chr2	242817300	242838400	21100	0.0110416	1044	0.103433	336
1140	chr13	114442500	114458500	16000	0.00717297	1048	0.103381	193
1141	chr19	46259400	46271800	12400	0.00902231	811	0.103351	110
1142	chr10	132049800	132055600	5800	0.0118512	162	0.103188	85
1143	chr8	143317200	143329300	12100	0.0164996	506	0.103186	141
1144	chr9	98825700	98827300	1600	0.00555556	36	0.102941	17
1145	chr22	37524600	37528600	4000	0.00554199	157	0.102652	44
1146	chr11	70468500	70479100	10600	0.00776646	476	0.102563	120
1147	chr4	6332100	6358900	26800	0.00847102	1031	0.102077	246
1148	chr1	159891900	159898900	7000	0.0031911	387	0.101798	81
1149	chr8	6072000	6074200	2200	0.00385476	62	0.10174	39
1150	chr22	38502900	38517700	14800	0.0111041	746	0.101372	163
1151	chr2	239465100	239467600	2500	0.00746558	111	0.101205	58
1152	chr7	801000	812200	11200	0.00997113	731	0.100862	264
1153	chr22	50117700	50129200	11500	0.00524652	659	0.100485	155
1154	chr14	104626800	104644600	17800	0.0107225	1426	0.100478	312
1155	chr16	83999400	84017500	18100	0.00692863	856	0.100374	320
1156	chr13	98739300	98756200	16900	0.00751312	388	0.100058	95
1157	chr1	43651500	43653100	1600	0.00631818	50	0.1	26
1158	chr19	16338300	16347100	8800	0.00982757	487	0.099733	72
1159	chr22	28097100	28102300	5200	0.00824499	179	0.099478	77
1160	chr20	48521700	48535300	13600	0.00665366	817	0.0994311	198
1161	chr12	124580100	124585300	5200	0.010964	268	0.0991199	101
1162	chr17	80966700	81007600	40900	0.0105694	2276	0.0990702	539
1163	chr17	80686800	80695300	8500	0.0133718	620	0.0986364	165
1164	chr7	155399100	155406700	7600	0.00480312	319	0.0985755	78
1165	chr11	67792800	67795300	2500	0.00398097	84	0.0978014	37
1166	chr17	29078100	29093500	15400	0.0120362	445	0.0977463	165
1167	chr7	1191000	1210900	19900	0.00911369	1158	0.0977192	499
1168	chr10	105560100	105581200	21100	0.0120134	524	0.0976907	83
1169	chr13	114941700	114950200	8500	0.00585712	264	0.096423	82
1170	chr13	113632500	113637400	4900	0.00547818	356	0.0963294	116
1171	chr7	150026400	150027400	1000	0.0131528	49	0.0960663	23
1172	chr8	2268600	2284900	16300	0.00809675	361	0.095983	173
1173	chr17	72843300	72862900	19600	0.00322506	1344	0.0955372	201
1174	chr9	137581800	137587300	5500	0.00711778	324	0.0952518	87
1175	chr9	130206000	130230400	24400	0.00828511	997	0.095159	248
1176	chr12	132859200	132862900	3700	0.00551695	286	0.0951134	102
1177	chr6	3328500	3334000	5500	0.00914118	199	0.0942442	58
1178	chr19	51916800	51931000	14200	0.00580769	599	0.0941254	173
1179	chr21	45222900	45234400	11500	0.00608019	741	0.0935626	161
1180	chr2	241666200	241668400	2200	0.00384199	130	0.0935601	41
1181	chr21	45391200	45404200	13000	0.0135693	747	0.0930316	128
1182	chr2	2653500	2655400	1900	0.0003885	117	0.0922713	63
1183	chr12	118518300	118527100	8800	0.0117802	314	0.0914916	68
1184	chr4	1233300	1240300	7000	0.00950526	559	0.091448	173
1185	chr11	1884300	1888600	4300	0.00880953	251	0.0913219	58
1186	chr19	55965300	55987300	22000	0.0101936	1159	0.0895843	160
1187	chr14	106071000	106084300	13300	0.00682398	364	0.0885629	129
1188	chr19	1897500	1911100	13600	0.00883362	964	0.0872391	280
1189	chr12	130640400	130661200	20800	0.00528976	1131	0.0870389	142
1190	chr22	17580000	17592100	12100	0.00642749	581	0.0868303	112
1191	chr9	2278200	2279800	1600	0.0025	36	0.0858134	12
1192	chr10	5644500	5646700	2200	0.005401	95	0.0839551	63
1193	chr19	28908300	28909600	1300	0.0119048	26	0.0839285	16
1194	chr1	45267600	45277300	9700	0.0115556	467	0.0819739	155
1195	chr22	48834900	48846100	11200	0.00571294	428	0.0813909	124
1196	chr9	117399300	117400600	1300	0.00526316	38	0.0779762	12
1197	chr7	57266100	57281200	15100	0.00699374	564	0.0772634	179
1198	chr3	184406700	184410400	3700	0.00702947	167	0.0717593	90
1199	chr10	103040400	103056700	16300	0.0066371	733	0.0676587	168
1200	chr2	71231100	71233000	1900	0.00779565	51	0.0645299	13
1201	chr16	78087600	78106600	19000	0.00629822	458	0.0614198	162

## Sheet: Supplementary Table 5
Supplementary Table 5. Expression level of 5hmC-sensitive embryonic genes (n=691), related to Figure 4.
Genes	+DMSO (log2(Norm. counts+1))	+DMOG (log2(Norm. counts+1))	+Bobcat339 (log2(Norm. counts+1))
LOC100288069	2.04943	1.64364	1.245
LOC100288175	2.93582	2.18965	1.48587
NCALD	2.95496	2.1733	1.55307
NEK11	1.35653	0.838668	0.727886
LOC101928764	0.597704	0.135754	0.180574
HOPX	2.42154	0.853898	0.849884
NEDD9	1.40604	0.419296	0.553065
EXOSC10-AS1	5.62233	3.71802	3.66033
CTSS	2.19714	1.78839	1.51847
PRAMEF1	4.87956	3.69315	3.23165
EMC1-AS1	5.79911	5.26881	4.87137
DGKB	1.69571	0.842951	0.786536
GYG2	0.76935	0.410418	0.253202
GCM1	0.692551	0.168754	0.354707
PAX6	0.757589	0.28473	0.18141
DPY19L3	2.68765	1.98992	1.35783
BCL2L11	4.20781	3.69032	3.263
RIMS1	0.623258	0.433139	0.434138
SBF1	1.29702	0.637051	0.429876
SMS	6.07843	5.13891	4.13351
ABCC6	3.16007	2.44539	1.87678
STARD10	1.2468	0.925004	0.941215
SPRY4	3.0872	2.56557	2.35705
SNORA73A	3.82302	2.50228	1.93649
LINC01778	0.743951	0.0386204	0.087331
KATNAL2	1.10228	0.711212	0.393148
LINC01226	1.57772	0.958653	0.892173
LRRTM4	4.10947	3.51364	2.64372
MLPH	1.15367	0.594968	0.0389579
KLF18	3.83733	2.24037	1.9267
HOXB6	3.09007	1.60707	2.17031
ANKS4B	1.20137	0.276655	0.51409
FARP2	3.47517	2.95782	2.65605
KLHDC4	2.38078	1.9185	1.85891
SLC12A6	1.08689	0.679322	0.721158
CST8	0.759525	0.462768	0.530727
SNORD46	6.01039	5.31996	5.12878
CALCB	1.49888	0.814086	1.1634
DPYSL2	2.93944	2.44841	2.03715
MBD3L5	5.18355	3.90385	1.88556
PRCP	0.983429	0.43913	0.585124
PITPNM1	0.588684	0.153962	0.0675859
SH3BP1	1.0318	0.319783	0.181841
FABP6	2.48319	1.7276	1.78539
INO80E	0.859997	0.440279	0.620017
GNG12-AS1	3.02	2.16108	1.60898
UBE2V1	2.78678	2.2625	2.28352
MALT1	1.57949	1.26383	1.12964
SLC29A2	0.698801	0.476955	0.322507
SFTA3	1.58111	0.576995	0.308165
LRRC34	1.78818	1.34553	1.04159
CDA	6.1643	4.19077	5.35509
SNORA66	5.58588	3.69127	3.93359
LOC729970	1.52039	0.279732	0.609302
PLA2G6	0.585976	0.150366	0.402174
LINC01708	3.53793	2.90233	1.84365
VAMP2	3.74944	3.2101	2.70045
ACSM3	0.594595	0.170191	0.262384
MFSD11	5.30886	4.16207	4.18322
ADGRF3	1.59085	1.06979	0.926311
EDNRA	0.597751	0.310806	0.00798273
C8orf89	3.81039	3.09146	3.24145
VAMP1	4.19226	3.60822	3.47715
HOXB-AS3	3.04182	1.04425	1.69078
LOC107984813	3.97012	2.59354	1.80548
FHL1	1.69977	0.903884	0.931829
RNVU1-19	2.91204	1.6534	2.06166
LOC644634	1.61234	1.25193	1.07557
TCEAL1	1.37626	0.503321	1.01805
FAM189B	1.47918	0.781632	0.601186
NPIPB11	1.9044	1.21084	0.706945
LBHD1	1.02912	0.694658	0.203208
SVIL	1.09909	0.767876	0.505131
ASH1L-AS1	7.73544	6.63221	6.56995
TERC	3.63839	2.0284	1.97582
DCAF16	3.97227	3.22194	3.01303
TBC1D1	3.388	2.70861	2.07438
C12orf56	1.12722	0.85396	0.636933
ZNF189	2.85486	2.25903	2.17009
SELENOP	0.695384	0.287957	0.409179
FAM90A1	1.66636	1.00505	0.38881
PDLIM5	3.97386	3.4327	3.38995
STPG4	1.34722	0.786927	0.402773
ALOX5AP	0.641529	0.299791	0.16727
LINC01344	3.2278	2.3566	2.70963
TRIM26	2.84391	2.10528	1.73398
SFR1	5.16854	4.49673	4.34147
C19orf54	2.98364	2.30954	2.09864
FBRS	2.21858	1.7503	1.54747
RHOBTB1	1.07327	0.643317	0.618598
BDNF-AS	2.31238	1.29293	1.34608
LOC91548	2.5358	1.88256	1.89686
GFI1	1.06352	0.171082	0.391129
LYPLAL1-AS1	1.09068	0.590343	0.443344
CDKN1B	1.14512	0.765386	0.845961
RNA5S9	0.82763	0.315509	0.529257
LAMA4	0.929991	0.392463	0.535098
HOXC9	3.86305	2.72785	2.78571
COA6-AS1	6.16317	5.47936	5.54075
FOLH1B	0.59227	0.38673	0.339732
E2F3	4.67693	3.20266	3.2506
SPAG8	0.704644	0.210319	0.0421516
NFIB	0.754518	0.298332	0.254313
LIPH	1.56786	0.847458	1.14129
CITED1	3.07989	1.383	1.10797
IGFL2	1.43157	0.709242	0.253822
SAXO2	2.98154	2.53464	2.47221
STAM-AS1	3.30491	2.3641	2.33638
SNCA	0.658401	0.262675	0.307955
UCKL1	2.96644	2.5224	0.7983
TP73-AS1	2.25309	1.0189	1.1476
CCNA1	7.36741	6.8328	5.43793
NGEF	0.594323	0.436284	0.415851
SMARCA1	0.663321	0.164285	0.342269
HDC	5.04589	3.7334	3.1473
GLUD1P2	0.61129	0.0833107	0.0716413
MEPCE	4.36819	3.48929	2.95391
CCDC74A	1.02325	0.6026	0.174319
HNRNPCL2	6.89217	5.93897	5.46167
ZNF524	0.661725	0.398302	0.332726
DNAJC9-AS1	3.36059	2.88463	2.12643
KRBA2	2.12376	1.56011	1.52373
GFOD1	0.741107	0.398902	0.424029
DYDC2	1.17658	0.759376	0.326508
EVA1A	0.689525	0.425078	0.317876
LINC00863	2.83846	1.88943	2.17226
FLJ37201	0.886071	0.586537	0.663524
LOC642361	4.36533	3.25261	3.2354
CXCR4	3.95787	3.33368	2.25551
TMPO-AS1	2.96776	2.3279	2.02035
SAMMSON	1.1061	0.271565	0.500764
SNORA12	8.82414	7.83284	7.68299
LBX1-AS1	1.69491	1.30944	0.601789
PTPN18	0.851237	0.324067	0.0654535
TRIM51	2.45188	1.17376	1.40954
IFI27	0.957978	0.233609	0.412625
TRIM49C	4.52308	1.70676	2.0287
NUDT10	0.919055	0.322663	0.166878
ZNF679	8.10845	7.24518	6.9346
ZNF705E	2.84796	1.91058	1.91877
BIRC3	0.594292	0.432494	0.301968
RIPPLY2	2.30798	1.6643	1.24639
CLRN1-AS1	0.590236	0.181388	0.384029
PROX1	1.28479	0.993859	0.526293
LRRC45	0.907423	0.537194	0.509064
CASC23	1.53067	0.373901	0.440661
SNORA3A	4.72847	4.03032	4.13719
APOBEC3G	1.23091	0.775481	0.286302
SNORA23	9.11366	7.98698	7.84897
LOC644656	4.12907	2.29969	3.10504
LOC101928053	1.99343	1.1396	1.6168
TFPI2	1.5746	0.457685	0.751547
ZEB2-AS1	1.63293	0.291776	0.209614
LOC100126784	1.269	0.680731	0.383033
KIAA0040	2.31795	1.67072	1.85265
PCP4	2.69564	1.1863	1.219
FAM180B	1.26824	0.11406	0.248585
ATP6V0D1	5.58254	4.72937	4.37142
CFAP45	1.23872	0.531936	0.785155
CPLX1	1.65198	0.832852	0.846374
CALCOCO1	1.80177	1.28544	0.507747
ZNF56	3.32023	2.3138	2.56794
CFAP300	1.94494	0.821899	1.15279
DYSF	1.4044	1.02201	0.670561
LOC105369332	1.32941	0.363299	0.284643
TTC12	3.2956	2.14161	1.82849
MTRNR2L10	1.80155	1.43176	1.37761
IRF7	2.17103	0.539123	1.08798
GCNT1	1.69667	1.30465	0.640354
CD274	0.662619	0.184415	0.206106
LOC101928837	1.11261	0.281286	0.126249
TRIML1	1.44432	0.95192	1.14813
TRIM53AP	3.95751	2.73435	2.96834
SNORA18	3.50626	2.71634	2.46445
SRSF8	3.1527	1.78541	1.29561
CRYAB	2.77095	1.49503	0.348674
C11orf88	1.65113	0.374773	1.31363
LRGUK	1.09922	0.347889	0.303557
PGM1	0.920636	0.228671	0.427669
RAB34	1.3574	0.63947	1.06452
PGF	2.36443	1.16073	1.57025
HOXB5	1.68495	1.30858	1.16491
ABCA3	0.72474	0.457204	0.375285
TRIM48	3.64429	2.81144	2.21318
MMP9	1.50018	1.03923	0.740045
TRAPPC12	1.61172	0.697723	0.828109
ITFG2-AS1	0.859047	0.303508	0.344252
DNAJA4	2.59507	1.33142	1.39694
SCARNA10	4.86969	3.82134	3.89986
SGSM3	2.10766	1.47463	1.27212
LOC102724020	0.640647	0.213939	0.106475
HMOX2	4.98289	4.25165	3.86856
TLE2	2.21314	1.51042	0.973264
LOC105369747	2.69939	1.51345	0.852055
CD40	1.61168	1.08948	1.18285
IRF4	3.16624	2.1489	2.19054
DDN-AS1	1.13136	0.68799	0.605277
HPSE	1.53454	1.17875	0.57514
TBX1	2.58066	0.988167	1.02305
SNORD133	3.07305	1.49956	2.113
DUSP1	3.36265	2.87623	2.52255
PFDN6	6.50105	5.98793	5.7428
OSBPL5	1.33024	0.436586	0.0757693
SSH2	2.67132	2.05782	1.95124
FOXD1	1.56275	1.12103	0.996082
PAGE1	5.87762	5.20521	4.97
SCARNA9L	4.8605	3.56874	3.84866
ATP2B1-AS1	1.44938	0.770946	0.982132
LOC101928617	1.70368	1.23508	0.731122
LOC105369921	3.2285	2.09145	2.2408
TUFT1	2.78647	2.10468	1.98331
LOC414300	1.25631	0.697692	0.778477
RFPL2	6.25962	4.86963	3.85748
LOC101593348	1.05499	0.66681	0.0322094
TSPAN16	2.40053	1.3434	0.782301
MIPEPP3	3.32549	2.08585	2.21984
MTRNR2L6	1.78667	1.12181	1.12867
TRPM5	0.91081	0.496624	0.100555
SNORD102	5.07156	3.66079	3.18357
PAN3-AS1	2.35914	1.29471	1.24538
PCDH9	1.46501	0.977194	0.533198
LINC00437	1.74129	0.857207	1.26919
LINC00366	2.23753	0.561307	1.15477
SLC25A30-AS1	0.787861	0.0558586	0.0353651
INTS6-AS1	3.14182	2.70454	2.33623
LINC00558	2.79491	1.51903	0.851538
TMEM8B	0.656222	0.19342	0.116898
LINC00564	2.52072	0.523294	1.29199
SPEGNB	4.13977	2.34715	1.94576
SHANK2	1.04541	0.628691	0.739879
EFNA1	4.17676	3.20841	3.0889
DMRT1	2.28833	0.969521	0.264897
LXN	0.921743	0.667259	0.436011
ASAH2	1.18184	0.829278	0.815857
USP29	3.49026	2.80514	2.99024
LOC101926933	4.21395	3.47949	2.90938
ZNF132	2.10837	1.4158	1.28846
SPATA6L	4.29782	2.68923	1.71775
SNPH	0.806515	0.0717664	0.279747
LOC101927418	7.2675	6.06586	6.05288
LOC112268140	2.06203	0.478487	0.818512
LOC100506321	1.70919	0.765289	1.31094
CXCL10	1.47945	0.714162	0.477741
LOC100289511	0.84494	0.289764	0.515292
CEP131	1.22898	0.609143	0.500464
C4orf46	4.68922	4.09199	3.96195
HEATR4	2.48169	0.835839	0.964163
ACOT6	0.911306	0.228078	0.57496
MEN1	2.22694	1.83304	1.73914
SEMA6C	0.883147	0.288689	0.415611
SNHG9	11.2435	10.3859	10.4407
SNHG11	3.86351	3.32123	3.32997
SNHG10	5.94018	4.87478	5.38192
LOC730202	7.02776	6.09706	6.20131
SNORA28	6.6982	6.112	5.70434
HNRNPUL2	1.00967	0.753339	0.56893
NBEAP1	6.50985	5.86521	6.0006
LINC01193	2.35137	1.04818	0.729936
LOC646214	1.49385	1.07924	1.04001
TMEM150B	2.6456	1.38755	0.640112
EXD1	1.77646	0.796151	1.07996
LOC105369728	1.96727	0.922133	0.897389
LOC101928042	0.974995	0.343015	0.305219
LOC105370941	1.34172	0.680396	1.01146
DLK2	2.87504	1.8228	1.66033
EIF3J-DT	3.53032	2.95724	3.02583
HMGN2P46	2.38739	1.45801	1.71848
MIR4713HG	1.64343	0.78302	0.954266
CERNA1	2.06509	1.25226	1.10239
GABRQ	1.16403	0.242126	0.741408
MYCNOS	0.999062	0.426815	0.712174
TAC1	3.98024	3.12449	3.51564
NQO1	3.08003	2.62753	2.43639
KAT5	0.960938	0.723987	0.600307
LOC338963	0.918874	0.24767	0.216437
MTRNR2L9	2.87604	2.25334	2.26587
CCDC155	0.891701	0.648527	0.239185
RBSN	1.27632	0.927146	0.922422
ALDOA	1.70836	1.2834	1.11008
LINC00923	0.850744	0.0107711	0.234242
SNRPF	9.99868	9.31903	9.41235
LINC02124	1.31939	0.673569	1.0079
CCER2	1.04517	0.450967	0.383363
APOD	2.87994	2.15426	1.1662
LINC00921	2.09474	1.4728	0.832215
TESK2	3.63913	3.01517	2.69941
FGA	0.792412	0.599142	0.0211147
LOC100130283	1.07541	0.293718	0.104221
C19orf73	5.98187	4.49617	4.14503
DLST	3.92862	2.98459	2.55355
RHOD	1.92463	1.07844	1.34481
IL2RA	3.27704	2.74136	2.4001
LOC102723385	0.932894	0.34042	0.677641
HES1	6.47988	5.90623	5.80208
TRIM49	3.91189	3.3592	2.26335
SPATS2L	0.688412	0.397156	0.383345
TP53TG3D	2.71013	2.15268	2.25881
LOC105371763	3.19199	2.70728	2.61262
LEUTX	9.8037	8.4594	7.93463
TCEAL7	1.98542	0.262182	0.66714
FAM227B	1.33574	1.02748	0.924336
PWWP3B	0.668452	0.0373882	0.00963526
NAT1	1.55045	0.714998	0.538889
SGCD	1.03165	0.241817	0.424108
DAPK3	2.00432	1.07502	0.671949
LINC02188	1.25129	0.612663	0.135938
ZNF667	3.12696	2.49455	1.80295
PPEF2	1.2885	1.00355	0.142003
LOC105371592	1.97205	1.57058	1.16032
LINC01996	0.963476	0.139569	0.251567
RND1	6.60553	4.98236	4.05895
DDX11	2.44842	1.79557	0.719208
SNORD10	6.33036	5.77564	5.48378
SNRNP48	3.6289	3.03762	2.97403
ZSCAN22	1.22406	0.884016	0.600854
ELOA2	1.51749	0.733449	0.468501
MGC12916	1.79904	1.11085	1.42554
DNAJC11	3.01491	2.2925	2.28393
PYY2	4.04285	3.56214	3.4314
S1PR1	0.930485	0.266748	0.0848582
CRABP2	3.96131	2.28731	3.23817
LHX1-DT	1.15691	0.878392	0.860682
HNRNPCL1	3.37335	1.66189	2.26918
SLC34A2	7.07264	6.42897	6.0748
SEMA4G	1.09492	0.672654	0.28422
REEP4	3.43101	2.97663	2.57536
NMT2	4.3897	3.75033	3.69488
SNORA21	4.93973	4.3491	4.07729
FAM9A	2.98971	1.76322	2.24096
FRG2B	5.07492	4.41026	3.6549
CARD6	0.593799	0.00883136	0.226479
PCAT6	4.06009	3.58798	3.16474
THCAT158	2.715	2.13241	1.9304
LOC105371814	2.63854	2.06613	1.89386
FLJ40194	2.5466	1.98721	1.8852
GALP	0.889194	0.428513	0.448896
ZNF641	1.34779	0.92762	0.738821
ZNHIT2	3.76573	3.15255	3.05838
HIGD2B	1.29712	0.848787	0.524748
FAIM2	1.88376	0.755436	0.539975
NXF1	6.24536	5.60517	5.16908
TEPP	2.1507	1.17717	1.25768
COX6B2	4.07368	3.17219	3.19707
LINC01882	5.9266	5.25777	5.02814
LOC105372028	1.45254	0.870326	0.129135
YBX2	3.91501	2.61624	2.06272
MT1A	5.54069	4.26538	3.51149
MIR4527HG	4.04971	2.66202	2.42028
ITGAM	0.854823	0.311792	0.56519
OACYLP	1.22374	0.0450918	0.563608
GBA3	0.849577	0.436266	0.132193
MINCR	5.80061	5.11504	5.31111
EPOR	3.3028	2.65293	2.61031
ROGDI	1.96932	0.488441	1.08792
JAML	0.716416	0.41787	0.25948
MIR7-3HG	5.54015	3.77544	3.79274
LSMEM2	0.609373	0.172384	0.258636
TTR	1.28164	0.720146	0.8445
MT1JP	2.18796	0.854905	1.54299
LOC100289333	4.39552	3.67087	3.86736
MISP3	2.41823	1.43202	1.0625
PKNOX2	1.6869	1.06549	0.284073
JUNB	3.20246	2.75263	2.20194
LOC101929124	1.6878	0.520292	0.490954
LINC01233	2.14663	1.38054	0.635616
ZNF554	1.14143	0.865721	0.743517
LOC728752	3.2169	2.50177	2.7309
LOC100631378	1.19553	0.572902	0.43126
LINC01480	4.30072	3.37741	2.42503
GAK	2.14255	1.62502	1.47262
MAATS1	1.46579	0.590951	0.795164
LOC400710	3.01578	2.26819	0.990463
NAPSB	2.54182	0.903213	1.31817
FAM90A27P	2.48192	1.1903	0.137742
CD163L1	1.05728	0.616521	0.20476
ZNF460-AS1	1.99947	0.491191	0.658167
LOC100128398	1.75372	1.2339	1.34164
SOX21	0.812815	0.509615	0.502156
LOC105373759	3.50328	2.47931	2.06972
LGI1	0.910484	0.268084	0.509262
ADGRE1	2.3198	1.35244	1.16492
ASCL1	1.4247	1.12496	0.348743
SPANXN5	2.85383	1.68343	2.3835
LINC01317	1.21943	0.802314	0.777024
LINC01914	1.58455	0.740247	0.160544
SIX3-AS1	0.917113	0.285747	0.667754
LINC01820	4.76793	2.96121	3.45915
LINC02583	5.92211	4.47108	3.45876
MOV10L1	2.36609	1.72987	1.95769
LINC01873	0.964646	0.119345	0.366004
TRIM64B	2.54271	1.81684	0.528321
DLX2	2.46128	1.86264	1.62399
ANKEF1	0.78629	0.550714	0.483159
SNORD94	4.77455	3.9732	4.18867
SH2D1A	1.66862	0.18312	0.834021
ANAPC1P1	2.81708	2.18435	2.03398
MAGED1	1.77105	1.41019	1.28267
FAHD2CP	0.813509	0.476667	0.062045
TTC38	0.676064	0.50627	0.399604
SIRT5	1.02033	0.652458	0.410279
LOC105373562	1.19021	0.785702	0.68776
MED15P9	3.47909	2.09441	2.27019
LOC105373656	2.02698	1.04946	1.44953
GALNT12	0.734719	0.477344	0.341793
NOSTRIN	1.83766	1.11651	0.465187
CFAP57	1.96104	1.5531	0.639425
DLX2-DT	3.55624	2.00221	1.445
LRCH4	1.44117	0.62712	0.176754
HOXC10	2.61061	2.11006	1.73958
NUP62CL	2.18627	1.19743	0.505877
NFKBIZ	0.92136	0.521487	0.309164
HAND2	2.61691	1.60827	0.623168
HRC	2.45094	1.79853	1.21501
ALKAL1	1.28346	0.761626	0.617951
DDIT4L	0.819405	0.149032	0.279352
ECEL1P2	0.849303	0.594505	0.18161
S100A13	5.29736	3.90159	4.53378
SCARNA5	5.99133	4.74848	4.76445
LOC100286922	1.25163	0.845285	0.591862
LINC01891	3.21917	1.11231	1.414
NMI	0.941802	0.360522	0.156135
RBMS2	3.00345	1.80605	1.31315
SNORA51	8.69462	7.53708	7.89165
GDF15	3.65099	2.82819	2.36292
PCDH10	2.82331	1.24823	0.725425
HM13-AS1	4.04321	3.50861	3.3391
SMIM40	2.9614	2.29801	2.04553
TPRX1	7.48376	6.42815	6.16887
DLX1	2.15744	1.54791	1.02278
PCDH8	2.34554	1.55117	1.1769
STK4-AS1	1.02394	0.450065	0.486679
RBBP6	6.80285	5.76252	4.60877
AQP6	1.47515	0.508953	0.369448
TUBA3C	1.35245	1.01703	0.821176
URB1-AS1	4.1144	3.55068	3.32522
PAXBP1-AS1	0.729642	0.338245	0.41969
C21orf62-AS1	2.87304	2.33189	1.91884
LOC400867	1.83407	0.412717	0.257507
TIGD4	1.71726	1.10609	1.03355
VIL1	0.72974	0.22565	0.206571
KCNE2	2.06502	1.16265	1.25234
LOC110091768	1.83874	1.48933	1.22608
RFPL1S	1.30875	0.503374	0.160847
AGBL3	1.37854	0.417065	0.595833
ZKSCAN2	1.75407	0.987492	0.814478
FGD5P1	0.705464	0.485971	0.391762
MVD	4.04871	2.67431	3.06156
WDR63	2.50917	1.51155	1.22127
GABRA5	1.12206	0.762866	0.7515
CTRB1	3.271	1.91366	1.90278
ITGA9-AS1	1.04041	0.628786	0.414153
MAP11	0.930719	0.565577	0.588581
IQCF4	1.56177	0.681713	1.19071
FBXL19-AS1	1.44356	1.028	1.06072
OVAAL	2.14013	1.27907	1.21136
HP09053	2.51897	1.84456	1.61187
FCER1G	2.95899	1.18725	1.63743
LINC00635	0.975038	0.125565	0.0253279
MLKL	1.16116	0.590134	0.500407
RNF183	0.714328	0.0566267	0.290985
LOC105374060	3.06757	1.71536	1.4722
ARHGAP31-AS1	1.85718	0.261192	0.557322
SPIN2B	1.67766	0.772636	0.953873
NUAK2	1.51311	0.857636	0.713072
DYNAP	1.10311	0.107198	0.225445
NUPR1	1.88081	1.47993	0.791469
KDM4E	4.32828	3.47267	3.33389
SLC22A31	0.728364	0.175786	0.281873
ASTN2	1.40979	0.921667	0.813263
BFSP2-AS1	2.89447	2.24427	2.36349
RSPH9	3.45914	2.83049	2.85651
F12	3.24363	2.2506	2.23526
DCAF12L1	1.10021	0.335843	0.452354
SCARNA7	4.57357	3.03863	2.56421
MIR570HG	1.65546	0.585328	1.17992
UBXN7-AS1	2.57584	1.55322	2.11801
LOC100129917	2.41869	1.85407	1.84642
SCARNA22	8.65621	7.85612	7.50744
IQCJ-SCHIP1-AS1	1.4264	0.901787	0.749311
TBC1D19	2.91471	2.09572	2.29246
STIM2-AS1	6.20349	4.31551	4.16728
LOC105377651	1.5093	0.922416	0.244828
LINC02484	3.3036	1.54577	2.21354
LINC00682	4.43606	2.08733	2.12981
HBZ	5.91669	5.15263	4.27737
SNORA26	5.9393	5.18214	5.37356
SRD5A3-AS1	1.10568	0.239222	0.62845
ARL9	4.11855	3.32636	3.2131
SNHG19	9.16288	8.5571	8.5373
MYLK3	1.81799	1.22277	0.964851
HERC6	6.19001	4.98906	3.21053
PBX2	0.735754	0.523266	0.388184
SLC35C1	3.66891	2.92868	1.98921
BMPR1B-DT	1.98605	0.138012	1.0303
LOC105377621	1.45616	0.929373	1.14382
APOBEC3F	1.42704	0.860229	1.02466
IFITM3	2.04863	0.993409	1.60219
FCHSD1	0.614552	0.315328	0.186683
PANCR	3.84123	2.92841	1.3949
ZNF575	1.04068	0.503115	0.465222
GTF2IP12	5.24175	4.04025	4.36097
PP12613	0.943629	0.128143	0.0160276
FMO4	1.10111	0.517464	0.846987
LOC107984036	4.10074	3.5713	3.05029
LINC02432	3.2144	1.05311	2.51619
LGALS7B	2.83493	2.22427	1.8149
SHROOM1	0.741864	0.149043	0.0547016
NEFL	3.17963	2.51159	2.41926
FBXW7-AS1	0.663233	0.291767	0.22465
LOC100419170	0.837816	0.217587	0.193787
LOC101928131	1.88119	0.566502	1.53343
RNF128	1.23722	0.423708	0.0673192
LINC01612	3.32068	2.49381	1.91891
CHST7	2.16598	1.53183	1.49127
LINC02223	2.48999	1.41868	1.52915
SCAP	3.40885	2.43077	1.93701
LRRIQ4	1.04022	0.118756	0.272599
LOC100506639	0.781033	0.116181	0.142163
LINCR-0003	1.66605	0.420257	0.863507
LINC02229	3.47572	1.18752	2.58951
MED14OS	3.24806	1.87093	1.98404
PRAMEF15	1.77787	0.785634	0.79679
SCARNA18	4.10429	3.04081	2.95744
ACTG2	2.90204	1.78775	0.691396
TIGD6	3.50289	3.05419	2.51298
SNORA13	4.69117	4.09049	3.86525
LOC101927023	3.87352	2.34599	1.43564
LINC02214	2.46489	1.33222	1.49993
LINC02208	4.18846	3.12487	2.64166
LOC101927421	6.30181	4.92773	4.06139
TEX46	3.11985	2.28636	2.2878
LOC105379183	4.39707	2.9449	2.42779
C5orf66-AS1	2.2253	1.76995	1.63611
PCDHGB8P	0.699829	0.513442	0.336102
TNFRSF12A	5.37773	4.5397	4.61871
SMPD3	3.00816	1.4438	1.61876
LINC01932	1.56171	0.935273	1.08195
LINC01947	2.53958	0.245806	1.83169
CTB-178M22.2	2.40277	1.72137	1.63442
SNORA74B	5.50457	3.50121	4.01445
LOC105377752	3.65104	1.05392	1.6496
LOC100128340	1.7628	0.668191	0.250595
CTC-338M12.4	1.90228	1.02169	0.579597
LACRT	1.39917	0.527817	0.885944
LOC105374952	3.11098	2.37485	1.5611
LOC100131289	2.01186	1.30618	0.283204
IER3-AS1	1.34934	0.623946	0.573928
CT47B1	1.04004	0.61716	0.673001
GSTA4	1.97087	1.60245	0.964064
LOC100294145	3.69602	2.74028	3.07192
KPTN	5.43253	4.89447	4.44244
ZNF705G	1.54166	1.18814	1.06014
ADTRP	2.72226	1.95379	2.22152
TNF	2.87467	0.915657	1.1187
LOC101929705	2.62334	1.1994	0.754187
HOXC6	0.73965	0.439407	0.551902
LOC100506804	2.31012	1.71139	1.7727
TRIM64C	1.00457	0.245893	0.573998
ZNF490	3.92708	2.95778	2.91366
LOC101928911	1.70947	0.951587	0.8494
HDAC2-AS2	2.11375	1.37865	1.66236
ACOT12	1.89178	1.11864	0.169821
CCDC107	0.756691	0.464869	0.530822
LOC101929122	1.29715	0.252772	0.861381
STC2	1.66746	0.55419	1.33263
SNORA20	5.50444	4.2381	4.48966
SNORA29	0.65838	0.451585	0.397414
AIRN	0.973835	0.280216	0.420816
COPG1	2.64801	2.10852	1.78767
FAM50B	1.21016	0.730281	0.928243
CPNE8	0.808904	0.341023	0.3711
ELMO2	3.7082	3.01692	2.1218
ZSCAN5C	2.62832	1.80349	1.71616
NXPH4	3.24984	2.01786	1.46112
GABRA1	0.801126	0.176981	0.102647
MBD3L4	2.59397	1.63806	0.352348
ID4	3.62927	2.76905	2.31708
DEFB126	1.46487	0.815733	0.635092
CT83	5.59991	2.85288	4.7602
ZIC3	1.33731	0.36321	0.281666
KCCAT333	2.76985	1.45879	2.02582
RPS2P32	2.10685	1.20162	1.50675
DKFZP586I1420	0.948023	0.436649	0.54571
ZNF653	0.821471	0.534363	0.323907
ZNF878	5.69817	5.04071	5.02066
LINC01447	3.93162	0.900118	2.30576
TNNC2	3.45648	2.67596	2.48505
TCTE3	3.11232	2.49176	2.17767
HID1	0.659458	0.423	0.0956837
SCARNA28	3.26007	1.79972	2.69266
C11orf91	1.90407	1.18212	0.937035
TRAPPC9	0.720736	0.358073	0.408907
LOC107986845	2.19735	0.758725	0.881062
CRIP1	5.02123	3.42705	4.18042
LOC100129148	1.18045	0.275676	0.275766
KIFC1	3.54577	2.98283	2.96945
ANKRD55	1.37139	0.921106	1.0393
IFITM1	2.68963	1.13488	1.82542
FAM85A	1.06884	0.0851376	0.771506
FAM66A	0.893033	0.394225	0.168409
C2orf16	0.769847	0.42593	0.371395
CSTA	4.95479	4.13358	4.18132
PPP1R2C	3.69055	2.65474	2.95437
SDAD1P1	2.98643	2.47997	2.5069
EPHA7	1.12659	0.404	0.2363
ABRACL	5.81853	4.73882	5.19619
SNORD13	7.24327	6.17661	6.23395
GRASP	1.07431	0.545544	0.368079
LOC101929897	1.17519	0.500542	0.701156
SLC22A16	0.875915	0.425655	0.437681
PSMC1	3.36042	2.90505	2.8035
LINC01617	1.12997	0.604751	0.227341
MPZL2	1.34028	0.601863	0.316686
PAGR1	4.14117	3.15357	2.75486
MAFB	1.60349	0.747504	0.571067
BBS5	3.34962	2.79591	2.43359
LOC105376306	2.45617	1.93969	1.36766
CLIC3	2.81192	2.37232	1.86553
LURAP1L-AS1	1.48459	0.470713	0.628713
FOCAD-AS1	4.10104	2.60305	2.8347
LOC101926948	2.14598	0.904964	1.52708
PRAMEF2	5.80406	4.48378	3.96112
RPSAP9	2.25451	1.82612	1.09246
MTOR	2.73459	2.21562	1.4774
CTSL3P	1.55119	0.956407	0.396568
ANKRD19P	2.13167	1.4079	1.22999
LINC02603	1.49566	0.924367	1.04724
LINC00476	2.82235	1.59583	2.2306
LOC286359	0.648851	0.260512	0.218446
LOC101928523	6.69614	5.94337	6.00579
ANKMY2	3.96	2.92633	2.63561
RABEP2	1.435	1.05006	0.887746
WDR38	2.15147	1.20149	0.614433
S100A14	1.17347	0.237182	0.25846
CLDND2	2.42037	1.65649	0.694267
RFPL4AL1	6.7	4.78734	3.7808
RFPL4B	7.30495	6.53278	6.16399
CD164L2	0.822571	0.277477	0.16069
NEUROG2	2.064	1.50456	0.957191
ZNF705A	3.37618	2.5595	2.05696
PINCR	1.31339	0.206659	0.434718
RAD21L1	1.85712	0.840148	1.22245
ZNF674-AS1	3.24352	2.47616	2.79275
CCDC192	1.35154	0.214705	0.186056
SH3BGRL	3.07011	2.32074	2.63537
SNORA109	4.68946	2.97768	2.48756
FLVCR1	1.15963	0.836499	0.814574
LOC100126447	2.71043	1.2638	1.89977
GPC4	1.03657	0.758535	0.453014
RHOXF1P1	3.27292	1.94403	0.945081
RTL8B	2.1927	1.39002	1.34764
LINC00632	2.20348	0.725396	0.247587
MBD3L3	8.05218	5.96236	4.84103
LOC105377213	8.48419	7.05357	7.97611
MAGEA4-AS1	5.31284	3.4983	4.0498
DLX5	3.8856	2.44215	2.24518
NR4A2	1.95952	1.46357	1.24142
LOC101927824	0.787141	0.545204	0.182787
LOC105369201	0.896322	0.249503	0.327863
LOC105378577	0.772619	0.381137	0.340077
LOC105376917	3.93002	2.71288	2.01719
SRARP	0.956114	0.604373	0.242161
CACNG7	0.74145	0.511977	0.15648
DDTL	1.00834	0.753819	0.497126
PRAMEF12	6.61462	4.83452	4.47916
SHISA3	2.33093	1.9188	1.72961
MAF	0.741214	0.388209	0.411615
ITPRIPL2	0.960362	0.641421	0.527506
C7orf77	0.876447	0.593919	0.627764
ANXA2R	3.58697	2.12963	1.61682
CDNF	1.41441	1.01425	0.422477
C2CD4B	1.20658	0.546513	0.941461
THEGL	2.94925	1.42472	0.868064
C6orf58	0.858523	0.282814	0.367819
LOC388780	3.4881	2.65509	2.84036
KLB	1.04407	0.670435	0.580056
ZNF296	6.39563	5.71469	5.21307
RFPL4A	8.59665	6.04332	6.01992
TDRG1	4.37064	2.3268	2.62313
PHOX2B	2.46329	1.61854	0.775201
PABPC3	1.4579	0.587007	0.642478
FAM43A	2.87818	2.21229	2.29087
PPP1R37	0.867855	0.621752	0.59704
EEF1A2	1.08977	0.25885	0.429704
TUSC8	0.737452	0.312488	0.152838
C5orf67	1.07761	0.0689411	0.119388
HS3ST6	1.35996	0.717114	1.02161
SLC6A3	2.41206	1.1589	1.05038
ATP11AUN	1.18722	0.0818209	0.336311
HOXA11	1.52514	0.667625	0.71459
FEZF1-AS1	1.46818	0.268697	0.613969

## Sheet: Supplementary Table 6
Supplementary Table 6. Hypo DMRs in mTet3-plus overexpressed human 4-cell embryos (n=20,594), related to Figure 5.
Number	Chromosome	Start	End	Length (bp)	5mCpG level in control (1×)	5mCpG level in OE mTet3-plus (1×)	5hmCpG level in control (1×)	5hmCpG level in OE mTet3-plus (1×)
1	chr2	56788800	56790700	1900	0.959436	0.410836	0	0.160173
2	chr7	85450200	85452100	1900	0.956797	0.639769	0	0.083031
3	chr6	82258200	82260100	1900	0.954545	0.525833	0	0.025
4	chr4	107175900	107178400	2500	0.954222	0.505975	0.0204618	0.135667
5	chr3	18097500	18099100	1600	0.952579	0.479312	0.0404762	0.16854
6	chr7	14292000	14293900	1900	0.952381	0.531099	0	0.068254
7	chr1	57117000	57118900	1900	0.950758	0.192653	0	0.141844
8	chr4	26682300	26683900	1600	0.944444	0.380952	0.0555556	0.263095
9	chr4	156156900	156159100	2200	0.942163	0.389971	0	0.166958
10	chr2	164130000	164131600	1600	0.938272	0.40829	0.0246913	0.190199
11	chr2	227788500	227790100	1600	0.935726	0.342857	0	0.139011
12	chr10	32146500	32148400	1900	0.935317	0.469168	0	0.109987
13	chr2	179298900	179300200	1300	0.934211	0.311524	0	0.135333
14	chr2	159480900	159482500	1600	0.933527	0.483297	0.013545	0.182516
15	chrX	103855500	103857100	1600	0.933333	0.35	0	0.113299
16	chr2	63639000	63640900	1900	0.933333	0.180272	0	0.0918367
17	chr4	170296200	170298100	1900	0.932279	0.491475	0	0.182092
18	chr15	51847500	51849400	1900	0.929441	0.368319	0	0.212006
19	chr11	28545900	28548700	2800	0.925452	0.596349	0.0157561	0.105751
20	chrX	129805500	129808000	2500	0.922306	0.544971	0	0.2015
21	chr14	88246800	88248700	1900	0.922168	0.559884	0.00786241	0.139873
22	chr1	56225400	56227300	1900	0.921671	0.487622	0.0116162	0.139891
23	chr9	16470000	16472200	2200	0.92	0.516998	0.0177778	0.0903628
24	chr8	119403600	119405500	1900	0.919395	0.106966	0.0486111	0.271046
25	chr6	20984100	20985700	1600	0.91891	0.476577	0.0378205	0.23294
26	chr13	48174000	48175900	1900	0.917333	0.384286	0	0.02
27	chr4	112690800	112692700	1900	0.914583	0.110293	0.03125	0.224603
28	chr8	2312100	2314300	2200	0.913889	0.199291	0.0416667	0.201708
29	chr8	103144500	103146700	2200	0.913136	0.523151	0	0.143583
30	chr6	142210800	142213000	2200	0.912685	0.364707	0	0.0788636
31	chr6	119261100	119263000	1900	0.912299	0.442681	0.0210346	0.0947971
32	chr3	161592300	161593900	1600	0.911309	0.507051	0	0.178205
33	chr10	19733400	19735900	2500	0.910856	0.539732	0.0097789	0.0560424
34	chr6	163180800	163182700	1900	0.910847	0.472227	0.0190476	0.143106
35	chr5	22038000	22040200	2200	0.910712	0.279147	0.00478469	0.144432
36	chr7	159062700	159064300	1600	0.907637	0.377865	0	0.175109
37	chr12	76755600	76757200	1600	0.90754	0.369733	0	0.101852
38	chr17	64123200	64124800	1600	0.907407	0.273077	0.037037	0.130403
39	chr10	10202100	10204000	1900	0.906124	0.567613	0.0154976	0.219667
40	chr3	17756700	17760700	4000	0.905833	0.324878	0.0166667	0.104167
41	chrX	127848000	127850500	2500	0.90582	0.55573	0.002331	0.102104
42	chr10	116998500	117001000	2500	0.905082	0.399689	0.00769231	0.141492
43	chr1	180701100	180702700	1600	0.905026	0.680428	0.023606	0.0689583
44	chr2	52000500	52003000	2500	0.904697	0.576821	0.014637	0.137908
45	chr11	4824000	4826200	2200	0.904614	0.251716	0	0.18002
46	chr15	37672200	37674400	2200	0.903535	0.540646	0	0.196088
47	chr7	141459300	141460900	1600	0.902583	0.510456	0	0.0959099
48	chr11	27165000	27172000	7000	0.902166	0.461793	0	0.23018
49	chr4	107461200	107463100	1900	0.901927	0.562444	0.00680271	0.202733
50	chr2	167710500	167711800	1300	0.901142	0.339706	0.00864198	0.135235
51	chr3	166161900	166163500	1600	0.900952	0.295724	0.0233333	0.171316
52	chr16	76031400	76033300	1900	0.900833	0.34949	0	0.132789
53	chr3	27374100	27376000	1900	0.900298	0.337297	0	0.231645
54	chr5	7488000	7490500	2500	0.898606	0.321807	0.0333333	0.211658
55	chr2	165370500	165372400	1900	0.898561	0.450533	0.028877	0.188777
56	chr4	105265200	105268000	2800	0.898012	0.636058	0	0.0871293
57	chr2	138138300	138140200	1900	0.89685	0.363807	0.0520526	0.18052
58	chr11	40173300	40179700	6400	0.896826	0.430653	0.008547	0.10369
59	chr2	56359500	56361400	1900	0.896212	0.277214	0	0.130677
60	chr19	35171700	35173600	1900	0.895833	0.372619	0	0.135353
61	chrX	23540400	23542600	2200	0.894776	0.552531	0.00746269	0.107657
62	chr9	5974200	5976100	1900	0.894571	0.562857	0.0416667	0
63	chr2	176535300	176537200	1900	0.894524	0.381574	0	0.106778
64	chr8	48396900	48399100	2200	0.894491	0.467627	0.0305479	0.141079
65	chr11	29451900	29453500	1600	0.894444	0.34058	0	0.188406
66	chr1	48834000	48835900	1900	0.89442	0.538767	0.0265392	0.0803419
67	chr11	37237500	37239400	1900	0.893838	0.4589	0	0.102381
68	chr7	32609700	32611300	1600	0.893056	0.448802	0	0.169592
69	chr16	62716500	62719000	2500	0.891058	0.50108	0.0283069	0.18207
70	chr1	95948100	95949700	1600	0.890476	0.456972	0.0333333	0.0956095
71	chr13	29796000	29798200	2200	0.889943	0.581429	0.0194323	0.118185
72	chr3	143109000	143110900	1900	0.889243	0.478361	0.0571854	0.170034
73	chr11	103261800	103264000	2200	0.88876	0.668721	0	0.131678
74	chr7	108145800	108147400	1600	0.888491	0.373581	0.010101	0.19044
75	chr13	61719300	61721500	2200	0.887698	0.415372	0.00925928	0.238991
76	chr11	89300400	89302300	1900	0.886783	0.459235	0.0227273	0.196663
77	chr3	132247800	132249400	1600	0.886667	0.381292	0	0.0892857
78	chr4	52732500	52735300	2800	0.886591	0.530457	0.0143746	0.170955
79	chrX	6718200	6719800	1600	0.886364	0.529167	0	0.126984
80	chr15	77071500	77076100	4600	0.885911	0.429335	0.00837003	0.144244
81	chr8	48499200	48501100	1900	0.885684	0.270403	0.00961538	0.234127
82	chr21	22017900	22019800	1900	0.884146	0.526838	0.01	0.209067
83	chr12	128092500	128095300	2800	0.88362	0.290032	0.0358127	0.189714
84	chr11	72592200	72595600	3400	0.882175	0.317381	0.0135135	0.157633
85	chr5	11829000	11830900	1900	0.881945	0.388611	0	0.133333
86	chr5	97674000	97679800	5800	0.881616	0.530491	0.0196221	0.135286
87	chr3	40065000	40066900	1900	0.881376	0.371317	0	0.0796957
88	chr14	61279200	61280800	1600	0.881318	0.360267	0.029526	0.179686
89	chr3	192036300	192038200	1900	0.880952	0.314286	0	0.0883333
90	chr14	80981100	80982700	1600	0.880952	0.500641	0	0.196154
91	chr9	24789600	24791200	1600	0.880808	0.399444	0	0.0965609
92	chr6	129548400	129550000	1600	0.880205	0.413117	0.0226337	0.260467
93	chr3	24201600	24202900	1300	0.879825	0.182372	0.0307018	0.0950092
94	chr7	69375300	69377800	2500	0.87968	0.483232	0.0174027	0.145866
95	chr2	137703300	137705200	1900	0.879358	0.389668	0.00956239	0.168525
96	chr13	37609800	37610800	1000	0.878788	0.355506	0.030303	0.015625
97	chr11	90290700	90292600	1900	0.878535	0.460044	0	0.198467
98	chrX	106209000	106210900	1900	0.878352	0.251756	0.00574714	0.110082
99	chr9	14841900	14845300	3400	0.87833	0.29405	0	0.175543
100	chr4	78602400	78604300	1900	0.877551	0.163038	0	0.0639456
101	chr5	96823200	96826000	2800	0.877522	0.578211	0.0427928	0.10823
102	chr4	62625000	62626600	1600	0.877423	0.446141	0.0297526	0.169881
103	chr1	102121800	102123700	1900	0.876948	0.593368	0	0.123958
104	chr18	2747700	2749600	1900	0.876923	0.475721	0	0.0517677
105	chr13	109500900	109505800	4900	0.876217	0.154709	0	0.117536
106	chr14	67791900	67793800	1900	0.876111	0.229004	0	0.158621
107	chr2	18111900	18114100	2200	0.875917	0.439473	0.0231771	0.129639
108	chr4	94965000	94966900	1900	0.875786	0.485437	0.00620915	0.146321
109	chr2	53505600	53507500	1900	0.874991	0.402431	0.0289855	0.304167
110	chr6	140124600	140126800	2200	0.874845	0.471497	0.00769231	0.124783
111	chr2	63935100	63937000	1900	0.873998	0.508914	0.017712	0.154375
112	chr5	81879900	81881500	1600	0.873043	0.588769	0.0257143	0.0528219
113	chr2	203542800	203548000	5200	0.872857	0.386924	0.025	0.135422
114	chr4	87577200	87579400	2200	0.872291	0.391527	0.0178589	0.149245
115	chr15	33182700	33184600	1900	0.872009	0.208909	0.0042735	0.151251
116	chr7	8676900	8678200	1300	0.871795	0.424603	0	0.142247
117	chr10	117376200	117377500	1300	0.871795	0.397673	0	0.136851
118	chr6	55814700	55817500	2800	0.871192	0.624346	0.0150891	0.109529
119	chr15	88899900	88902400	2500	0.871007	0.450743	0.00989583	0.108661
120	chr5	156028200	156029800	1600	0.870767	0.367857	0.0185186	0.210185
121	chr4	74035500	74037100	1600	0.870692	0.516982	0	0.0932507
122	chr14	26188800	26190700	1900	0.870591	0.118769	0	0.241521
123	chr4	104628000	104629900	1900	0.870552	0.495418	0.0329861	0.277954
124	chr7	106998900	107001400	2500	0.869974	0.608582	0.0223119	0.0969475
125	chr11	41748000	41751400	3400	0.869755	0.492756	0.0191022	0.139227
126	chr4	164989500	164990800	1300	0.868966	0.648931	0.012162	0.138784
127	chr7	12977700	12980500	2800	0.868859	0.45026	0.00543478	0.155626
128	chr5	123284400	123286300	1900	0.868586	0.666534	0.0234533	0.119577
129	chr18	65358000	65359600	1600	0.868437	0.200133	0	0.0868422
130	chr2	133885500	133893700	8200	0.867635	0.32132	0.0112994	0.0983328
131	chr6	168263100	168269200	6100	0.86746	0.285057	0.0277778	0.181705
132	chr13	84579300	84581200	1900	0.867105	0.299297	0	0.0933441
133	chrX	96134100	96138700	4600	0.866833	0.359615	0	0.109432
134	chr12	28680000	28681900	1900	0.866584	0.511896	0.00833335	0.0504758
135	chr18	48107700	48114700	7000	0.866565	0.444342	0.0155367	0.150113
136	chr12	111563100	111565000	1900	0.866272	0.356323	0	0.185635
137	chr15	101346900	101349100	2200	0.866204	0.440341	0.0171958	0.122721
138	chr2	190374000	190375900	1900	0.865741	0.349405	0	0.132366
139	chr14	65974200	65975800	1600	0.865575	0.374486	0.0192029	0.201644
140	chr4	13263900	13265800	1900	0.86547	0.328865	0	0.301999
141	chr8	48416700	48418900	2200	0.865385	0.597905	0.0192308	0.0800338
142	chr14	51868800	51870400	1600	0.865079	0.317143	0.047619	0.135809
143	chr2	36130500	36132700	2200	0.86502	0.519169	0.0365854	0.0731013
144	chr1	238089600	238091800	2200	0.864663	0.397756	0.0407734	0.125992
145	chr15	56674200	56675800	1600	0.864444	0.398338	0.0911111	0.218286
146	chr2	173454600	173456200	1600	0.864174	0.558655	0	0.103175
147	chr3	188326500	188332900	6400	0.86388	0.359431	0.0203358	0.093596
148	chr9	26538600	26540500	1900	0.863663	0.580282	0	0.112733
149	chr2	124417500	124419400	1900	0.863413	0.569203	0.0208333	0.112923
150	chr5	80887200	80889700	2500	0.863351	0.43921	0.0251253	0.215339
151	chr5	69374400	69376300	1900	0.86301	0.190025	0.0267857	0.234584
152	chr14	60891300	60894700	3400	0.862288	0.398765	0.0245901	0.169768
153	chr2	168564300	168565900	1600	0.862175	0.195924	0.025	0.286724
154	chr3	129423900	129425800	1900	0.861905	0.348039	0.0142857	0.0539216
155	chr12	22210200	22211800	1600	0.861111	0.217308	0.0333333	0.120604
156	chr13	52641900	52643800	1900	0.860952	0.26859	0	0.214896
157	chr6	83647200	83653600	6400	0.860726	0.369746	0.020202	0.214459
158	chr18	20464800	20467000	2200	0.860535	0.255184	0.0579515	0.16045
159	chr18	62091000	62093200	2200	0.860328	0.538148	0.0204678	0.119309
160	chr1	95681100	95683000	1900	0.860304	0.434464	0.0157895	0.131389
161	chr7	17594100	17595400	1300	0.860159	0.3475	0.05	0.1625
162	chr2	63116700	63118300	1600	0.86007	0.324534	0.0227273	0.154831
163	chr4	174638100	174640000	1900	0.859939	0.555739	0.023268	0.122885
164	chr11	123995400	123997000	1600	0.859921	0.0555555	0.0770833	0.232593
165	chr16	75944400	75946300	1900	0.859608	0.346471	0.0144927	0.106842
166	chr8	17253300	17255500	2200	0.859314	0.391655	0.00588235	0.0629252
167	chr9	17649600	17651500	1900	0.858889	0.17674	0.0111111	0.0299145
168	chr5	75216000	75217900	1900	0.857821	0.423015	0.0366353	0.199493
169	chr15	98306100	98314300	8200	0.857809	0.445947	0.00985663	0.114124
170	chr4	171431100	171433300	2200	0.857783	0.487472	0.016129	0.107953
171	chr6	115125600	115127800	2200	0.857411	0.537478	0.0215517	0.130951
172	chr6	118319400	118321300	1900	0.856817	0.590115	0.0151515	0.135406
173	chr11	30289200	30291400	2200	0.856727	0.389605	0.0085361	0.0694902
174	chr12	20267400	20269600	2200	0.856179	0.420825	0.0256027	0.106018
175	chrX	28385100	28387000	1900	0.856066	0.521042	0.0198413	0.156516
176	chrX	116203200	116205700	2500	0.855922	0.350795	0.00471698	0.0782167
177	chr1	174500700	174515500	14800	0.855632	0.448542	0.0175627	0.132628
178	chr2	31792500	31795000	2500	0.855185	0.323361	0.0258838	0.119129
179	chr4	85718100	85723600	5500	0.855128	0.311744	0	0.139469
180	chr1	238557900	238559800	1900	0.855099	0.235507	0	0.0149068
181	chr4	33865500	33868600	3100	0.854658	0.126542	0	0.147413
182	chr3	17265900	17267800	1900	0.854365	0.347781	0	0.0887446
183	chr4	63762300	63764800	2500	0.85431	0.451363	0	0.0931298
184	chr2	231386400	231391300	4900	0.854105	0.499254	0.0227273	0.135666
185	chr2	191771100	191773000	1900	0.854075	0.28136	0.0192308	0.154637
186	chr4	131984700	131987500	2800	0.854047	0.402849	0.0398388	0.182249
187	chr21	17186700	17197900	11200	0.854021	0.46885	0.0266667	0.0927803
188	chr4	121728000	121731100	3100	0.85402	0.479566	0.00718065	0.113112
189	chr5	33388200	33391000	2800	0.85397	0.363894	0.0379513	0.086483
190	chr2	112801500	112803400	1900	0.853661	0.381699	0.00806452	0.134933
191	chr5	114362400	114365500	3100	0.853571	0.350493	0.008	0.0708812
192	chr4	16452300	16454200	1900	0.853284	0.337326	0.00862069	0.0752007
193	chr11	92910000	92911900	1900	0.853274	0.552404	0.0114635	0.132447
194	chr3	66874800	66876700	1900	0.853	0.43298	0.0133333	0.174691
195	chr3	106198800	106200700	1900	0.852801	0.43862	0	0.0874008
196	chr14	86439900	86442100	2200	0.852689	0.444838	0.0111111	0.108374
197	chr8	88113600	88115800	2200	0.852525	0.487551	0.0176768	0.110421
198	chr10	63267300	63269200	1900	0.852381	0.149206	0	0.100168
199	chr4	167901300	167904400	3100	0.852345	0.587892	0.0173431	0.126604
200	chr11	81603600	81613600	10000	0.852305	0.293974	0.0244353	0.155239
201	chr4	127794000	127795600	1600	0.852305	0.509314	0	0.230392
202	chr1	72915300	72916900	1600	0.852088	0.312523	0.0030303	0.136396
203	chr3	139212300	139214500	2200	0.85178	0.494571	0.0134199	0.147638
204	chr15	50477700	50479300	1600	0.850877	0.206746	0.0263158	0.105864
205	chrX	94116900	94118800	1900	0.850758	0.108696	0.0454545	0.0860773
206	chr18	67829100	67835800	6700	0.850677	0.319064	0.0373656	0.17095
207	chr5	67047600	67054900	7300	0.850098	0.483315	0.0223304	0.123968
208	chr17	28317300	28319200	1900	0.849921	0.511221	0	0.0714506
209	chr9	7027800	7029700	1900	0.849831	0.466097	0.0146422	0.0953102
210	chr4	124213500	124217200	3700	0.849485	0.276748	0.027027	0.166713
211	chr1	113964600	113967400	2800	0.84907	0.462	0.0357737	0.138507
212	chr3	19416900	19418800	1900	0.84881	0.378095	0	0.106531
213	chr4	181622100	181624000	1900	0.848754	0.504706	0.0555555	0.24352
214	chr2	187675800	187679800	4000	0.848568	0.29917	0.008547	0.209482
215	chr4	138143400	138145600	2200	0.847789	0.302372	0.0178571	0.134541
216	chr13	32895900	32897800	1900	0.847698	0.345882	0	0.121911
217	chr5	135624900	135626200	1300	0.847619	0.531429	0	0.167256
218	chr7	9428100	9430000	1900	0.847476	0.38267	0.0768518	0.184332
219	chrX	5816100	5826400	10300	0.847275	0.372522	0.0301205	0.140253
220	chr7	89993100	89999800	6700	0.847266	0.389014	0.0317858	0.154268
221	chr17	11485800	11488000	2200	0.847211	0.262982	0.0547276	0.229321
222	chr8	100503300	100505200	1900	0.847166	0.28323	0.0833333	0.166508
223	chrX	127866300	127868200	1900	0.847009	0.490472	0.0314637	0.0999356
224	chr1	48777600	48779500	1900	0.846773	0.473989	0	0.172467
225	chr5	114030600	114032500	1900	0.846446	0.581667	0.0482026	0.145375
226	chr6	6261300	6264100	2800	0.846429	0.548893	0.0286749	0.16031
227	chr7	91655100	91657900	2800	0.846216	0.545905	0.022278	0.145162
228	chr18	2175000	2176900	1900	0.846041	0.266004	0	0.13869
229	chr2	134145600	134147500	1900	0.845927	0.565277	0.031567	0.12811
230	chr21	30155400	30157600	2200	0.845686	0.609843	0.0146731	0.129407
231	chr7	33204600	33207100	2500	0.845553	0.504792	0.0162162	0.084746
232	chr5	75152100	75154000	1900	0.845357	0.217912	0.0183334	0.154657
233	chr4	164100	166300	2200	0.845239	0.497764	0.0854452	0.156845
234	chr16	63180900	63182500	1600	0.845204	0.501838	0.00666668	0.0956558
235	chrX	68917200	68920600	3400	0.845172	0.541129	0.0638298	0.0859001
236	chr1	88101000	88102900	1900	0.845113	0.568292	0.0223412	0.12437
237	chr12	83464200	83469100	4900	0.844938	0.473914	0.0203833	0.127635
238	chr3	59940600	59943100	2500	0.84478	0.4125	0.0384615	0.215463
239	chr4	182527200	182529100	1900	0.844737	0.315385	0.0105263	0.0869963
240	chr5	130422300	130424500	2200	0.844655	0.567481	0.0347395	0.082889
241	chr11	86015400	86018800	3400	0.844514	0.281559	0.0227954	0.148809
242	chr4	17226600	17228200	1600	0.844382	0.190348	0.0188537	0.185739
243	chr3	123635400	123638800	3400	0.844338	0.546373	0.0324042	0.162941
244	chr11	101722800	101725000	2200	0.844218	0.473352	0.0414966	0.163422
245	chr18	19442400	19444000	1600	0.844088	0.6194	0.00699405	0.136625
246	chr1	171524400	171526300	1900	0.843885	0.376157	0	0.165218
247	chr9	32683500	32685700	2200	0.84364	0.640065	0.0283333	0.106093
248	chr1	80865300	80866900	1600	0.843623	0.544094	0.0508547	0.169657
249	chr3	40831200	40833100	1900	0.843333	0.485185	0	0.05
250	chr8	73081800	73083400	1600	0.84329	0.331218	0.0779221	0.107418
251	chr14	81979200	81981100	1900	0.842671	0.566022	0.0292375	0.134565
252	chr3	193346100	193353100	7000	0.842529	0.434195	0.00862069	0.140805
253	chr4	187715100	187716700	1600	0.842423	0.480113	0.0207672	0.158538
254	chr14	61230900	61232800	1900	0.842087	0.194023	0	0.120504
255	chr3	172069800	172071700	1900	0.842049	0.222807	0.00462963	0.177694
256	chr19	29205000	29206600	1600	0.841964	0.436014	0.0486111	0.101481
257	chr10	100838400	100842400	4000	0.841954	0.232738	0.0201149	0.162311
258	chr15	24350700	24352300	1600	0.841919	0.232759	0.0391414	0.197325
259	chr7	133233000	133234900	1900	0.8419	0.102381	0	0.259246
260	chr3	171963600	171970000	6400	0.84183	0.318764	0	0.11661
261	chr10	37563600	37565500	1900	0.84152	0.509627	0.0613803	0.174779
262	chr9	108545700	108554200	8500	0.841235	0.42306	0.00784737	0.0817694
263	chr1	172565100	172567300	2200	0.840962	0.468628	0.0406462	0.0894994
264	chr18	2678100	2680000	1900	0.840518	0.565367	0.0348485	0.0636203
265	chr4	142987200	142989100	1900	0.840509	0.39522	0.0166667	0.197339
266	chr4	41488200	41494900	6700	0.840466	0.501019	0.0230843	0.155927
267	chr3	149997600	149999800	2200	0.840053	0.371687	0	0.122154
268	chr15	26824200	26826400	2200	0.83976	0.328549	0.0536616	0.164137
269	chr12	106767300	106769500	2200	0.839153	0.488985	0	0.182696
270	chr8	100324500	100327300	2800	0.838998	0.527153	0.0151515	0.156976
271	chr6	104156400	104158300	1900	0.838952	0.254627	0.0205177	0.185661
272	chr5	99798900	99800200	1300	0.838889	0.536535	0.0191571	0.121145
273	chr12	104017800	104021800	4000	0.838439	0.290005	0	0.157726
274	chr4	123359700	123367900	8200	0.838434	0.495606	0	0.164694
275	chr18	41138700	41140900	2200	0.838361	0.44033	0	0.0641813
276	chr2	112867500	112878700	11200	0.838316	0.488735	0.00173611	0.193753
277	chr2	168831300	168833200	1900	0.838244	0.140056	0.0234375	0.0697712
278	chr14	87723300	87725500	2200	0.83801	0.410855	0.0227273	0.175328
279	chr17	61472400	61474000	1600	0.837879	0.454179	0.0789474	0.245
280	chrX	71804700	71806900	2200	0.837755	0.392026	0.0174391	0.0918519
281	chr3	59547600	59549500	1900	0.837644	0.346076	0.0727273	0.0736331
282	chr1	58632900	58634500	1600	0.837556	0.499295	0.0144444	0.189352
283	chr8	99641700	99643600	1900	0.8375	0.219464	0.03125	0.0767857
284	chr15	51766800	51776500	9700	0.837406	0.488768	0.00146705	0.22861
285	chr6	103465500	103467400	1900	0.837262	0.360536	0.0106548	0.144642
286	chr2	170853300	170861200	7900	0.837238	0.435131	0.00636927	0.223384
287	chr11	108498600	108501100	2500	0.837216	0.394197	0.0121622	0.113806
288	chrX	13156500	13158700	2200	0.837189	0.522623	0.0557143	0.109456
289	chrX	79603800	79609000	5200	0.83685	0.392824	0.00907029	0.134928
290	chr8	89160600	89162200	1600	0.836667	0.233631	0	0.0509469
291	chr6	165474000	165475600	1600	0.836667	0.375463	0	0.101852
292	chr5	117719100	117720400	1300	0.836667	0.364202	0	0.135327
293	chr9	35452500	35454400	1900	0.836625	0.0292658	0.0196078	0.186384
294	chr18	21881700	21883900	2200	0.836576	0.351146	0.0479885	0.0834215
295	chr2	180244500	180252400	7900	0.836526	0.450053	0.0412837	0.0977526
296	chr8	109942200	109944400	2200	0.836524	0.404216	0.00980392	0.109327
297	chr11	30199200	30201700	2500	0.836419	0.472424	0.0037547	0.183435
298	chr3	2193600	2195500	1900	0.83618	0.277231	0.039855	0.0937184
299	chr2	73713300	73716400	3100	0.836161	0.656714	0.103823	0.139874
300	chr12	44406300	44408200	1900	0.836045	0.350132	0.0714286	0.301157
301	chr15	44946000	44947600	1600	0.835791	0.17471	0.0730769	0.193963
302	chr11	86784600	86785900	1300	0.835714	0.363333	0	0.130379
303	chr4	104296500	104297800	1300	0.835622	0.350926	0.0350877	0.0881173
304	chr14	82322100	82327300	5200	0.835591	0.49983	0.00779967	0.0427721
305	chr18	1278000	1279900	1900	0.835534	0.604028	0	0.137658
306	chr4	110344800	110346700	1900	0.835	0.487818	0	0.137237
307	chr2	214978500	214981600	3100	0.834778	0.428796	0.00354611	0.152386
308	chr18	35870400	35872300	1900	0.834762	0.268056	0	0
309	chrX	139807500	139814200	6700	0.834726	0.481262	0.0325949	0.107275
310	chr2	103884000	103885600	1600	0.834722	0.157018	0	0.0488722
311	chr3	180084600	180086500	1900	0.834712	0.53224	0.0167347	0.147096
312	chr3	46071600	46074700	3100	0.834556	0.531787	0.0363598	0.133299
313	chr9	98625600	98629300	3700	0.834401	0.260008	0	0.113415
314	chr16	16458600	16461400	2800	0.834346	0.28985	0.0393267	0.17545
315	chr8	62282400	62284000	1600	0.834211	0.173739	0.0394737	0.137032
316	chr1	98309700	98321800	12100	0.833998	0.494026	0.0173465	0.094537
317	chr2	24787800	24790000	2200	0.833984	0.524165	0.0251543	0.15253
318	chr4	92465400	92467300	1900	0.833855	0.482833	0	0.119945
319	chr2	202386900	202388800	1900	0.833824	0.285772	0	0.0661694
320	chr18	51504300	51506500	2200	0.833664	0.346784	0	0.230091
321	chr18	52909200	52911100	1900	0.833333	0.416126	0	0.103896
322	chr8	17415000	17427400	12400	0.833333	0.462394	0.00471976	0.0943703
323	chr16	6023700	6025600	1900	0.833333	0.40404	0.0144927	0.0581169
324	chrX	22083000	22084900	1900	0.833333	0.439752	0.00961538	0.120393
325	chr13	60417600	60419500	1900	0.833333	0.243333	0	0.112222
326	chrX	98977200	98979700	2500	0.833333	0.443153	0.0238095	0.113944
327	chr4	113496000	113498200	2200	0.833315	0.441406	0.0331522	0.0941613
328	chr6	64379700	64382800	3100	0.833228	0.493864	0	0.15625
329	chr5	162908400	162910000	1600	0.833165	0.257738	0	0.11526
330	chr14	42901500	42903400	1900	0.833135	0.386668	0.0119048	0.203855
331	chr2	20966400	20969200	2800	0.833079	0.52257	0.0297677	0.158527
332	chr11	77565900	77575300	9400	0.832657	0.521983	0.0123494	0.127652
333	chr9	106962300	106965100	2800	0.832554	0.597338	0.0170176	0.1416
334	chr20	20437800	20441800	4000	0.83241	0.275	0.0119048	0.127998
335	chr11	104292300	104294500	2200	0.832343	0.487671	0.0323545	0.130013
336	chr4	118693200	118694800	1600	0.831944	0.287698	0.0185185	0.0769179
337	chr7	12683700	12685600	1900	0.831526	0.206111	0.0343033	0.159768
338	chr4	62757600	62759500	1900	0.831482	0.0588235	0.0222222	0.180532
339	chr3	54522000	54525400	3400	0.831324	0.241721	0.0112034	0.113462
340	chr12	14605800	14607700	1900	0.831261	0.527544	0.0185186	0.0905229
341	chr18	4691100	4695700	4600	0.831061	0.423559	0.0247475	0.0820122
342	chr5	142703100	142708300	5200	0.831043	0.489128	0.0471042	0.207558
343	chr3	78991200	78994900	3700	0.830996	0.396985	0.0132969	0.199367
344	chr1	174264000	174267400	3400	0.830785	0.395087	0.0280142	0.0484112
345	chr3	163014600	163022200	7600	0.830688	0.427683	0.0434028	0.122327
346	chr3	141217800	141219400	1600	0.830556	0.165079	0.0666667	0.216591
347	chr2	187598400	187600600	2200	0.830382	0.545078	0.0633013	0.111297
348	chr12	63808500	63810400	1900	0.830286	0.455455	0.0297619	0.153778
349	chr4	173222100	173223400	1300	0.830129	0.432872	0.011336	0.102216
350	chr11	23342100	23344000	1900	0.830114	0.563221	0	0.0821285
351	chr4	59330700	59333200	2500	0.829962	0.498953	0.0558558	0.0928592
352	chr14	65994300	65997100	2800	0.829955	0.526129	0.0380208	0.14568
353	chr12	7695600	7697800	2200	0.829858	0.46261	0.0132784	0.15625
354	chr6	2317200	2320600	3400	0.829756	0.459989	0.0391156	0.122531
355	chr8	61441200	61443100	1900	0.82967	0.251002	0	0.200751
356	chr20	10050600	10051900	1300	0.82963	0.182672	0	0.156197
357	chr11	10235100	10242100	7000	0.829599	0.331148	0.0290178	0.173785
358	chr3	36455700	36457900	2200	0.829354	0.317881	0.0438197	0.222674
359	chr16	60197100	60206500	9400	0.829174	0.361761	0.0190252	0.130438
360	chr3	1518900	1520500	1600	0.829051	0.413785	0.0793367	0.121398
361	chr3	40335900	40337500	1600	0.828924	0.374081	0.0277778	0.17782
362	chrX	20863500	20865400	1900	0.828786	0.388299	0.0416667	0.0558579
363	chrX	85267500	85272100	4600	0.82864	0.566898	0	0.0706421
364	chr9	12470700	12475900	5200	0.828378	0.43457	0.0315315	0.0670833
365	chr3	100826700	100828600	1900	0.828323	0.518651	0.00766283	0.143016
366	chr3	196455600	196457500	1900	0.828086	0.310972	0.0408163	0.102351
367	chr11	98055600	98060200	4600	0.827456	0.623892	0.024359	0.11936
368	chr2	179394900	179404000	9100	0.827384	0.413664	0.0312151	0.113725
369	chr8	78199800	78201400	1600	0.827376	0.46754	0.0192308	0.144286
370	chr3	51156900	51166900	10000	0.827184	0.487355	0.00844018	0.117839
371	chr7	126324600	126331600	7000	0.826775	0.623779	0.0334499	0.108983
372	chr7	36638700	36640000	1300	0.826704	0.34375	0	0.195833
373	chr14	91416600	91418200	1600	0.826221	0.424254	0.0798611	0.146714
374	chr2	2202600	2205100	2500	0.826098	0.231512	0.0573643	0.0908713
375	chr2	172662600	172663900	1300	0.825907	0.38034	0.0150794	0.108207
376	chr15	54347400	54349300	1900	0.825907	0.42092	0	0.0342105
377	chr7	21499200	21502000	2800	0.825806	0.519745	0.03947	0.14341
378	chr3	100998900	101000500	1600	0.825794	0.385643	0	0.137036
379	chr11	42455700	42457600	1900	0.825543	0.172852	0.0108696	0.0800865
380	chr7	108582600	108584200	1600	0.825462	0.639165	0.03	0.169801
381	chr12	94741800	94750900	9100	0.825357	0.549248	0.0257778	0.100296
382	chr6	102108300	102110200	1900	0.825233	0.300149	0.0328889	0.144502
383	chr10	20711700	20717200	5500	0.825065	0.37538	0.0214286	0.175794
384	chr20	35713200	35715400	2200	0.825061	0.311381	0.0213675	0.152111
385	chr2	147477300	147480100	2800	0.825017	0.437049	0.0291071	0.148314
386	chr4	171560400	171561700	1300	0.825	0.550551	0	0.164867
387	chr4	72932100	72933700	1600	0.824974	0.388278	0.0525926	0.117949
388	chr18	36498900	36500800	1900	0.824722	0.416667	0.0125	0.114963
389	chr17	67816800	67819300	2500	0.824607	0.325223	0.0103602	0.15306
390	chr8	34392900	34399000	6100	0.824386	0.2865	0.0290245	0.148466
391	chr20	51062400	51063700	1300	0.824297	0.215178	0.0882034	0.128385
392	chr6	19781100	19785400	4300	0.824268	0.266474	0.00555556	0.125714
393	chr2	212193000	212195800	2800	0.824226	0.219482	0.0454545	0.129227
394	chr2	188815500	188817700	2200	0.824101	0.615178	0.0311033	0.100512
395	chr12	1818900	1823800	4900	0.824014	0.519963	0.0222222	0.103612
396	chr2	179640000	179641600	1600	0.82381	0.524963	0.049179	0.0794271
397	chr5	118794900	118800700	5800	0.823762	0.342164	0.0166667	0.0748401
398	chr4	174539400	174541300	1900	0.823488	0.363866	0.0357539	0.125753
399	chr2	56583300	56589100	5800	0.823449	0.313095	0.00757576	0.0993224
400	chr15	76777500	76785100	7600	0.823379	0.253663	0.00238095	0.168028
401	chr1	178214100	178227700	13600	0.823316	0.518909	0.0648863	0.138048
402	chr3	141317100	141320200	3100	0.823276	0.323171	0.0172414	0.197716
403	chr4	106655700	106662100	6400	0.823194	0.511251	0.0138365	0.150393
404	chr9	123565200	123569500	4300	0.82315	0.407887	0.00303031	0.125926
405	chr7	144346800	144349900	3100	0.822924	0.556723	0.0143085	0.122372
406	chr4	161305500	161308000	2500	0.82287	0.527944	0	0.167714
407	chrX	83363100	83365300	2200	0.822829	0.499391	0.0196078	0.0547619
408	chr2	33438900	33440500	1600	0.822531	0.223569	0	0.0654321
409	chr11	80241900	80245300	3400	0.822283	0.403348	0.0321402	0.141691
410	chr21	17154000	17157100	3100	0.822233	0.41809	0.0291564	0.141001
411	chr11	88253700	88258600	4900	0.822178	0.258457	0.083642	0.205227
412	chr2	207147000	207148600	1600	0.822173	0.410626	0	0.125579
413	chr2	178310100	178312000	1900	0.822138	0.163931	0.0175439	0.151513
414	chr18	77913600	77915500	1900	0.82197	0.179667	0.0318182	0.176203
415	chr7	67671600	67673500	1900	0.821809	0.418038	0.0119048	0.172364
416	chr5	107496300	107497900	1600	0.821759	0.142273	0	0.170238
417	chr4	108190500	108192700	2200	0.821699	0.517522	0.00657568	0.162997
418	chr2	178329600	178332400	2800	0.821652	0.525593	0.0360795	0.134864
419	chr5	113522700	113524600	1900	0.821548	0.379445	0	0.0629657
420	chr12	28441800	28443700	1900	0.821539	0.451875	0.00584795	0.0660389
421	chr11	84806700	84808900	2200	0.821356	0.454229	0.0424242	0.101075
422	chr17	68556600	68558200	1600	0.821053	0.240002	0.0175438	0.164286
423	chr13	96359100	96385000	25900	0.820792	0.352446	0.0268084	0.12775
424	chr2	183565500	183567100	1600	0.820588	0.376518	0.0588235	0.134286
425	chr8	15473700	15486100	12400	0.820157	0.469656	0.0139366	0.181745
426	chr14	52969200	52970800	1600	0.820071	0.526783	0.0234962	0.13081
427	chr2	234436200	234438100	1900	0.82	0.35506	0.0133333	0.197884
428	chr8	57177600	57179500	1900	0.82	0.423637	0.00666668	0.223739
429	chr14	72099300	72103600	4300	0.819946	0.469708	0.00980391	0.108458
430	chr12	79945200	79969600	24400	0.819923	0.434458	0.0304088	0.138627
431	chr2	136428300	136430200	1900	0.819697	0.403238	0	0.04
432	chr3	21742500	21744400	1900	0.819445	0.437599	0	0.153256
433	chr9	93992700	93994600	1900	0.819444	0.404446	0.0104167	0.185417
434	chr7	136787700	136789900	2200	0.819248	0.46612	0.0137566	0.0555439
435	chr11	106626300	106630000	3700	0.819223	0.456916	0.0568765	0.114557
436	chr1	192467400	192469600	2200	0.818745	0.493068	0.0241937	0.125308
437	chr4	169636200	169641100	4900	0.818651	0.197631	0.0238095	0.136725
438	chr2	59318100	59320900	2800	0.818089	0.356421	0.0129554	0.103611
439	chr18	9186000	9187900	1900	0.818025	0.12796	0.0637755	0.132863
440	chr15	58904100	58909000	4900	0.818017	0.453081	0.0384213	0.109028
441	chr16	20736300	20737900	1600	0.817922	0.381048	0.0114286	0.134735
442	chrX	46320900	46322800	1900	0.817918	0.354844	0.0384615	0.132032
443	chr11	39460800	39464800	4000	0.817687	0.443285	0.0204906	0.121778
444	chr1	237927300	237940900	13600	0.817593	0.319358	0.0138889	0.143237
445	chr14	32169000	32176300	7300	0.817486	0.544903	0.0211037	0.158773
446	chr13	86490900	86492800	1900	0.81746	0.525869	0.0104167	0.0922359
447	chr3	167220600	167222500	1900	0.817409	0.402226	0	0.124886
448	chr5	97952400	97954900	2500	0.817308	0.361475	0.099359	0.123148
449	chr2	14321700	14324500	2800	0.817197	0.539151	0.0110085	0.105155
450	chr2	49707300	49709500	2200	0.817007	0.553411	0.0304054	0.0747414
451	chr6	165857100	165868900	11800	0.817005	0.470916	0.037037	0.227879
452	chr6	123522300	123523900	1600	0.81697	0.623563	0.00326797	0.0852374
453	chr9	22507500	22509700	2200	0.816833	0.409877	0.004914	0.102762
454	chr2	55303500	55305400	1900	0.816667	0.348859	0	0.108333
455	chr2	13729200	13733500	4300	0.816642	0.367611	0.051282	0.116944
456	chr2	340800	342700	1900	0.816575	0.414073	0.025641	0.168415
457	chr6	165131100	165132400	1300	0.816527	0.273579	0.0328571	0.0377451
458	chr1	209162400	209166100	3700	0.816363	0.42696	0.0258621	0.141938
459	chr11	99654900	99668200	13300	0.816201	0.472992	0.0192877	0.15125
460	chr4	130598100	130600300	2200	0.816126	0.457268	0	0.110276
461	chr7	69391800	69394600	2800	0.815886	0.466713	0.0249644	0.17546
462	chr3	170655300	170657500	2200	0.81581	0.372081	0.0185051	0.0898941
463	chr3	99599700	99606400	6700	0.815801	0.363235	0	0.0887605
464	chr18	34671300	34681000	9700	0.815689	0.557148	0.00934344	0.116693
465	chr5	151431000	151432600	1600	0.815651	0.544523	0.00320513	0.136267
466	chr15	35683200	35685100	1900	0.815597	0.488798	0.0627233	0.155709
467	chr14	67056000	67073500	17500	0.815569	0.451823	0.0521291	0.190995
468	chr8	84635100	84637600	2500	0.815486	0.486553	0.033125	0.18649
469	chr2	168303300	168309400	6100	0.815448	0.400044	0.0429442	0.153236
470	chr3	105866700	105868300	1600	0.815376	0.568017	0.0292589	0.130957
471	chr15	87777900	87780100	2200	0.815217	0.272345	0.00189394	0.208988
472	chr13	70310700	70313500	2800	0.815186	0.370713	0.0119919	0.104354
473	chr21	34921800	34928200	6400	0.815115	0.393561	0.0251353	0.178868
474	chr8	29168100	29170600	2500	0.815066	0.519862	0.0344958	0.104778
475	chr12	46923600	46925500	1900	0.814975	0.560101	0.0280693	0.235999
476	chr3	142813500	142816300	2800	0.814835	0.477955	0.00816326	0.17223
477	chr3	157402500	157404400	1900	0.814608	0.448984	0.005625	0.11161
478	chr8	122718600	122720500	1900	0.814392	0.210317	0	0.152415
479	chr5	15450000	15452500	2500	0.81437	0.253818	0.0337838	0.14235
480	chr3	160223400	160237300	13900	0.814296	0.447745	0.01368	0.147401
481	chr5	82408500	82411600	3100	0.81424	0.661009	0.018544	0.1653
482	chr11	27083700	27085300	1600	0.814187	0.292177	0.05	0.134996
483	chr1	178806300	178808800	2500	0.814138	0.355898	0.0249293	0.143164
484	chr3	173168400	173170000	1600	0.814137	0.605835	0.0265306	0.0807072
485	chr6	157429500	157431400	1900	0.814103	0.234524	0.0192308	0.0181406
486	chr2	63676800	63684100	7300	0.813964	0.348587	0.0238095	0.170606
487	chr5	131227500	131237800	10300	0.813895	0.494738	0.0337508	0.102867
488	chr8	54697500	54699700	2200	0.813895	0.474013	0.038051	0.120175
489	chr5	81393600	81397000	3400	0.813636	0.262343	0.0833333	0.093985
490	chr8	72133500	72136300	2800	0.813492	0.3977	0	0.148757
491	chr15	50258100	50260000	1900	0.813486	0.337683	0.00883838	0.113082
492	chr4	168576300	168577900	1600	0.81348	0.269681	0.00350877	0.146991
493	chr2	178955100	178960000	4900	0.813467	0.426555	0.03125	0.0997807
494	chr2	72714000	72715600	1600	0.813452	0.188889	0	0.15
495	chr1	80618700	80620600	1900	0.813179	0.432722	0.0686275	0.110373
496	chr3	19712100	19736200	24100	0.813136	0.393581	0.0568152	0.130856
497	chr5	27962700	27964300	1600	0.813131	0.391428	0	0.0965812
498	chr11	25852200	25854700	2500	0.813113	0.309649	0.0536885	0.138384
499	chr12	46245000	46250800	5800	0.812976	0.421399	0.0426923	0.0672417
500	chr5	74638200	74640100	1900	0.812879	0.0589683	0	0.103333
501	chr3	25972800	25974700	1900	0.812757	0.487104	0.010582	0.116929
502	chr12	31708200	31710100	1900	0.812753	0.413351	0.0435606	0.240419
503	chr18	5396700	5399800	3100	0.812438	0.394885	0.0584577	0.115115
504	chr2	109447800	109449700	1900	0.812351	0.42672	0.056713	0.109733
505	chr1	114172200	114174400	2200	0.811953	0.387195	0.0301724	0.152956
506	chr17	68468700	68480500	11800	0.811613	0.396514	0.00174825	0.135607
507	chr3	139122900	139125100	2200	0.811458	0.319839	0.025	0.0999523
508	chr3	101159400	101161900	2500	0.811413	0.518631	0.0252624	0.179224
509	chr22	33601200	33603100	1900	0.811281	0.125293	0	0.17068
510	chr1	187584600	187586800	2200	0.811199	0.50057	0.0177688	0.117182
511	chr3	98363100	98365000	1900	0.810897	0.345422	0.0871212	0.216215
512	chr4	172635900	172638100	2200	0.810773	0.247869	0.0192308	0.141374
513	chr14	53450100	53452000	1900	0.810606	0.297963	0.012987	0.111309
514	chr2	3999000	4002700	3700	0.810526	0.517456	0.0172764	0.123793
515	chrX	23446500	23448400	1900	0.810294	0.471034	0.042963	0.120611
516	chr11	20976900	20978800	1900	0.810145	0.200549	0.0217391	0.170287
517	chr2	153552000	153563500	11500	0.810099	0.368075	0.0382022	0.141652
518	chr2	15577800	15580900	3100	0.809836	0.409803	0.0366534	0.207145
519	chr3	70613700	70619200	5500	0.809817	0.472872	0	0.105621
520	chr4	160253400	160255300	1900	0.809676	0.319141	0.0384615	0.138209
521	chrX	142048200	142060900	12700	0.80963	0.507003	0.04	0.112009
522	chr3	188897700	188905900	8200	0.809495	0.553785	0.0337302	0.0851038
523	chr9	5418000	5419900	1900	0.809053	0.387844	0.0401912	0.0739617
524	chr11	108144300	108148300	4000	0.809018	0.487856	0.0283366	0.0791296
525	chr4	187346700	187353100	6400	0.808941	0.358453	0.0165241	0.117322
526	chr2	29302500	29304100	1600	0.808934	0.433179	0.02916	0.211651
527	chr4	91051200	91053100	1900	0.808929	0.220437	0.0625	0.134171
528	chr11	10176900	10178800	1900	0.808886	0.2454	0.049798	0.196314
529	chr7	96758400	96771100	12700	0.808854	0.4504	0.0208452	0.148048
530	chr11	132070200	132071500	1300	0.80878	0.204545	0	0.130164
531	chr4	156289500	156291100	1600	0.808696	0.366898	0.0173913	0.124579
532	chr1	180294900	180297100	2200	0.808627	0.315058	0	0.195932
533	chr10	32776200	32778100	1900	0.808614	0.526709	0.0210027	0.114043
534	chr15	87468600	87479500	10900	0.808169	0.361824	0.0258621	0.0922611
535	chr15	20515800	20518300	2500	0.80813	0.428811	0.00406505	0.138689
536	chr8	51425400	51427300	1900	0.808094	0.404639	0.0238095	0.0773809
537	chr10	31217400	31223800	6400	0.808074	0.382734	0.0434699	0.102111
538	chr4	167294100	167301100	7000	0.808066	0.317122	0.0107089	0.194758
539	chr4	170468400	170471800	3400	0.807986	0.446898	0.0165066	0.150601
540	chr8	18209400	18211600	2200	0.807923	0.34027	0.031226	0.181142
541	chr3	51019200	51027100	7900	0.807922	0.45949	0.0341105	0.114572
542	chr10	110752500	110755000	2500	0.807857	0.50824	0.00625	0.0839017
543	chr13	86004600	86006500	1900	0.807724	0.408915	0.0916868	0.157462
544	chr3	73506600	73508800	2200	0.8075	0.258712	0.07	0.221212
545	chrX	141778500	141781900	3400	0.807292	0.444369	0.0441468	0.179272
546	chrX	16124700	16142500	17800	0.807077	0.385101	0.00603175	0.133934
547	chr4	161167800	161169400	1600	0.806933	0.365911	0.026455	0.121942
548	chr3	2713200	2716300	3100	0.806929	0.55977	0.0367699	0.105105
549	chr3	41881200	41887300	6100	0.806893	0.45713	0.0370498	0.174506
550	chr7	120483900	120485800	1900	0.806863	0.278678	0.0196078	0.194571
551	chr11	22021800	22023700	1900	0.806815	0.425597	0.0121212	0.128325
552	chr12	66915000	66916600	1600	0.806733	0.307305	0.010084	0.09795
553	chr3	167845800	167847700	1900	0.806692	0.442112	0.081241	0.0829251
554	chr14	39780300	39781900	1600	0.806671	0.413627	0.0178571	0.154004
555	chr18	9521100	9524800	3700	0.806602	0.468747	0.0272727	0.14783
556	chr6	135294000	135295900	1900	0.806548	0.150763	0.0260417	0.11412
557	chr2	188798400	188800600	2200	0.806438	0.425233	0.029304	0.218674
558	chr6	4245900	4260400	14500	0.806423	0.31942	0.0239662	0.159946
559	chr6	86645100	86647000	1900	0.806276	0.517473	0.00396825	0.105303
560	chr18	49423800	49426000	2200	0.806265	0.196	0.0530303	0.166492
561	chrX	120570900	120572800	1900	0.80625	0.552487	0.00892857	0.066455
562	chr17	52393500	52395400	1900	0.806188	0.446531	0.0865385	0.102381
563	chr4	129323700	129325900	2200	0.806186	0.411076	0.0183334	0.127976
564	chr11	111659400	111661300	1900	0.806163	0.207678	0.0196078	0.193466
565	chr8	48373800	48376600	2800	0.80599	0.363424	0	0.121908
566	chr5	151933500	151934800	1300	0.805861	0.459647	0	0.0571429
567	chr3	69094200	69096100	1900	0.805718	0.30882	0.0412698	0.132377
568	chr10	11392500	11395000	2500	0.805506	0.351001	0.0578947	0.14505
569	chr18	4960500	4962400	1900	0.805383	0.27684	0.0662281	0.118701
570	chr4	60072300	60073900	1600	0.805303	0.445634	0.00370371	0.164389
571	chr4	115069200	115071100	1900	0.805221	0.407468	0.0291471	0.161529
572	chr7	95007900	95009800	1900	0.804804	0.541316	0.0179487	0.1859
573	chr3	101142000	101144500	2500	0.804726	0.49153	0.0153272	0.131788
574	chr5	77682900	77684800	1900	0.804714	0.432635	0.0374516	0.150346
575	chr2	57283800	57285700	1900	0.804541	0.263704	0	0.0751323
576	chr4	167147700	167150500	2800	0.804499	0.365852	0.0129167	0.237572
577	chr6	132180000	132181600	1600	0.804386	0.18058	0	0.114785
578	chr6	97306200	97308100	1900	0.804339	0.384483	0	0.0609195
579	chr9	13626600	13633300	6700	0.804327	0.337856	0.0294118	0.129983
580	chrX	41387400	41391100	3700	0.8043	0.465633	0.0249645	0.090907
581	chr17	12084600	12094600	10000	0.804295	0.290857	0.00516224	0.148175
582	chrX	100275300	100280500	5200	0.803953	0.442178	0.0192308	0.0584547
583	chr2	151914300	151915900	1600	0.803922	0.522222	0.0588235	0.147619
584	chr13	96680400	96686500	6100	0.803686	0.360659	0.0632479	0.168674
585	chr18	18552600	18554800	2200	0.803535	0.327283	0.0666667	0.172368
586	chr2	228941100	228944500	3400	0.803484	0.399687	0.0715703	0.171471
587	chr12	97831200	97836400	5200	0.803448	0.438203	0.0114942	0.0353535
588	chr14	80554500	80556400	1900	0.803333	0.386781	0.0337963	0.153189
589	chr5	60288000	60291100	3100	0.803214	0.541099	0.0117375	0.18549
590	chr3	139288800	139290700	1900	0.803169	0.413509	0.0458333	0.167111
591	chr5	144803400	144814000	10600	0.802926	0.421402	0.0347294	0.130689
592	chr2	78724200	78727300	3100	0.802838	0.431163	0.0152727	0.112656
593	chr7	21829200	21831100	1900	0.802604	0.47375	0	0.178214
594	chr13	107206200	107208400	2200	0.802409	0.354789	0.0217391	0.198696
595	chrX	109800600	109802800	2200	0.802279	0.378915	0.0301965	0.0665443
596	chr15	93070200	93072100	1900	0.801964	0.389254	0.00714285	0.143995
597	chr17	61452900	61457200	4300	0.801942	0.436979	0	0.130159
598	chr3	37117200	37119100	1900	0.801894	0.198904	0.0227273	0.221466
599	chr4	167370000	167371900	1900	0.801726	0.195541	0	0.117532
600	chr10	23910300	23914900	4600	0.801605	0.224894	0.0398551	0.0847619
601	chr14	48840000	48841900	1900	0.801501	0.334421	0.0413165	0.183487
602	chr7	51175200	51177700	2500	0.801472	0.268739	0.0492759	0.150983
603	chr5	112826700	112830700	4000	0.801409	0.289225	0.0255102	0.100645
604	chr14	62290500	62292100	1600	0.801282	0.0694444	0	0.251852
605	chr4	106994100	107006200	12100	0.801128	0.450806	0.0395618	0.218593
606	chr4	79902900	79913500	10600	0.800801	0.331881	0.0263424	0.125645
607	chr2	13923000	13924900	1900	0.800783	0.199074	0	0.271296
608	chr5	93320400	93322900	2500	0.800614	0.398374	0.0171711	0.090374
609	chrX	138079200	138080500	1300	0.800598	0.436039	0	0.0378151
610	chr9	26491200	26494300	3100	0.800592	0.449918	0.0185942	0.10867
611	chr11	38271900	38273800	1900	0.800299	0.438802	0.0155325	0.110933
612	chr3	51142800	51144700	1900	0.800291	0.523392	0.0571854	0.0844172
613	chr6	143404500	143409100	4600	0.800198	0.496552	0.0439394	0.142084
614	chr2	32330100	32335300	5200	0.800165	0.515507	0.0335097	0.10945
615	chr3	138235800	138238000	2200	0.800161	0.581886	0.0222042	0.111407
616	chr2	159166500	159168700	2200	0.800093	0.316601	0.0293504	0.07766
617	chr13	59969400	59971000	1600	0.799871	0.147817	0	0.0433646
618	chr15	25292100	25338100	46000	0.799836	0.465661	0.0434247	0.167924
619	chrX	22241100	22243300	2200	0.799778	0.440551	0.02	0.101984
620	chr4	176012700	176016400	3700	0.799642	0.420535	0.0181141	0.146351
621	chr8	3335400	3336700	1300	0.799585	0.428228	0.0359127	0.265167
622	chr2	207163500	207165400	1900	0.79951	0.295566	0.0196079	0.104055
623	chr10	45699600	45702400	2800	0.799491	0.439009	0.0337682	0.128842
624	chr15	54933900	54937600	3700	0.799374	0.424693	0.0647163	0.190225
625	chr10	109709400	109712200	2800	0.799214	0.485095	0.0173482	0.134546
626	chr13	29484300	29486200	1900	0.798861	0.212319	0.0362319	0.275673
627	chr12	18961800	18966700	4900	0.798805	0.204932	0.0104167	0.121126
628	chr7	92736600	92739400	2800	0.798583	0.404824	0.0198413	0.156664
629	chr2	31973700	31981000	7300	0.798457	0.465825	0.0105096	0.132966
630	chr7	77947500	77950300	2800	0.798411	0.342184	0.0113636	0.140721
631	chr13	48606000	48609100	3100	0.798341	0.469599	0.0388199	0.122201
632	chr5	52867800	52869700	1900	0.798317	0.366799	0.015625	0.0855128
633	chr9	9558300	9560200	1900	0.798297	0.455989	0.00806452	0.0823441
634	chr2	72810600	72814600	4000	0.798277	0.192608	0.00740741	0.167347
635	chr11	74825100	74832700	7600	0.79826	0.328844	0.0403722	0.148442
636	chr8	100838400	100850500	12100	0.798225	0.437152	0.0224701	0.0867207
637	chr11	59448600	59450500	1900	0.798148	0.36829	0.0444444	0.138889
638	chr7	43220700	43224700	4000	0.798118	0.194505	0.0258448	0.0926984
639	chrX	23882700	23884600	1900	0.798091	0.259955	0.0173611	0.256792
640	chr11	25987500	25989100	1600	0.797823	0.184615	0.0285714	0.171724
641	chr5	93432000	93438100	6100	0.797576	0.408204	0.0431074	0.195105
642	chr15	57309900	57322000	12100	0.797574	0.415511	0.00357143	0.156794
643	chr12	96996900	97006000	9100	0.797369	0.5186	0.0337194	0.158207
644	chr6	133978200	133980100	1900	0.797333	0.546753	0.02	0.0428571
645	chr9	94996800	95001400	4600	0.797145	0.315394	0.0185185	0.205656
646	chr7	140572500	140575300	2800	0.796835	0.401938	0.0487805	0.11376
647	chr5	100840800	100843900	3100	0.796731	0.458051	0.0322581	0.135428
648	chr12	86919300	86921500	2200	0.796719	0.406158	0.0459596	0.100742
649	chr2	23473200	23475100	1900	0.796491	0.290575	0	0.104861
650	chr11	101045400	101047300	1900	0.79629	0.41025	0	0.176612
651	chr4	40778700	40783900	5200	0.796158	0.329779	0.0108696	0.132487
652	chrX	144019500	144025000	5500	0.796144	0.43968	0.0122832	0.158396
653	chr20	41275200	41278300	3100	0.796122	0.331601	0.039413	0.118741
654	chr6	162491100	162494800	3700	0.796105	0.311243	0.0144928	0.116667
655	chr5	105759000	105767500	8500	0.795868	0.383693	0.0204023	0.0933637
656	chr5	9588000	9589900	1900	0.795829	0.345482	0.0217391	0.230769
657	chr13	108846300	108849100	2800	0.795801	0.49547	0.0222222	0.141349
658	chr1	56031900	56039500	7600	0.795561	0.501361	0.0172619	0.111598
659	chr3	159140400	159142300	1900	0.795558	0.293532	0.0162484	0.123656
660	chr8	65015100	65016400	1300	0.795556	0.489685	0.02	0.0700178
661	chr8	48459300	48476200	16900	0.795539	0.447898	0.0206434	0.149733
662	chrX	141271200	141273100	1900	0.795346	0.233198	0	0.0589286
663	chr6	90756300	90764800	8500	0.795314	0.489355	0.0308219	0.136469
664	chrX	127914000	127915900	1900	0.795288	0.272159	0.00874125	0.0869227
665	chr2	57502500	57504700	2200	0.795268	0.432363	0.0285088	0.140476
666	chr13	82779600	82780900	1300	0.795029	0.483007	0	0.0866666
667	chrX	136047300	136078600	31300	0.794856	0.406994	0.0162138	0.0799051
668	chr4	90009900	90012100	2200	0.794853	0.483822	0.0198864	0.12677
669	chr16	83111400	83113000	1600	0.794643	0.418507	0.0654762	0.135045
670	chr9	82320900	82336000	15100	0.794616	0.317246	0.0230361	0.110308
671	chr3	174305700	174308200	2500	0.79449	0.279236	0.00714286	0.211772
672	chr10	27345900	27348700	2800	0.794393	0.265989	0.00806452	0.0570175
673	chr13	78533100	78534400	1300	0.794336	0.500167	0.0512987	0.0834586
674	chr6	44867100	44869000	1900	0.794266	0.362805	0.0530237	0.173228
675	chr5	131192400	131208700	16300	0.79416	0.450133	0.0581409	0.120583
676	chr2	24768000	24772600	4600	0.794074	0.445179	0	0.100407
677	chr7	3531900	3536500	4600	0.794025	0.262211	0.0512821	0.156233
678	chr7	130327200	130331200	4000	0.794015	0.244353	0.00555556	0.0779054
679	chr14	70963500	70969300	5800	0.793893	0.431003	0.0139594	0.123093
680	chr11	82694700	82695700	1000	0.79386	0.0757576	0.0131579	0.135596
681	chr10	91695300	91698100	2800	0.793821	0.509088	0.0115646	0.13491
682	chr1	248415600	248417800	2200	0.793735	0.546505	0.025762	0.117072
683	chr5	129813000	129815200	2200	0.793722	0.427778	0.0333333	0.122928
684	chr6	165534600	165536200	1600	0.793597	0.233565	0	0.0932086
685	chr1	174854100	174856000	1900	0.793477	0.418849	0	0.0509259
686	chr10	96218400	96220600	2200	0.793394	0.495112	0.0252134	0.167152
687	chr3	162427500	162431800	4300	0.79339	0.377596	0.0321605	0.167108
688	chr4	174123600	174127300	3700	0.793368	0.459979	0.0465686	0.103187
689	chr3	168173400	168175000	1600	0.793284	0.298679	0.0595454	0.154806
690	chr11	5949000	5951800	2800	0.793158	0.44716	0.0323684	0.156648
691	chr11	82980300	82981900	1600	0.793148	0.214783	0.0964986	0.0947003
692	chr5	18543600	18553000	9400	0.793126	0.348011	0.0145241	0.136828
693	chr1	243969900	243971800	1900	0.793122	0.389909	0.0333665	0.205679
694	chr5	125176500	125178700	2200	0.793035	0.446356	0.0225691	0.154958
695	chr12	1340700	1349500	8800	0.792971	0.393573	0.0436508	0.114458
696	chr15	24992100	24997000	4900	0.792921	0.502691	0.00367647	0.0657998
697	chr10	77814600	77824300	9700	0.79279	0.354573	0.0626468	0.184986
698	chr14	52185900	52187800	1900	0.792787	0.0708219	0.041088	0.191046
699	chr18	54336900	54338800	1900	0.792787	0.305702	0	0.114035
700	chr10	22104000	22105900	1900	0.792774	0.341553	0.0390351	0.101087
701	chr12	106359000	106360900	1900	0.792648	0.236275	0.0263158	0.095985
702	chrX	55040400	55042300	1900	0.792593	0.448628	0.0222222	0.0793367
703	chr5	125683200	125684800	1600	0.792517	0.233333	0.0357143	0.201058
704	chr2	120842100	120844000	1900	0.792501	0.238597	0.0306397	0.132154
705	chr9	11498700	11500600	1900	0.792372	0.246939	0.0370371	0.217545
706	chr20	53176500	53178100	1600	0.792328	0.333473	0.00952381	0.232353
707	chr12	71065200	71073100	7900	0.792309	0.407116	0.0153654	0.17723
708	chr1	210247800	210261400	13600	0.792278	0.434696	0.0327803	0.0936182
709	chr13	20117100	20118700	1600	0.792236	0.234572	0	0.0835301
710	chr15	38433900	38435500	1600	0.791667	0.495883	0.107143	0.113
711	chr6	29241000	29243200	2200	0.791667	0.324548	0.0138889	0.117269
712	chr2	148646100	148647700	1600	0.791667	0.161765	0	0.141176
713	chr5	86026200	86028400	2200	0.791358	0.432958	0.0296296	0.10414
714	chr9	119187300	119200900	13600	0.79118	0.309697	0.0287514	0.132395
715	chr18	34598700	34610200	11500	0.791113	0.486187	0.0105556	0.171284
716	chrX	112445400	112456600	11200	0.79109	0.544486	0.0425685	0.122969
717	chr5	93361200	93369100	7900	0.790912	0.398357	0.0322129	0.0729501
718	chr9	90516600	90519100	2500	0.790848	0.43657	0.01	0.118404
719	chr10	20753400	20758000	4600	0.790729	0.472093	0.0444164	0.0876349
720	chr9	128090400	128092300	1900	0.790715	0.0976891	0.0502822	0.0898765
721	chr22	34832400	34839700	7300	0.790387	0.377206	0.0244253	0.0896322
722	chr6	12770100	12772000	1900	0.790262	0.137179	0.0632463	0.122878
723	chr5	27072000	27073900	1900	0.790229	0.241948	0.0166084	0.236711
724	chr11	31376700	31378300	1600	0.790196	0.32247	0	0.03125
725	chr15	43893900	43895800	1900	0.790123	0.102845	0	0.0565383
726	chr10	108220200	108223000	2800	0.789926	0.435606	0.00357143	0.163218
727	chr6	77162400	77164300	1900	0.789824	0.274717	0.0058201	0.129513
728	chr14	79300800	79301800	1000	0.789682	0.275862	0.0357143	0.105454
729	chr3	75185100	75187600	2500	0.789638	0.439939	0.0186275	0.112448
730	chr3	116336700	116337700	1000	0.789583	0.184524	0	0.0827664
731	chr13	82666500	82668400	1900	0.789502	0.479087	0.0151515	0.0444445
732	chr12	78892200	78901300	9100	0.789494	0.358416	0.0125	0.130255
733	chr6	170507400	170517100	9700	0.789478	0.246124	0.0180894	0.144519
734	chr5	96961200	96963100	1900	0.789286	0.376871	0	0.110204
735	chr7	21787200	21790300	3100	0.789253	0.405258	0.0267295	0.0386533
736	chr8	88805100	88806700	1600	0.789216	0.383492	0.072893	0.0997505
737	chr20	7985400	7987600	2200	0.789189	0.177817	0.0626984	0.122227
738	chr6	118855500	118867600	12100	0.789172	0.431599	0.0153846	0.0739692
739	chr18	34204200	34206700	2500	0.788905	0.336816	0.0416666	0.153914
740	chrX	122254800	122264500	9700	0.788838	0.304836	0.0208333	0.0604865
741	chr11	6838800	6841300	2500	0.788631	0.359082	0.0381892	0.14143
742	chr20	62590200	62600200	10000	0.788491	0.387585	0.046804	0.221297
743	chr4	62528100	62529400	1300	0.788468	0.482732	0.0108311	0.119676
744	chr8	106966800	106969600	2800	0.788343	0.494546	0.061703	0.164495
745	chr14	93876900	93886300	9400	0.788323	0.491829	0.0523883	0.161824
746	chr14	35598600	35605900	7300	0.78828	0.398048	0.0177778	0.147919
747	chrX	50028900	50030500	1600	0.788195	0.494021	0.0590277	0.106931
748	chr2	35991000	35998600	7600	0.788185	0.377108	0.0157051	0.0921414
749	chr8	118437900	118448800	10900	0.788099	0.543825	0.0356449	0.104439
750	chr10	117250200	117261400	11200	0.787921	0.380239	0.0119882	0.156374
751	chr2	68058300	68061700	3400	0.787919	0.288375	0.045679	0.0976852
752	chr13	45575100	45580300	5200	0.787902	0.254319	0.0155556	0.0930232
753	chr7	84409200	84411100	1900	0.787839	0.309477	0.0272039	0.126438
754	chr2	84934500	84936400	1900	0.787798	0.37882	0	0.223109
755	chr16	72761700	72764500	2800	0.787606	0.472384	0.0299028	0.136086
756	chr7	97170000	97171900	1900	0.78756	0.436843	0.0398299	0.118014
757	chr18	67584900	67586800	1900	0.7875	0.13782	0.03125	0.247168
758	chr20	8829300	8831500	2200	0.787478	0.3163	0.0246913	0.0645909
759	chr6	118938600	118948600	10000	0.787317	0.434997	0.0366753	0.147527
760	chrX	99156000	99157600	1600	0.7873	0.301389	0.0191176	0.049074
761	chr15	56581800	56592100	10300	0.787134	0.587781	0.043	0.110078
762	chr17	63859200	63863200	4000	0.787126	0.330593	0.0477737	0.147572
763	chr3	11445000	11446600	1600	0.787064	0.323663	0.0603174	0.137933
764	chr3	113805600	113807200	1600	0.787021	0.439405	0.0293706	0.0475
765	chr5	60032400	60034300	1900	0.786899	0.338593	0.0231331	0.120228
766	chr11	6002700	6008200	5500	0.786895	0.358066	0.0105981	0.120997
767	chr22	28479000	28481200	2200	0.786848	0.616133	0.0278277	0.0936888
768	chr2	172554300	172556500	2200	0.786663	0.324443	0.0234375	0.291135
769	chr7	94652100	94657600	5500	0.786613	0.412396	0.0130753	0.175533
770	chrX	117903600	117905500	1900	0.786429	0.42082	0.0128571	0.0842642
771	chr1	29730300	29732200	1900	0.786414	0.298498	0.0209781	0.187475
772	chr10	37277400	37279600	2200	0.786025	0.362456	0.0459819	0.112045
773	chr12	99943500	99952900	9400	0.785911	0.329161	0.0410401	0.118156
774	chr10	34485600	34486900	1300	0.785833	0.063955	0	0.101942
775	chr11	99294600	99297100	2500	0.785746	0.489565	0.036036	0.090667
776	chr1	95625600	95630800	5200	0.785558	0.397267	0.0361345	0.169716
777	chr8	56665800	56667700	1900	0.785516	0.13125	0.0185185	0.133586
778	chr6	119335500	119337700	2200	0.78546	0.483099	0.0284431	0.17115
779	chr20	33201300	33205900	4600	0.785258	0.300735	0.0448718	0.135679
780	chr7	23008200	23010100	1900	0.785169	0.258974	0.0245536	0.165018
781	chr4	121670400	121672600	2200	0.785166	0.347908	0.005291	0.163391
782	chr5	50069700	50072200	2500	0.785092	0.449234	0.0120994	0.105973
783	chr4	98943600	98945500	1900	0.785048	0.324237	0	0.0612539
784	chr12	106944600	106946500	1900	0.785035	0.389352	0.0506552	0.109555
785	chr5	126879600	126881500	1900	0.784906	0.541452	0.0169811	0.181209
786	chr7	95852100	95859400	7300	0.784901	0.51716	0.0302352	0.108518
787	chr5	94700700	94702900	2200	0.784892	0.397462	0.0213675	0.130213
788	chrX	15720000	15721900	1900	0.784796	0.424974	0.0313915	0.24036
789	chr8	131624700	131628700	4000	0.784744	0.345709	0.0701058	0.0930059
790	chr10	68450700	68452300	1600	0.784598	0.556843	0.03125	0.115449
791	chr13	61125300	61127500	2200	0.784524	0.424673	0.0277778	0.111485
792	chrX	7163700	7176100	12400	0.784507	0.507283	0.0633803	0.107917
793	chr5	77880000	77886100	6100	0.784498	0.510868	0.0229638	0.128502
794	chr12	32091900	32096500	4600	0.784375	0.347213	0.0148776	0.14404
795	chr14	61425000	61433800	8800	0.784328	0.449565	0.022831	0.121923
796	chr1	38883900	38885800	1900	0.784122	0.23724	0	0.215659
797	chr20	40206900	40228000	21100	0.783941	0.417956	0.0416856	0.0995474
798	chr17	28291200	28293100	1900	0.783886	0.335611	0.025	0.0728286
799	chr5	119825400	119827300	1900	0.783844	0.284501	0.0318877	0.128406
800	chr4	91719900	91721800	1900	0.783835	0.397084	0.0113574	0.234992
801	chr2	33999900	34007200	7300	0.783759	0.558479	0.0367542	0.122752
802	chr7	153453900	153462400	8500	0.783709	0.323243	0.0399749	0.0868518
803	chr1	89202000	89209600	7600	0.783634	0.393908	0.0364114	0.111953
804	chr2	84615900	84617800	1900	0.783626	0.319516	0.0190058	0.118798
805	chr4	129287400	129301900	14500	0.783561	0.391544	0.0263253	0.197781
806	chr11	50286600	50289400	2800	0.783506	0.434262	0.037037	0.172653
807	chr4	92533200	92535100	1900	0.783471	0.113889	0.030303	0.0995098
808	chr1	46442400	46444600	2200	0.783381	0.453439	0.0886752	0.104159
809	chr7	140489700	140499100	9400	0.783377	0.143622	0.0185185	0.0755193
810	chr9	7271700	7273300	1600	0.783333	0.264722	0	0.141793
811	chr17	12225000	12237400	12400	0.783293	0.369478	0.0532407	0.12052
812	chr11	28242600	28244800	2200	0.783188	0.397132	0.0208333	0.109875
813	chr11	36595200	36602800	7600	0.783179	0.343372	0.0279889	0.149324
814	chr19	22367100	22370500	3400	0.78317	0.325188	0.00961538	0.0842687
815	chr6	20904900	20908900	4000	0.78312	0.534069	0.0189076	0.123151
816	chr6	56971800	56977300	5500	0.783091	0.445114	0.00925926	0.147213
817	chr7	35689200	35695600	6400	0.783032	0.321858	0.0278846	0.144069
818	chr8	76626900	76633300	6400	0.78289	0.314348	0.0544872	0.195786
819	chr9	80143500	80146300	2800	0.782863	0.284639	0.0278822	0.12322
820	chr6	83259600	83262700	3100	0.782703	0.427857	0.0271318	0.112835
821	chr18	8151300	8162800	11500	0.782691	0.450597	0.00454545	0.0802405
822	chrX	73176000	73184800	8800	0.782547	0.475209	0.0289757	0.13827
823	chr11	87238800	87241000	2200	0.782424	0.498872	0.0619047	0.16222
824	chr3	180248700	180250600	1900	0.782302	0.273913	0.0472095	0.226067
825	chr4	106329600	106331500	1900	0.782268	0.41222	0.0838095	0.12965
826	chr14	46966800	46968700	1900	0.782213	0.215625	0	0.236012
827	chr6	45018900	45022300	3400	0.782189	0.234668	0.0147059	0.107457
828	chr6	37941300	37945300	4000	0.782124	0.233432	0.0403509	0.0801272
829	chr6	110541000	110544400	3400	0.782114	0.285959	0.00609756	0.228619
830	chr4	98885400	98887300	1900	0.782051	0.406922	0.0128205	0.199313
831	chr4	54205500	54208300	2800	0.782012	0.449769	0.063568	0.0835695
832	chr2	99583200	99595600	12400	0.782009	0.456095	0.0436018	0.149315
833	chr6	165990300	165992500	2200	0.781903	0.459557	0.0505923	0.121101
834	chr5	58997400	59013100	15700	0.781871	0.349784	0.0185464	0.181364
835	chr3	67472700	67479400	6700	0.781742	0.42219	0.0539931	0.0976223
836	chr1	178165500	178169500	4000	0.781703	0.450554	0.0417213	0.0445934
837	chr5	177058200	177067300	9100	0.781697	0.35295	0.0284245	0.156282
838	chr4	39534000	39538000	4000	0.781692	0.358843	0.0262295	0.15902
839	chr10	42730500	42733000	2500	0.781651	0.220954	0.0717908	0.113782
840	chr6	139008600	139010200	1600	0.781604	0.0764706	0	0.208683
841	chr2	32019600	32022100	2500	0.781515	0.348115	0.051948	0.0957282
842	chr9	95122800	95133700	10900	0.781513	0.410581	0.0187773	0.11432
843	chr7	16287900	16291000	3100	0.781504	0.431171	0.002	0.0892038
844	chr2	223788900	223796800	7900	0.781382	0.469877	0.0475773	0.0832806
845	chrX	134458500	134460400	1900	0.781179	0.456093	0.0780051	0.139988
846	chr1	51086400	51087700	1300	0.780993	0.417455	0.0655173	0.0880537
847	chr2	170255100	170257000	1900	0.780934	0.329945	0.0315789	0.155617
848	chr17	80976000	80979400	3400	0.780931	0.434251	0.0318279	0.142055
849	chr8	82116300	82118200	1900	0.780876	0.571755	0	0.123892
850	chr12	46320300	46323400	3100	0.780838	0.269807	0	0.181253
851	chr9	88215900	88219600	3700	0.780659	0.413675	0.042424	0.136712
852	chr2	58395300	58400200	4900	0.780576	0.42149	0.0309567	0.107794
853	chr9	35196900	35203900	7000	0.780556	0.227691	0.0462963	0.146148
854	chr7	15848400	15850000	1600	0.780471	0.210802	0.0191326	0.1694
855	chr3	113065800	113069800	4000	0.780208	0.432785	0.0166667	0.16472
856	chr18	2458800	2460700	1900	0.780093	0.396484	0.0025	0.10098
857	chr6	103450800	103452700	1900	0.78006	0.374883	0.015625	0.063352
858	chr12	80248200	80259700	11500	0.77996	0.487638	0.0203918	0.0951631
859	chr1	119699100	119726200	27100	0.779953	0.523763	0.031362	0.1259
860	chrX	64607700	64609600	1900	0.779883	0.337445	0	0.0985328
861	chr11	31590600	31597000	6400	0.779873	0.384579	0.0103022	0.146808
862	chrX	19724100	19726000	1900	0.779762	0.300446	0.0297619	0.185417
863	chr1	180627600	180634000	6400	0.779534	0.430241	0	0.13105
864	chr17	69956700	69963400	6700	0.779514	0.301925	0.0388889	0.0756036
865	chr2	73022400	73024300	1900	0.779506	0.189119	0.00438597	0.271544
866	chr3	71083200	71087500	4300	0.779363	0.124889	0.00574714	0.30781
867	chr1	59423100	59425300	2200	0.779311	0.255268	0.0698514	0.122243
868	chr5	130665000	130683700	18700	0.779191	0.442661	0.0229266	0.146078
869	chr1	114260400	114267700	7300	0.779035	0.417007	0.00342466	0.135691
870	chr7	158830500	158835100	4600	0.779031	0.329183	0.0334382	0.17943
871	chr4	103154700	103172800	18100	0.77874	0.382106	0.0339207	0.137365
872	chr11	36099000	36101500	2500	0.778625	0.45159	0.0126499	0.148221
873	chr10	59505300	59507200	1900	0.778486	0.183333	0	0.149928
874	chr6	165952500	165955300	2800	0.778463	0.391626	0.025	0.0892173
875	chr18	51470100	51472000	1900	0.778431	0.266975	0.0117647	0.260823
876	chr10	21225900	21228400	2500	0.778401	0.442738	0.0221135	0.111593
877	chrX	24212700	24214900	2200	0.778397	0.271134	0.0191667	0.164862
878	chr2	228162000	228186400	24400	0.778125	0.359673	0.0258443	0.11519
879	chr3	123953100	123954700	1600	0.778057	0.277159	0.0337778	0.144601
880	chrX	27398100	27400600	2500	0.778019	0.500541	0.0202303	0.189046
881	chr1	58954800	58957600	2800	0.77795	0.538146	0.0100932	0.121652
882	chr5	66999000	67001800	2800	0.777874	0.437343	0.0199079	0.172266
883	chr12	18808500	18819700	11200	0.777843	0.563843	0.0386297	0.0337209
884	chr10	37651800	37654600	2800	0.777778	0.156777	0	0.0576923
885	chr2	178348500	178350100	1600	0.777778	0.260753	0.0185185	0.0892473
886	chr10	110800200	110808700	8500	0.777744	0.511567	0.0697848	0.157954
887	chr8	62354400	62356300	1900	0.777712	0.289048	0	0.107143
888	chr5	112951800	112962400	10600	0.777665	0.481541	0.0235569	0.116874
889	chr6	162863100	162865000	1900	0.777646	0.293344	0.0256944	0.16952
890	chr2	176809200	176811100	1900	0.77764	0.324155	0	0.135083
891	chr5	162306600	162310900	4300	0.77754	0.419845	0.0347619	0.111779
892	chr1	87203700	87206200	2500	0.777524	0.445039	0.0439394	0.190103
893	chr17	69616200	69618400	2200	0.77746	0.281993	0.0444444	0.151905
894	chr4	110174100	110184100	10000	0.777357	0.388802	0.020202	0.125918
895	chr7	38586900	38597500	10600	0.77735	0.400343	0.00923077	0.0849961
896	chr8	64995600	64997500	1900	0.777279	0.293593	0.0207373	0.162657
897	chr8	71891400	71896600	5200	0.777066	0.399272	0.0141164	0.157935
898	chr13	53257800	53259700	1900	0.77706	0.169894	0.06	0.210674
899	chr18	73446300	73447900	1600	0.776964	0.150877	0.00625	0.160714
900	chr2	59361300	59362900	1600	0.776923	0.205	0.0833333	0.0995833
901	chr17	19555800	19558900	3100	0.776912	0.514315	0.0360885	0.12846
902	chr5	170466300	170467900	1600	0.776852	0.22126	0	0.0420693
903	chrX	107374500	107376400	1900	0.776825	0.536205	0.0370371	0.0981092
904	chr3	98570700	98579500	8800	0.7768	0.502066	0.0205089	0.117498
905	chr16	58879500	58881400	1900	0.776492	0.425829	0.0207957	0.0636218
906	chr19	35115300	35117200	1900	0.77649	0.429194	0.0260348	0.136013
907	chr7	13312800	13315300	2500	0.776462	0.337778	0.0491166	0.206061
908	chr2	136043400	136055800	12400	0.7764	0.509357	0.0188865	0.138262
909	chr3	36305400	36311200	5800	0.776358	0.341384	0.0198718	0.11979
910	chr10	26268000	26272000	4000	0.776334	0.511565	0.0476702	0.0546737
911	chr18	4407300	4414000	6700	0.776316	0.269847	0.0328947	0.266166
912	chr2	158544900	158562400	17500	0.776247	0.329763	0.0269733	0.159735
913	chr15	64035900	64040200	4300	0.776128	0.299818	0.00813007	0.101761
914	chr2	34365900	34374400	8500	0.776076	0.505092	0.0346428	0.117834
915	chr8	99743400	99751600	8200	0.776042	0.418096	0.0205714	0.129614
916	chr5	82065300	82071400	6100	0.775976	0.353647	0.0173611	0.236282
917	chr8	71203200	71205100	1900	0.775751	0.338381	0.0471014	0.13719
918	chr12	7521300	7528300	7000	0.775741	0.275437	0.0365926	0.193835
919	chr2	171963600	171966100	2500	0.775642	0.196366	0	0.190647
920	chr2	74530800	74535700	4900	0.775615	0.317471	0.0111789	0.118229
921	chr19	21386700	21388300	1600	0.775521	0.447436	0	0.0192308
922	chr10	9861300	9862900	1600	0.775492	0.382111	0.027	0.143269
923	chr1	181979100	181981000	1900	0.775417	0.2845	0.0193237	0.12618
924	chr10	24465000	24466900	1900	0.77537	0.415016	0.0466498	0.129288
925	chr3	136926300	136931500	5200	0.775361	0.50868	0.0229722	0.141688
926	chr15	97401300	97412200	10900	0.775345	0.285166	0.0107843	0.123342
927	chr4	143056200	143058400	2200	0.775318	0.238353	0.0111111	0.248036
928	chr7	22772700	22776400	3700	0.775188	0.325744	0.00555557	0.124026
929	chr14	61776000	61778200	2200	0.775185	0.522469	0	0.217832
930	chr7	133819800	133821700	1900	0.775151	0.297803	0.0555556	0.0917832
931	chrX	112722300	112724200	1900	0.775148	0.48956	0.0230803	0.0936478
932	chr12	102495000	102500200	5200	0.774968	0.386479	0.0135135	0.0703155
933	chr5	74424900	74430700	5800	0.774783	0.471723	0.0309637	0.171865
934	chr5	107547900	107550100	2200	0.774771	0.332886	0.0486111	0.129475
935	chr1	179106900	179109400	2500	0.774757	0.447164	0.054419	0.111311
936	chr7	53860800	53866300	5500	0.774697	0.373746	0.0137681	0.124774
937	chr20	12337200	12339100	1900	0.774658	0.470098	0.0277778	0.168153
938	chr2	201430500	201432700	2200	0.774656	0.462334	0.0247193	0.155053
939	chr12	97189200	97196800	7600	0.77459	0.378704	0.0114942	0.0587037
940	chr10	32826900	32835400	8500	0.774586	0.414193	0.0277778	0.124788
941	chr5	64731000	64734100	3100	0.774554	0.301888	0.0111111	0.0883621
942	chr8	135782100	135787600	5500	0.77454	0.337392	0.00666668	0.17693
943	chr2	238756500	238758700	2200	0.774498	0.408681	0.035	0.157309
944	chr15	69726300	69728200	1900	0.774465	0.371893	0.0498792	0.149188
945	chr3	118414200	118416100	1900	0.774457	0.395818	0.05	0.17186
946	chr12	42504300	42507400	3100	0.774374	0.423559	0.011544	0.213142
947	chr15	46645800	46647700	1900	0.774364	0.395668	0.0231884	0.108581
948	chr12	95846100	95852500	6400	0.774345	0.352412	0.0191279	0.130498
949	chr19	44333700	44338900	5200	0.774143	0.278826	0.049687	0.110222
950	chr11	28814100	28816000	1900	0.774006	0.345658	0.0680685	0.0962155
951	chr5	163374600	163376800	2200	0.773978	0.403178	0.017094	0.18469
952	chr10	83308800	83312800	4000	0.773977	0.333194	0	0.172386
953	chr5	102611100	102612700	1600	0.773882	0.337252	0.0151515	0.0842882
954	chr9	19832700	19837300	4600	0.773734	0.518338	0.0233124	0.0809693
955	chr10	23392800	23396500	3700	0.773734	0.408895	0.0159574	0.124639
956	chr8	27992100	27993700	1600	0.773545	0.206955	0.0253968	0.139767
957	chr2	154674300	154684600	10300	0.773539	0.396159	0.0334821	0.183222
958	chr21	19366500	19367800	1300	0.773508	0.28735	0	0.221305
959	chr6	144992700	145003300	10600	0.773453	0.37668	0.0514815	0.113876
960	chr7	87300000	87303700	3700	0.773404	0.458283	0.0065683	0.110061
961	chr20	13373400	13375900	2500	0.773349	0.514796	0.0299272	0.12482
962	chr5	37607700	37609300	1600	0.773095	0.399471	0.0228571	0.239418
963	chr7	56322600	56324800	2200	0.773016	0.397672	0.0197531	0.200368
964	chr15	44276700	44285800	9100	0.772912	0.399225	0.0313388	0.138018
965	chr13	38639100	38641300	2200	0.772909	0.53529	0.0431586	0.132704
966	chr15	88368300	88369600	1300	0.772727	0.205556	0.0227273	0.208333
967	chr2	76632900	76634800	1900	0.772435	0.182227	0.0247253	0.200411
968	chr7	80666400	80687800	21400	0.772145	0.445554	0.0295293	0.14351
969	chr11	58320600	58322500	1900	0.77214	0.349263	0	0.0940009
970	chr4	21285600	21288100	2500	0.772101	0.384333	0	0.109524
971	chr4	187370700	187380100	9400	0.772098	0.349977	0.0292312	0.11892
972	chr13	70212000	70214200	2200	0.771991	0.463861	0.0759259	0.265888
973	chr2	205393200	205395100	1900	0.771852	0.165344	0	0.109017
974	chr5	170448600	170450500	1900	0.771817	0.477693	0.0382329	0.192625
975	chr8	2440200	2451100	10900	0.771793	0.362731	0.0416397	0.113445
976	chr11	115199700	115204300	4600	0.771749	0.423441	0.0240896	0.0959459
977	chr1	93054600	93056800	2200	0.771719	0.394308	0.0120788	0.100004
978	chr5	110931300	110948800	17500	0.771675	0.492283	0.0223027	0.117117
979	chr8	30900900	30903100	2200	0.771651	0.315548	0	0.101431
980	chr8	139288200	139293400	5200	0.771644	0.448492	0.0157639	0.118603
981	chr13	33024000	33032200	8200	0.771489	0.556023	0.0055825	0.0713104
982	chr6	169810800	169813600	2800	0.771429	0.348047	0.0208889	0.171976
983	chr13	45032100	45034000	1900	0.771387	0.591076	0.0494194	0.0824106
984	chr13	76031400	76034200	2800	0.771345	0.345439	0.0947368	0.139811
985	chr5	103300500	103303300	2800	0.771219	0.561647	0.0426624	0.129767
986	chr3	164535300	164537800	2500	0.771217	0.460283	0.0416667	0.115813
987	chr9	93101400	93108400	7000	0.771164	0.313123	0.0613553	0.138836
988	chr11	127767600	127769800	2200	0.771111	0.581496	0.0322307	0.0999271
989	chr18	32250000	32251900	1900	0.770812	0.302449	0.0360806	0.15242
990	chr18	4142700	4144300	1600	0.770799	0.251139	0.0740741	0.102899
991	chr11	5713800	5722600	8800	0.770718	0.212369	0.0277778	0.116556
992	chr4	130395000	130397200	2200	0.770712	0.450459	0.0138889	0.226057
993	chr18	32268600	32270500	1900	0.770679	0.328583	0.0371961	0.0612673
994	chr10	60750300	60752200	1900	0.770614	0.424776	0.0912281	0.187269
995	chrX	132177600	132180700	3100	0.770609	0.336414	0.056746	0.0798603
996	chr3	136307100	136310200	3100	0.770508	0.34262	0.0336927	0.194612
997	chrX	141512700	141515500	2800	0.770496	0.429643	0.0833333	0.189652
998	chr5	97358400	97360600	2200	0.770427	0.540797	0.0445788	0.0999533
999	chr3	170103000	170105200	2200	0.770312	0.353486	0.0106838	0.16732
1000	chr4	152565000	152566600	1600	0.770299	0.382519	0	0.0587963
1001	chr3	162291900	162301900	10000	0.77025	0.445142	0.0587245	0.109704
1002	chr4	74820300	74821900	1600	0.770172	0.296377	0	0.0913043
1003	chr20	51000600	51012700	12100	0.770136	0.349686	0.0318578	0.10995
1004	chr2	184701900	184708300	6400	0.770037	0.475208	0.0180342	0.102517
1005	chr4	125797500	125799700	2200	0.77	0.347892	0.0737415	0.198653
1006	chr5	163206900	163208800	1900	0.76974	0.413636	0.0413059	0.161598
1007	chr15	84337200	84339400	2200	0.769693	0.351763	0.0562453	0.120496
1008	chr7	63987000	63993400	6400	0.769685	0.302116	0.00763499	0.131456
1009	chr13	25407900	25409500	1600	0.769643	0.312575	0	0.136333
1010	chr6	55599900	55601500	1600	0.769641	0.680943	0.0435185	0.0811111
1011	chr4	52957500	52959100	1600	0.769628	0.355348	0.0466667	0.16453
1012	chr3	142040700	142051000	10300	0.769493	0.480722	0.024968	0.0915816
1013	chr14	88980300	88981900	1600	0.769444	0.196495	0.05	0.205774
1014	chr4	73875900	73877500	1600	0.769444	0.300374	0.0178571	0.0482307
1015	chr8	143946000	143950300	4300	0.769305	0.285087	0.0123046	0.141396
1016	chr6	159451800	159453700	1900	0.769294	0.258046	0	0.100424
1017	chr2	212034000	212035900	1900	0.769274	0.0740741	0	0.0763889
1018	chr7	111128700	111130600	1900	0.769231	0.398123	0.0213675	0.215382
1019	chrX	18634500	18656200	21700	0.769213	0.363042	0.0358881	0.158225
1020	chr10	23882700	23890300	7600	0.769168	0.428742	0.0341315	0.154565
1021	chr18	34239000	34241200	2200	0.769168	0.26941	0.00396826	0.148429
1022	chr10	26254200	26256100	1900	0.76907	0.412101	0	0.0856725
1023	chr4	47498400	47500300	1900	0.769013	0.330504	0.0221532	0.0710445
1024	chr1	56141100	56143000	1900	0.768947	0.383859	0.0342677	0.116878
1025	chr7	110694300	110696200	1900	0.768793	0.272024	0.0583333	0.110119
1026	chr14	60103800	60111700	7900	0.76878	0.349705	0.0283688	0.126461
1027	chr1	234047400	234056500	9100	0.768772	0.283333	0.0518207	0.118438
1028	chr2	9994500	10003000	8500	0.768744	0.470866	0.0619497	0.144399
1029	chr3	59582400	59584300	1900	0.768672	0.419278	0.025	0.175269
1030	chr11	74501100	74503600	2500	0.768655	0.346688	0.0420595	0.199698
1031	chr3	134966400	134969200	2800	0.768641	0.393298	0.0275261	0.157651
1032	chr8	14218800	14220700	1900	0.768581	0.44584	0.0138889	0.0852535
1033	chr7	17609700	17613400	3700	0.768532	0.402496	0.0233333	0.0967099
1034	chr7	112520400	112523500	3100	0.768502	0.41511	0.0451751	0.136761
1035	chr12	73574100	73576000	1900	0.76835	0.405185	0.036313	0.0916068
1036	chr10	46150800	46160800	10000	0.768346	0.383851	0.00588235	0.125475
1037	chr12	87815700	87824200	8500	0.768274	0.362756	0.0458333	0.0805362
1038	chr11	78687900	78706600	18700	0.768231	0.290742	0.0354727	0.134031
1039	chr3	24734700	24738100	3400	0.768122	0.404579	0.114947	0.0814103
1040	chr17	80997000	81007300	10300	0.768102	0.481383	0.015029	0.143251
1041	chrX	99074400	99076000	1600	0.768056	0.340696	0.0555556	0.150919
1042	chr16	47577300	47588500	11200	0.767887	0.430836	0.0421311	0.107796
1043	chr3	65375100	65377600	2500	0.767725	0.300244	0.0309524	0.135897
1044	chr16	53343900	53345500	1600	0.767715	0.221333	0.0632369	0.175714
1045	chr2	207313500	207315400	1900	0.76771	0.358929	0.0320987	0.107292
1046	chr9	4952100	4954600	2500	0.767547	0.371233	0.00978261	0.150149
1047	chr1	2298900	2300800	1900	0.767546	0.350394	0.0187688	0.126389
1048	chr3	136888200	136890100	1900	0.767495	0.27212	0.0538194	0.239117
1049	chr14	26053500	26056000	2500	0.767443	0.289058	0.0140415	0.101943
1050	chr2	33474900	33477400	2500	0.767419	0.161169	0.0402623	0.159048
1051	chr9	17161500	17165800	4300	0.767383	0.501888	0.0243902	0.0484985
1052	chr5	144423000	144429400	6400	0.767358	0.257956	0	0.119783
1053	chr7	37671300	37682500	11200	0.767271	0.405865	0.00909091	0.19068
1054	chr14	91362600	91364500	1900	0.767208	0.355932	0.030303	0.100833
1055	chr12	40777200	40779100	1900	0.767164	0.210992	0.0152243	0.185464
1056	chr6	38090700	38093500	2800	0.767156	0.447366	0.0421915	0.154525
1057	chr11	29733600	29736400	2800	0.767148	0.376858	0.0377698	0.170564
1058	chrX	128175300	128177200	1900	0.767109	0.460928	0.0337073	0.144315
1059	chr5	95636700	95646100	9400	0.767058	0.353974	0.0232601	0.08831
1060	chr18	77834700	77855200	20500	0.76702	0.403154	0.0444951	0.122675
1061	chr7	130499400	130505500	6100	0.766985	0.359928	0.0258216	0.140523
1062	chr16	76287300	76289800	2500	0.766905	0.436229	0.0288961	0.178895
1063	chr2	84105000	84107200	2200	0.766724	0.36718	0.0186667	0.134601
1064	chr10	113673300	113675200	1900	0.766667	0.113333	0.121795	0.249048
1065	chr1	234376500	234378100	1600	0.766667	0.383248	0.0289474	0.140476
1066	chr1	76129500	76135600	6100	0.766577	0.396119	0.0504464	0.193796
1067	chr5	37476000	37477000	1000	0.766327	0.035	0.0357143	0.185833
1068	chr6	108821400	108824500	3100	0.766324	0.32914	0.0380952	0.207265
1069	chr11	121645500	121656700	11200	0.766275	0.370006	0.0205128	0.148601
1070	chr8	5681400	5683300	1900	0.766228	0.430952	0.0526316	0.104762
1071	chr3	180276000	180279100	3100	0.76621	0.452547	0.0236111	0.114969
1072	chr2	84354600	84358600	4000	0.766198	0.524925	0.00877193	0.0690223
1073	chr2	207722700	207725200	2500	0.766182	0.268311	0.0308642	0.121081
1074	chr3	153979800	153985000	5200	0.766139	0.331865	0.0109216	0.159959
1075	chr3	151568700	151571200	2500	0.766107	0.403433	0.0219246	0.127961
1076	chr1	221435400	221437600	2200	0.766034	0.464508	0.0191005	0.0816766
1077	chr3	54613800	54616000	2200	0.766008	0.362907	0.00714286	0.121658
1078	chr5	83554200	83560300	6100	0.765952	0.218036	0	0.0824702
1079	chr15	56691000	56708800	17800	0.765877	0.506356	0.0474299	0.134046
1080	chrX	76782600	76784500	1900	0.765821	0.544282	0.0366366	0.0790098
1081	chr2	99709500	99718600	9100	0.765813	0.34315	0.021164	0.100243
1082	chr7	97389000	97390900	1900	0.765812	0.287571	0.0143697	0.264949
1083	chr14	67180200	67186600	6400	0.765694	0.418532	0.0713624	0.175954
1084	chr9	32447400	32451100	3700	0.765494	0.299997	0.0159559	0.200723
1085	chr10	54605100	54610300	5200	0.765412	0.39348	0.0337037	0.137437
1086	chr2	170732400	170741500	9100	0.765402	0.251792	0.0265625	0.123121
1087	chr8	33816000	33826000	10000	0.765383	0.477985	0.0261905	0.137559
1088	chr3	40030200	40036900	6700	0.765381	0.456577	0.0562905	0.173948
1089	chr3	157969500	157978600	9100	0.765327	0.461428	0.0123626	0.154339
1090	chr5	64791900	64793800	1900	0.765267	0.170563	0.0192308	0.0378788
1091	chr5	30805200	30807100	1900	0.765241	0.474475	0	0.0921245
1092	chrX	7069200	7081600	12400	0.765174	0.301098	0.0548148	0.125735
1093	chr10	892500	895000	2500	0.765088	0.347743	0.0561515	0.179736
1094	chr4	96097800	96102700	4900	0.764991	0.410917	0.0409051	0.153336
1095	chr9	490800	494800	4000	0.764973	0.408183	0.00892857	0.122326
1096	chr7	16854900	16856800	1900	0.764912	0.297666	0	0.178628
1097	chr14	38880900	38883100	2200	0.764855	0.407347	0.0430195	0.17305
1098	chr6	84651600	84655900	4300	0.764829	0.318309	0.0215608	0.134411
1099	chr11	34718700	34724200	5500	0.764813	0.321919	0.0145202	0.123927
1100	chr5	158654400	158656300	1900	0.764796	0.263187	0.0340136	0.107692
1101	chr12	96322200	96323800	1600	0.764744	0.171176	0.00769231	0.0918831
1102	chr5	21873900	21875800	1900	0.764683	0.394023	0.0740741	0.146156
1103	chr15	23290500	23298700	8200	0.764603	0.310685	0.0187879	0.0894494
1104	chr4	129180900	129182800	1900	0.764477	0.400468	0.00862069	0.037356
1105	chr3	95900100	95920600	20500	0.76437	0.381679	0.0063492	0.146024
1106	chr17	51417000	51418300	1300	0.764302	0.234522	0.0111111	0.0702982
1107	chr7	27686100	27693400	7300	0.764299	0.483279	0.0575757	0.0723377
1108	chr13	57232200	57234400	2200	0.764257	0.531685	0.0118358	0.111512
1109	chr11	114495900	114497800	1900	0.764236	0.442457	0.0607639	0.108672
1110	chr3	182928000	182935900	7900	0.764003	0.308124	0.00825082	0.0855125
1111	chr6	118071000	118073200	2200	0.763756	0.353103	0.00407268	0.144198
1112	chrX	8088900	8094700	5800	0.763633	0.405602	0.0370968	0.115578
1113	chr2	204366600	204373900	7300	0.763627	0.335905	0.0234649	0.179744
1114	chr10	71781900	71785000	3100	0.763506	0.416177	0.00983796	0.0946266
1115	chr15	27685200	27688300	3100	0.763468	0.269441	0.0208333	0.164773
1116	chr2	143785500	143790700	5200	0.763256	0.28227	0.027027	0.0809329
1117	chr18	53096100	53107900	11800	0.763157	0.265135	0.02397	0.14123
1118	chr5	97881900	97884400	2500	0.763136	0.357643	0.0172414	0.0197917
1119	chr18	47943000	47945500	2500	0.762936	0.411554	0.00825397	0.086548
1120	chr4	170329500	170333200	3700	0.762926	0.24556	0.0235294	0.154069
1121	chr3	68893200	68896000	2800	0.762848	0.282947	0.026644	0.155762
1122	chr18	25807800	25809700	1900	0.762755	0.263645	0.0348639	0.153832
1123	chr7	119649000	119650900	1900	0.762697	0.262136	0	0.129194
1124	chr8	6423300	6426700	3400	0.762573	0.25385	0.0226619	0.0873118
1125	chr12	87287100	87290800	3700	0.762514	0.289621	0.0378882	0.0940575
1126	chr4	23362200	23364100	1900	0.762444	0.239355	0.0792989	0.154417
1127	chr7	127435200	127438300	3100	0.76241	0.232006	0.0227273	0.0592289
1128	chr17	59742000	59743600	1600	0.762344	0.332821	0.0347826	0.165789
1129	chr15	46716900	46718800	1900	0.762325	0.536402	0.0606793	0.080303
1130	chrX	99305700	99307600	1900	0.762288	0.363779	0.0450376	0.149732
1131	chr2	206046600	206054200	7600	0.762271	0.270473	0.00641026	0.144453
1132	chr5	166973400	166978300	4900	0.762261	0.426772	0.022942	0.121457
1133	chr12	29637600	29639500	1900	0.762233	0.156574	0.0389162	0.0519656
1134	chr2	108151800	108153700	1900	0.762214	0.376973	0.0233263	0.13772
1135	chr16	47847000	47849500	2500	0.762183	0.409859	0.00666667	0.162411
1136	chr2	86775600	86777800	2200	0.762149	0.475215	0.02185	0.177295
1137	chr3	154336500	154339300	2800	0.762094	0.344478	0.031746	0.0844858
1138	chr5	34181700	34194100	12400	0.762059	0.340255	0.0424204	0.100315
1139	chr4	91832100	91834000	1900	0.761983	0.354069	0.04871	0.124991
1140	chr4	178058100	178064500	6400	0.761965	0.520581	0.0240196	0.167144
1141	chr5	115442400	115445500	3100	0.761905	0.379041	0.0444445	0.110161
1142	chrX	70817400	70825900	8500	0.761895	0.379674	0.0161122	0.0924207
1143	chr2	117170100	117172000	1900	0.761728	0.410124	0.0768519	0.125455
1144	chr5	172942800	172946800	4000	0.761667	0.271111	0.0511111	0.140595
1145	chrX	18696000	18701800	5800	0.761549	0.325104	0.0686058	0.155922
1146	chr3	42328500	42330100	1600	0.761534	0.347511	0.0241358	0.081138
1147	chr11	97265400	97270900	5500	0.761432	0.310258	0.0193798	0.113371
1148	chr3	56631300	56641600	10300	0.761099	0.422918	0.0354973	0.126785
1149	chr3	130920000	130921900	1900	0.761079	0.590687	0.0166084	0.135119
1150	chr6	95831400	95833600	2200	0.760867	0.343973	0.0108025	0.173003
1151	chr3	173241300	173252500	11200	0.760803	0.440008	0.00967261	0.142115
1152	chrX	69253800	69256300	2500	0.760799	0.284111	0.0542553	0.180842
1153	chr12	74657700	74674600	16900	0.760765	0.320839	0.0380414	0.111861
1154	chr12	102105300	102107200	1900	0.760714	0.361147	0	0.143706
1155	chr16	54862800	54865000	2200	0.760605	0.22225	0.029207	0.110786
1156	chr3	23520600	23529700	9100	0.760567	0.460205	0.0173448	0.126118
1157	chr5	97816800	97827100	10300	0.760565	0.489866	0.0484234	0.108374
1158	chr17	45508800	45514000	5200	0.760562	0.353948	0	0.160195
1159	chr16	79101600	79105300	3700	0.760516	0.223148	0.0497024	0.216733
1160	chr18	14221500	14226100	4600	0.760478	0.430643	0.0209123	0.117563
1161	chr4	92383200	92386600	3400	0.76024	0.42235	0.0680624	0.165615
1162	chr7	134146800	134150800	4000	0.760188	0.223514	0	0.102274
1163	chr13	109574700	109580200	5500	0.760076	0.388239	0.0413652	0.112396
1164	chr8	3508800	3510700	1900	0.760061	0.382852	0.0223684	0.0581427
1165	chr3	23312700	23314900	2200	0.760052	0.56576	0.0444009	0.22008
1166	chr3	43632000	43633900	1900	0.760016	0.440606	0.0447036	0.155137
1167	chr16	9559500	9560500	1000	0.76	0.292411	0.0166667	0.249653
1168	chr2	67481400	67483000	1600	0.76	0.116667	0	0.123077
1169	chr1	60011700	60019000	7300	0.759968	0.264996	0.0705549	0.118168
1170	chr4	128381100	128386300	5200	0.759933	0.39414	0.0134576	0.175661
1171	chr5	4836900	4854700	17800	0.759782	0.424742	0.0314809	0.121339
1172	chr12	68050200	68053000	2800	0.759757	0.257354	0.0208791	0.0979946
1173	chr15	42600900	42603100	2200	0.759743	0.249806	0.0171053	0.125599
1174	chr14	38129100	38130700	1600	0.759603	0.218959	0.0559524	0.0962963
1175	chr12	109555500	109557400	1900	0.75953	0.21039	0.0166667	0.0989719
1176	chr15	72361800	72364900	3100	0.759493	0.412775	0.0178105	0.125349
1177	chr8	101562900	101564500	1600	0.75937	0.39594	0.0293651	0.093315
1178	chr8	120474000	120476200	2200	0.759354	0.261486	0.105556	0.136796
1179	chr11	6023100	6037600	14500	0.759351	0.345815	0.0563557	0.138613
1180	chrX	142808700	142810600	1900	0.759325	0.45694	0.0307471	0.170105
1181	chr12	9087600	9089500	1900	0.759262	0.481117	0.0436869	0.14941
1182	chr20	16298100	16300000	1900	0.759113	0.2986	0	0.0963105
1183	chr14	86510400	86515300	4900	0.759101	0.274631	0	0.18403
1184	chr10	45883500	45885400	1900	0.759097	0.293834	0.0106838	0.111962
1185	chr19	58742400	58744000	1600	0.759007	0.166183	0	0.0588235
1186	chr2	54712500	54717700	5200	0.758988	0.310581	0.0553547	0.0740012
1187	chr13	87575700	87577900	2200	0.758907	0.0466872	0.00625	0.0899972
1188	chr2	63367500	63394300	26800	0.758903	0.435349	0.0324094	0.117859
1189	chr2	230685900	230689300	3400	0.758679	0.264264	0.0193548	0.194152
1190	chr17	63948900	63956200	7300	0.758642	0.383585	0.0153941	0.145925
1191	chr4	112875900	112877800	1900	0.758631	0.373203	0.0277778	0.123926
1192	chr2	168683100	168684700	1600	0.758571	0.292479	0	0.186312
1193	chr5	139893600	139896100	2500	0.758569	0.366761	0.0285714	0.0440053
1194	chr14	81882900	81891400	8500	0.758554	0.327423	0.0393849	0.14623
1195	chr3	65097900	65107000	9100	0.758478	0.407066	0.0146259	0.108288
1196	chr5	55104300	55105900	1600	0.758448	0.410717	0.0411325	0.12893
1197	chr5	4121100	4135900	14800	0.758401	0.325542	0.0154052	0.142513
1198	chr17	67646700	67654900	8200	0.758362	0.426646	0	0.10144
1199	chr4	107554500	107556400	1900	0.758317	0.353246	0.0138889	0.19898
1200	chr5	37665300	37689400	24100	0.758314	0.408567	0.0250555	0.17644
1201	chr15	55912800	55919800	7000	0.758299	0.388265	0.00601639	0.0874799
1202	chr7	36714000	36722200	8200	0.758293	0.25303	0.0265152	0.234343
1203	chr7	33724800	33727900	3100	0.758228	0.230644	0.0152778	0.199206
1204	chr11	26509500	26511700	2200	0.758226	0.262897	0.0670635	0.135318
1205	chr21	27704400	27706900	2500	0.758186	0.343685	0.0434782	0.102446
1206	chr8	30960600	30964000	3400	0.758128	0.416667	0	0.0885714
1207	chr4	85867200	85869700	2500	0.758054	0.365156	0.00378789	0.0711538
1208	chr21	26952300	26961400	9100	0.758025	0.436741	0.031694	0.142767
1209	chr7	67544400	67551400	7000	0.75787	0.461022	0.0207674	0.150916
1210	chr4	182720700	182722600	1900	0.757703	0.190548	0.0261438	0.200281
1211	chr2	196649100	196651000	1900	0.757684	0.150444	0.0490196	0.110863
1212	chr1	174584100	174588100	4000	0.757651	0.473621	0.00746753	0.177509
1213	chr21	27340800	27342400	1600	0.757519	0.138889	0.0150376	0.167593
1214	chr12	46262700	46276600	13900	0.757507	0.410722	0.0281883	0.0845835
1215	chr4	62863500	62872900	9400	0.7575	0.269855	0	0.228061
1216	chr4	149517000	149522800	5800	0.757426	0.447943	0.0272275	0.131879
1217	chr12	81455100	81460900	5800	0.757418	0.33886	0.0259259	0.125525
1218	chr4	181995000	181996600	1600	0.757355	0.324127	0.0198413	0.0977861
1219	chr6	107052300	107054500	2200	0.757314	0.29359	0.0267603	0.120418
1220	chr18	60558000	60560500	2500	0.757247	0.249291	0.0263158	0.129167
1221	chr16	47440800	47460100	19300	0.757215	0.396616	0.0565108	0.157609
1222	chr10	32788200	32797000	8800	0.757184	0.517797	0.0317931	0.11832
1223	chr6	110031300	110035300	4000	0.75717	0.243426	0.0315677	0.136558
1224	chr3	130455600	130459000	3400	0.757143	0.114823	0.0285714	0.127212
1225	chrX	25822500	25824400	1900	0.757092	0.446541	0.0470555	0.102934
1226	chr1	220798500	220801000	2500	0.757067	0.371202	0.0320513	0.0820547
1227	chr9	6927600	6929500	1900	0.756973	0.108211	0.0294784	0.244004
1228	chr6	139055700	139063900	8200	0.756961	0.33212	0.0290598	0.1455
1229	chr3	136213800	136217500	3700	0.756849	0.316882	0.0182099	0.156078
1230	chr12	72243600	72259000	15400	0.756848	0.376739	0.0540478	0.111187
1231	chr8	96763500	96765400	1900	0.756845	0.504863	0.0645833	0.110521
1232	chr8	76971000	76972900	1900	0.756736	0.443112	0.0149123	0.113568
1233	chrX	24176400	24178300	1900	0.756693	0.305747	0.0160257	0.175662
1234	chr2	161564700	161566600	1900	0.756563	0.351092	0.0740232	0.197703
1235	chr1	215705100	215708200	3100	0.756522	0.355131	0.0031746	0.0795599
1236	chr12	61748100	61752100	4000	0.756514	0.358288	0.0152737	0.170315
1237	chr10	20665500	20674000	8500	0.756491	0.392584	0.0412862	0.155991
1238	chr8	112872300	112884100	11800	0.756486	0.390283	0.0354167	0.142593
1239	chrX	19026600	19034500	7900	0.756445	0.290238	0.0147287	0.123158
1240	chr3	55885500	55888900	3400	0.756362	0.347788	0.016129	0.0568849
1241	chr1	93092700	93094600	1900	0.756315	0.281878	0.0315735	0.168972
1242	chr15	77552700	77554000	1300	0.756303	0.261299	0.0593536	0.126933
1243	chr7	7501500	7503100	1600	0.7563	0.248446	0.0420634	0.251625
1244	chr5	129969900	129976900	7000	0.756275	0.436961	0.0161458	0.155388
1245	chr4	17275800	17287600	11800	0.756252	0.341947	0.0252806	0.164678
1246	chr14	34577400	34588300	10900	0.756242	0.406509	0.0305031	0.108129
1247	chr2	58075800	58078900	3100	0.756189	0.352991	0.0256885	0.162432
1248	chr6	26863800	26867500	3700	0.756134	0.248251	0.0404905	0.155299
1249	chr4	121922100	121926400	4300	0.756117	0.399399	0.0101056	0.130895
1250	chr5	117973500	117982000	8500	0.756001	0.380879	0.0175439	0.123371
1251	chr5	80572500	80574100	1600	0.755892	0.297708	0.0218855	0.128476
1252	chr11	82876500	82891600	15100	0.755813	0.373557	0.0408879	0.135714
1253	chr5	92982600	92984200	1600	0.755649	0.234656	0.0472089	0.118915
1254	chr17	3020100	3031000	10900	0.755629	0.38182	0.0236216	0.169557
1255	chr2	138338400	138346600	8200	0.755622	0.442143	0.0508512	0.113185
1256	chr4	100718400	100720300	1900	0.755602	0.469507	0.0494553	0.0848745
1257	chr4	54357300	54363400	6100	0.755564	0.416512	0.0449911	0.171517
1258	chr9	86169900	86182600	12700	0.755488	0.323968	0.0118347	0.148067
1259	chr1	120480600	120493000	12400	0.755479	0.314074	0.0275723	0.116542
1260	chr7	98682600	98686900	4300	0.755468	0.102546	0.0455357	0.143668
1261	chr14	50286600	50288500	1900	0.755404	0.322835	0.0145503	0.125496
1262	chr5	19701900	19708300	6400	0.755353	0.399337	0.0326087	0.121765
1263	chr13	91392600	91394500	1900	0.755247	0.211472	0	0.221717
1264	chr7	158247300	158251000	3700	0.755221	0.402811	0.054459	0.190533
1265	chr2	118626900	118628500	1600	0.755208	0.103333	0.0208333	0.111726
1266	chr16	72095700	72097300	1600	0.755013	0.201422	0.0701754	0.103968
1267	chr4	18603600	18605500	1900	0.755	0.281968	0.0216667	0.157163
1268	chr1	180417900	180422200	4300	0.75496	0.279847	0.0578704	0.112613
1269	chrX	14725800	14727700	1900	0.754938	0.35101	0.0987654	0.185798
1270	chr1	169807200	169810900	3700	0.754886	0.361716	0.00775193	0.0850201
1271	chr8	35883000	35888500	5500	0.75483	0.418868	0.0556926	0.0918568
1272	chr10	97568700	97570900	2200	0.75468	0.518495	0.0213878	0.0736956
1273	chr8	24092700	24095200	2500	0.754659	0.543423	0.0265957	0.112936
1274	chr9	16659300	16661200	1900	0.754301	0.242717	0.0698925	0.150452
1275	chr4	188705400	188711800	6400	0.754278	0.447112	0.00714285	0.138327
1276	chr13	103276800	103278700	1900	0.754266	0.337412	0.00925925	0.0442708
1277	chr15	43040100	43051600	11500	0.754201	0.473426	0.0171982	0.142318
1278	chr1	207785400	207787300	1900	0.754167	0.197849	0.0375	0.112954
1279	chr2	221056200	221067100	10900	0.754109	0.375046	0.0131756	0.159621
1280	chr18	49481400	49483000	1600	0.754107	0.296212	0	0.267226
1281	chr2	78881400	78891400	10000	0.754107	0.388418	0.0113297	0.198808
1282	chr4	59170200	59172100	1900	0.754084	0.371548	0.0273809	0.170883
1283	chrX	73337400	73349800	12400	0.753839	0.511924	0.0377289	0.0928257
1284	chr13	29509800	29512600	2800	0.753799	0.419616	0.027508	0.144125
1285	chr3	118350300	118351600	1300	0.753788	0.242328	0.0151515	0.214835
1286	chr2	9041700	9043600	1900	0.753788	0.397937	0.0175415	0.103704
1287	chr7	95904900	95924800	19900	0.753785	0.43493	0.0260271	0.117381
1288	chr10	20843700	20845900	2200	0.753706	0.374988	0.00588235	0.149311
1289	chr8	81621900	81623800	1900	0.753704	0.266558	0	0.131313
1290	chr2	180051900	180061600	9700	0.753515	0.28444	0.0227497	0.112398
1291	chr10	132080700	132090400	9700	0.753454	0.228522	0.0340376	0.217375
1292	chr5	175678500	175680700	2200	0.753395	0.440622	0.0422399	0.127023
1293	chr2	190175700	190191700	16000	0.753218	0.575714	0.0284389	0.118768
1294	chrX	33828000	33835900	7900	0.753202	0.517129	0.052399	0.108052
1295	chr4	139047300	139054900	7600	0.753194	0.428385	0.0120991	0.162708
1296	chr11	87097200	87099700	2500	0.753175	0.388337	0.0666667	0.211614
1297	chr11	109819800	109821700	1900	0.753102	0.236821	0.0285714	0.141938
1298	chr4	103970100	103978000	7900	0.753082	0.266685	0.0585318	0.202237
1299	chr19	12045000	12055900	10900	0.75308	0.302558	0.056127	0.156032
1300	chr2	149120100	149122000	1900	0.753051	0.277113	0.0169643	0.0568567
1301	chr6	160088400	160093000	4600	0.753014	0.497071	0.0347429	0.184185
1302	chr6	563400	576100	12700	0.752959	0.303753	0.0432999	0.142199
1303	chr1	227460300	227465200	4900	0.752957	0.456146	0.0339655	0.12075
1304	chr5	23673900	23675800	1900	0.752933	0.462477	0.0388198	0.15901
1305	chr14	39303900	39307300	3400	0.752868	0.401551	0.0463863	0.13901
1306	chr8	17227200	17233300	6100	0.752794	0.303553	0.0411255	0.137459
1307	chr17	33936300	33937600	1300	0.752778	0.103175	0.00925928	0.216614
1308	chr8	110965800	110967400	1600	0.752747	0.466414	0.0384615	0.113763
1309	chr5	118333500	118335700	2200	0.752723	0.309569	0.0375372	0.119631
1310	chr13	54013200	54022600	9400	0.752719	0.42869	0.027381	0.108477
1311	chr3	148132200	148135300	3100	0.752713	0.170184	0.00872093	0.074699
1312	chr9	23419800	23422600	2800	0.752667	0.255516	0	0.176553
1313	chr4	23874000	23879200	5200	0.752633	0.244965	0	0.222937
1314	chr17	52106400	52109800	3400	0.752621	0.374413	0.0214286	0.162751
1315	chr3	15877500	15879400	1900	0.752619	0.230281	0.121746	0.206099
1316	chr9	125288100	125290300	2200	0.752603	0.455141	0.0215054	0.152061
1317	chrY	14565300	14566900	1600	0.752594	0.35195	0.0373134	0.157928
1318	chr8	100279200	100294300	15100	0.752483	0.468522	0.0394144	0.132795
1319	chr8	68270100	68272000	1900	0.752398	0.406384	0.0375513	0.11451
1320	chr2	15550500	15553600	3100	0.752381	0.307692	0.0289855	0.11891
1321	chr4	54885900	54892600	6700	0.752251	0.424427	0.0171784	0.180906
1322	chr3	195253200	195255100	1900	0.752183	0.305581	0.0305944	0.144294
1323	chr12	110943300	110944900	1600	0.752096	0.182708	0.0555556	0.0683766
1324	chr1	52172400	52176400	4000	0.752083	0.331532	0.04893	0.132746
1325	chr5	157227600	157229500	1900	0.752083	0.264793	0.0208333	0.151335
1326	chr3	57904500	57907900	3400	0.751948	0.24103	0	0.121235
1327	chr2	117865800	117869200	3400	0.751937	0.345798	0.0619475	0.131027
1328	chrX	16188900	16192300	3400	0.751842	0.503667	0.0772727	0.105703
1329	chr11	109091100	109093000	1900	0.751775	0.409646	0.0277778	0.174786
1330	chr3	70801500	70811200	9700	0.751746	0.335543	0.0391667	0.141855
1331	chr12	44318400	44328100	9700	0.751724	0.372912	0	0.141468
1332	chr7	116637600	116644000	6400	0.751595	0.47195	0.0168313	0.0971084
1333	chr17	59247000	59248900	1900	0.751568	0.142231	0.0357143	0.153647
1334	chr2	175755300	175766200	10900	0.751474	0.297114	0.0280303	0.113253
1335	chr5	93396000	93405100	9100	0.75146	0.433088	0.0232163	0.18456
1336	chr8	61776900	61782100	5200	0.751452	0.29489	0.0323372	0.144342
1337	chr8	117403200	117405700	2500	0.751447	0.40516	0.036859	0.0824113
1338	chr13	93405000	93417400	12400	0.751439	0.35208	0.0488312	0.1688
1339	chr1	90355800	90357700	1900	0.751339	0.180952	0.0603741	0.113809
1340	chr11	127446900	127453600	6700	0.751307	0.391195	0.0342723	0.107233
1341	chr14	60457500	60459400	1900	0.75127	0.407446	0.0253968	0.171187
1342	chr16	47319600	47334400	14800	0.751127	0.450255	0.0275876	0.089777
1343	chr15	94800000	94817200	17200	0.751116	0.254381	0.0416667	0.162751
1344	chr1	120457200	120469300	12100	0.751074	0.293809	0.0450577	0.169883
1345	chr4	22389000	22405900	16900	0.75106	0.384566	0.0230429	0.0993162
1346	chr7	127068600	127071400	2800	0.751026	0.507226	0.0383525	0.114228
1347	chr5	77658000	77660200	2200	0.751018	0.163178	0.0117647	0.252396
1348	chrX	12828600	12838900	10300	0.750974	0.363059	0.0426245	0.113194
1349	chr5	89875800	89877700	1900	0.750889	0.299708	0.02	0.195001
1350	chr2	15751500	15760300	8800	0.750876	0.364594	0.0314597	0.138259
1351	chr5	77546700	77558800	12100	0.750836	0.433698	0.00530973	0.120257
1352	chr7	90378600	90397300	18700	0.750723	0.263824	0.017432	0.146144
1353	chr15	73488600	73498300	9700	0.75063	0.306816	0.0202381	0.0894958
1354	chr2	27816300	27825700	9400	0.750607	0.456898	0.0293744	0.0835375
1355	chr8	84942900	84944800	1900	0.750445	0.362323	0.0195578	0.0994883
1356	chr14	54284700	54286600	1900	0.750397	0.489456	0	0.0918367
1357	chr3	142075800	142081900	6100	0.750388	0.270343	0.0188923	0.0809311
1358	chr9	25101900	25104400	2500	0.750328	0.406193	0.042284	0.142084
1359	chr6	132238800	132241300	2500	0.750325	0.224233	0.0332589	0.11067
1360	chr11	59573100	59575000	1900	0.750317	0.318567	0.0555555	0.0905912
1361	chr3	75092400	75094600	2200	0.750233	0.479025	0	0.220068
1362	chr11	84505500	84511000	5500	0.750123	0.40832	0.0271167	0.118297
1363	chr6	167304000	167309200	5200	0.749974	0.288346	0.0204918	0.200972
1364	chr17	35975400	35979700	4300	0.749878	0.3242	0	0.116548
1365	chr6	156938700	156942400	3700	0.74982	0.285665	0.0244792	0.221726
1366	chr10	92956200	92957200	1000	0.74982	0.336111	0	0.261806
1367	chr7	130311300	130315900	4600	0.749687	0.248837	0.0263158	0.173704
1368	chr2	31813800	31815700	1900	0.749653	0.212393	0.0307017	0.157817
1369	chr5	74979900	74982100	2200	0.749639	0.252208	0.0297619	0.162892
1370	chr6	49475100	49477000	1900	0.749528	0.242204	0	0.140109
1371	chr5	16373100	16379200	6100	0.749517	0.3045	0.0550265	0.164326
1372	chr6	79992600	79995700	3100	0.749476	0.335556	0.0455975	0.0569673
1373	chr22	34915200	34930000	14800	0.749449	0.385445	0.0578042	0.157216
1374	chr1	164990700	164992600	1900	0.749432	0.373837	0.0138889	0.204978
1375	chr1	173743500	173753800	10300	0.749372	0.389041	0.035	0.132071
1376	chr1	110536200	110538100	1900	0.749201	0.0627705	0.0238095	0.217513
1377	chr13	86470200	86472100	1900	0.749074	0.285043	0	0.176923
1378	chr3	133349700	133351900	2200	0.74899	0.365882	0.0367647	0.146712
1379	chr2	116471700	116473300	1600	0.74894	0.454386	0.03125	0.0833333
1380	chr5	53241300	53244400	3100	0.748929	0.267803	0.0452381	0.171429
1381	chr12	61686900	61689400	2500	0.748918	0.350938	0.0454545	0.106818
1382	chr3	26922300	26924500	2200	0.748861	0.336293	0.08433	0.186771
1383	chr14	81959100	81963400	4300	0.748825	0.217965	0.0224359	0.106623
1384	chr1	211626000	211628200	2200	0.748814	0.233276	0.00879121	0.113055
1385	chr9	110087700	110089900	2200	0.74881	0.456528	0.0451389	0.0703405
1386	chr18	44449500	44467600	18100	0.748783	0.298614	0.0242063	0.128759
1387	chr13	40426800	40428700	1900	0.748758	0.280585	0.0167051	0.16433
1388	chr7	135604200	135605800	1600	0.748758	0.376034	0.0304348	0.105284
1389	chr4	42531000	42535300	4300	0.748691	0.376478	0.0978248	0.195953
1390	chr12	76195200	76197100	1900	0.748674	0.191727	0.0330882	0.13872
1391	chr16	25708200	25715200	7000	0.748649	0.21978	0.0153061	0.140179
1392	chr1	116589300	116595700	6400	0.748526	0.288777	0.0369338	0.113526
1393	chr4	84486000	84487900	1900	0.748401	0.227733	0.0458937	0.190076
1394	chr2	191031600	191033500	1900	0.748382	0.251667	0	0.193355
1395	chr13	82313100	82315000	1900	0.748307	0.347751	0.0111111	0.117336
1396	chr14	82294200	82303900	9700	0.748296	0.39921	0.049073	0.18649
1397	chr13	60099000	60100900	1900	0.748232	0.205172	0.0507576	0.124139
1398	chr6	103968600	103970200	1600	0.748232	0.338446	0.0594877	0.0992248
1399	chr14	82347600	82355200	7600	0.748209	0.320899	0.0300654	0.098841
1400	chr2	215141700	215143600	1900	0.748203	0.449031	0.058871	0.142053
1401	chr8	104541000	104553100	12100	0.748193	0.458715	0.0177733	0.111983
1402	chr9	108085500	108087400	1900	0.748107	0.215513	0.0783951	0.173345
1403	chr8	78891000	78892600	1600	0.748016	0.186699	0.0667989	0.0648347
1404	chr11	114295800	114297700	1900	0.747896	0.380857	0.056713	0.105144
1405	chr14	26245500	26254000	8500	0.747884	0.336218	0.0376768	0.109828
1406	chr4	163024500	163026400	1900	0.747842	0.260755	0.0762931	0.196572
1407	chr8	62491200	62499100	7900	0.747796	0.390228	0.0246648	0.157189
1408	chr11	39149700	39151600	1900	0.747759	0.155926	0	0.112649
1409	chr7	112970700	112972600	1900	0.747756	0.230785	0.0442857	0.125485
1410	chr12	130361100	130364200	3100	0.747727	0.359336	0.08125	0.13586
1411	chr5	108040200	108042400	2200	0.747619	0.184119	0.00892857	0.0788435
1412	chr2	39300900	39302800	1900	0.747618	0.30466	0.0331293	0.0976282
1413	chr3	8733900	8735500	1600	0.747588	0.43219	0.00431034	0.13638
1414	chr7	7904100	7916500	12400	0.747465	0.318005	0.0113717	0.120713
1415	chr12	29853300	29856700	3400	0.74746	0.276144	0.00666667	0.0882742
1416	chr4	124602900	124607200	4300	0.747387	0.208351	0.0153727	0.10794
1417	chr2	11575800	11588200	12400	0.747332	0.412172	0.0721169	0.1642
1418	chr12	33108300	33110800	2500	0.747312	0.311167	0	0.10531
1419	chr2	48879300	48881200	1900	0.747249	0.350747	0	0.151516
1420	chr13	42380400	42393400	13000	0.747192	0.382075	0.0691057	0.130357
1421	chr11	124878000	124879900	1900	0.747186	0.198077	0.010101	0.251068
1422	chr18	4048500	4056100	7600	0.747185	0.492477	0.045283	0.160623
1423	chrX	119944800	119946700	1900	0.747081	0.340681	0	0.135707
1424	chr11	36901800	36904600	2800	0.747014	0.303495	0.003125	0.18096
1425	chr15	55637100	55645000	7900	0.746919	0.304894	0.0532646	0.0795488
1426	chr7	117756000	117764500	8500	0.746885	0.353169	0.0375	0.150855
1427	chr18	2710200	2720800	10600	0.746722	0.299313	0.0343891	0.145662
1428	chr21	36708600	36717400	8800	0.74667	0.364678	0.0388513	0.128996
1429	chr2	234550800	234558100	7300	0.746582	0.414266	0.0157576	0.118886
1430	chr5	92898900	92900500	1600	0.746473	0.247143	0.0185186	0.120851
1431	chr4	22467600	22473400	5800	0.746188	0.455443	0.061863	0.0922646
1432	chr3	196681800	196685500	3700	0.745864	0.279973	0.0428571	0.122091
1433	chr14	81807900	81821800	13900	0.745859	0.383674	0.034132	0.135737
1434	chr6	152349300	152366800	17500	0.745825	0.377482	0.0363636	0.143186
1435	chr18	30727200	30728800	1600	0.745791	0.276599	0.0119048	0.0815557
1436	chr11	96617100	96625300	8200	0.745776	0.4961	0.0603187	0.0757976
1437	chr7	137320200	137322100	1900	0.745714	0.231884	0.0542857	0.113768
1438	chr6	45248700	45250900	2200	0.745635	0.599101	0.021364	0.0967818
1439	chr7	95500500	95510500	10000	0.745588	0.34971	0.0465686	0.124306
1440	chr12	104517000	104520100	3100	0.745537	0.330142	0.0170068	0.100946
1441	chrX	116689200	116691100	1900	0.745408	0.304011	0.0378401	0.125758
1442	chr13	29555100	29562400	7300	0.7454	0.338689	0.0414286	0.194631
1443	chr3	184717800	184723000	5200	0.745374	0.376245	0.0277315	0.144429
1444	chr1	176463600	176468500	4900	0.745361	0.126786	0	0.139948
1445	chr1	185148300	185180800	32500	0.74532	0.350699	0.030118	0.12751
1446	chr4	177937800	177939400	1600	0.745139	0.318651	0.0262897	0.252952
1447	chr2	147907500	147910000	2500	0.745127	0.454017	0.0585427	0.114136
1448	chr10	72866400	72872200	5800	0.745054	0.24233	0.0111111	0.124971
1449	chr4	110507400	110509300	1900	0.745054	0.350863	0.0353203	0.209702
1450	chr3	135367200	135374800	7600	0.745046	0.408744	0.0358277	0.105551
1451	chr16	75829500	75835600	6100	0.745045	0.241961	0.0135135	0.0813605
1452	chr8	42401400	42403000	1600	0.745011	0.204861	0.0357143	0.129244
1453	chr9	123581100	123583000	1900	0.745005	0.103509	0.016129	0.158918
1454	chr11	78717900	78724000	6100	0.745001	0.300707	0.0457885	0.12518
1455	chr2	51725100	51742300	17200	0.744939	0.389061	0.0327381	0.139256
1456	chr3	130340700	130342600	1900	0.744841	0.349845	0.00925925	0.1443
1457	chr3	33377700	33379600	1900	0.744829	0.5654	0.0515253	0.115344
1458	chr2	99908100	99910000	1900	0.744803	0.271514	0.0503876	0.0843434
1459	chr7	54510600	54513100	2500	0.744735	0.426408	0.0556163	0.0666011
1460	chr2	154052100	154055200	3100	0.744651	0.473538	0.0460449	0.148054
1461	chr3	40174800	40177000	2200	0.744607	0.454244	0.0530627	0.126179
1462	chr18	56371200	56374300	3100	0.744487	0.301271	0.0189125	0.153868
1463	chr4	118572000	118573900	1900	0.744444	0.149259	0.025	0.211675
1464	chr18	61083000	61086700	3700	0.744429	0.258401	0.0547381	0.0943573
1465	chrX	133605000	133614400	9400	0.744363	0.449706	0.00546647	0.208805
1466	chr19	24102900	24104500	1600	0.744246	0.216667	0.0416667	0.100595
1467	chr5	43606800	43608700	1900	0.744203	0.307364	0.0652174	0.148379
1468	chr1	49748100	49759300	11200	0.744184	0.557014	0.0336905	0.0885157
1469	chr4	12709500	12715300	5800	0.744173	0.471339	0	0.125143
1470	chr11	130883100	130884700	1600	0.744122	0.287218	0.0104167	0.260091
1471	chr10	95280300	95282200	1900	0.744114	0.342341	0.00847458	0.14716
1472	chr18	4427700	4441000	13300	0.744054	0.487876	0.0665923	0.11851
1473	chrX	77135100	77141200	6100	0.744048	0.200428	0.0238095	0.168246
1474	chr5	109167900	109170100	2200	0.744037	0.443169	0.0178679	0.0842692
1475	chr4	139176900	139178500	1600	0.744027	0.433742	0	0.12015
1476	chr5	170361900	170369800	7900	0.74398	0.456332	0.0342404	0.123043
1477	chr7	105214200	105216100	1900	0.743978	0.168639	0.0392157	0.213858
1478	chr18	76606800	76609600	2800	0.743976	0.270478	0.0305556	0.121849
1479	chr12	126735000	126748600	13600	0.743914	0.290564	0.0376877	0.187541
1480	chr7	142668300	142669600	1300	0.743889	0.293495	0	0.165307
1481	chr15	54886500	54890200	3700	0.743871	0.431183	0.0970872	0.176398
1482	chr6	78501900	78513700	11800	0.74374	0.370789	0.0186012	0.157993
1483	chr3	28311600	28318000	6400	0.743707	0.465298	0.0316676	0.107406
1484	chr8	141913500	141915400	1900	0.743651	0.151042	0.0688889	0.146875
1485	chr5	130457700	130459600	1900	0.743594	0.32683	0.0222222	0.148785
1486	chr6	5409600	5423800	14200	0.743545	0.376958	0.0472678	0.155418
1487	chr9	110937300	110948200	10900	0.743477	0.322291	0.0550179	0.168066
1488	chr2	33201300	33208000	6700	0.743399	0.388304	0.0205123	0.151524
1489	chr1	56377500	56380300	2800	0.74316	0.437391	0.045847	0.127007
1490	chr2	71955300	71964100	8800	0.743105	0.480146	0.0445758	0.181119
1491	chr6	136977000	136978900	1900	0.74304	0.354535	0	0.222938
1492	chr2	160405500	160406800	1300	0.74302	0.311905	0	0.25468
1493	chr10	23169600	23171800	2200	0.743011	0.396335	0.0376344	0.123645
1494	chr12	101435400	101437000	1600	0.742956	0.118333	0.0555556	0.295238
1495	chr10	97692900	97695100	2200	0.742932	0.283875	0.0312377	0.108221
1496	chr14	61302600	61307500	4900	0.742889	0.399311	0.0440976	0.153719
1497	chr2	3765900	3768100	2200	0.742883	0.246947	0.109118	0.173483
1498	chr5	144988200	144999400	11200	0.742859	0.327497	0.0319106	0.12598
1499	chr11	27342300	27344200	1900	0.742854	0.466803	0.00840335	0.104037
1500	chr2	230224500	230232700	8200	0.74282	0.354786	0.0611765	0.152525
1501	chr15	59313300	59332900	19600	0.742761	0.300836	0.0221062	0.113332
1502	chr8	120775200	120787300	12100	0.74267	0.358904	0.0418756	0.175303
1503	chr10	69484500	69514300	29800	0.742658	0.407092	0.0310933	0.0952939
1504	chr8	93440700	93443800	3100	0.742615	0.427232	0.0127573	0.167352
1505	chr8	32620500	32622400	1900	0.742595	0.317973	0.0784457	0.092419
1506	chr11	14682300	14684200	1900	0.742439	0.2789	0.0263644	0.100409
1507	chrX	18684000	18685900	1900	0.742312	0.37786	0.0225989	0.11033
1508	chr11	82237800	82239100	1300	0.742308	0.0758658	0	0.231976
1509	chr2	23496900	23500300	3400	0.742139	0.292896	0.077877	0.18687
1510	chr14	34153200	34154800	1600	0.742045	0.266667	0.0170455	0.177686
1511	chr2	160948200	160949800	1600	0.742008	0.290318	0.0220588	0.103333
1512	chr12	94799700	94812400	12700	0.742003	0.355949	0.0579861	0.146158
1513	chr20	50871300	50875900	4600	0.741982	0.361499	0.0269841	0.181791
1514	chr14	39816300	39836800	20500	0.741979	0.408877	0.056218	0.136276
1515	chrX	71415300	71416900	1600	0.741975	0.328431	0.0308642	0.077591
1516	chr5	81425100	81434800	9700	0.741975	0.462671	0.0152034	0.140382
1517	chr2	11276700	11280100	3400	0.741913	0.234707	0.0333333	0.0726712
1518	chr11	32751600	32754400	2800	0.741877	0.542824	0.00252525	0.168654
1519	chr2	137612400	137618500	6100	0.741812	0.273341	0.0354239	0.17969
1520	chr15	93500700	93505600	4900	0.741771	0.232527	0.0585034	0.172358
1521	chr15	59196000	59197900	1900	0.741667	0.303415	0.0138889	0.0926289
1522	chr4	68577300	68583400	6100	0.741644	0.370658	0.0617208	0.182855
1523	chr6	16143300	16146400	3100	0.741597	0.2275	0.0424837	0.176071
1524	chr8	18303900	18318400	14500	0.741553	0.387105	0.0376955	0.165578
1525	chr10	53168100	53170000	1900	0.741414	0.293651	0.0454545	0.0405372
1526	chr7	11076900	11078800	1900	0.741382	0.371451	0	0.116667
1527	chr15	49614000	49615900	1900	0.741304	0.225	0.0434783	0.0728571
1528	chr18	76887300	76897600	10300	0.741287	0.286425	0.0163449	0.22168
1529	chr18	4010100	4012000	1900	0.741244	0.218489	0	0.134329
1530	chr5	177043500	177047500	4000	0.741206	0.16369	0.0248586	0.156301
1531	chrX	115384200	115390900	6700	0.7412	0.29333	0	0.111347
1532	chr4	39600600	39611800	11200	0.741172	0.330429	0.0534168	0.108157
1533	chr2	75189900	75191800	1900	0.741171	0.109444	0	0.0757109
1534	chr11	23238000	23239900	1900	0.741085	0.224991	0.0524691	0.310847
1535	chr13	95099400	95110900	11500	0.741011	0.260753	0.00621117	0.114248
1536	chr17	61438200	61440700	2500	0.740991	0.436268	0.0595593	0.152103
1537	chr15	49631100	49633600	2500	0.740981	0.313456	0.0250233	0.0947107
1538	chr6	4738500	4740100	1600	0.740972	0.198773	0.00694446	0.158369
1539	chr7	145159500	145161100	1600	0.740962	0.387872	0.025	0.157738
1540	chr8	1222500	1243300	20800	0.740869	0.32295	0.0370025	0.126812
1541	chr6	99357900	99362800	4900	0.740831	0.369976	0.0359294	0.112826
1542	chr12	105316200	105317800	1600	0.740675	0.183333	0.0111111	0.0260417
1543	chr12	17355900	17358700	2800	0.74061	0.27622	0.0289855	0.145404
1544	chr15	68474400	68481100	6700	0.74059	0.350178	0.0307471	0.0618098
1545	chr3	17631900	17641900	10000	0.740527	0.402085	0.0324064	0.149293
1546	chr16	78282600	78284200	1600	0.740497	0.159024	0.0116959	0.135953
1547	chrX	15828900	15841900	13000	0.740494	0.29469	0.0274588	0.118984
1548	chr11	87367800	87370000	2200	0.740412	0.349137	0.0119048	0.0841431
1549	chr14	66327900	66329800	1900	0.740388	0.3012	0.0411433	0.288284
1550	chr4	173238900	173244100	5200	0.740191	0.350212	0.0648484	0.117614
1551	chr11	31565100	31567000	1900	0.740171	0.224387	0.0448718	0.126407
1552	chr5	31642200	31643800	1600	0.740128	0.237351	0.0166667	0.0178571
1553	chr11	33660600	33662200	1600	0.740079	0.288571	0.0555556	0.0721904
1554	chr1	177717300	177731500	14200	0.739978	0.345821	0.015289	0.125409
1555	chr12	81555000	81557500	2500	0.739967	0.429178	0.0737688	0.083367
1556	chr4	24553800	24556600	2800	0.739922	0.277914	0.025641	0.152827
1557	chr2	52647300	52663000	15700	0.739922	0.437022	0.0534486	0.124837
1558	chr7	95071200	95073100	1900	0.739877	0.188865	0.015423	0.119003
1559	chr1	51935400	51948700	13300	0.739859	0.327845	0.025	0.080511
1560	chr18	7638600	7647700	9100	0.739828	0.231767	0.00857143	0.107165
1561	chr5	89442600	89444800	2200	0.739818	0.448117	0.0246667	0.175343
1562	chr8	90174600	90176500	1900	0.739744	0.463083	0.0525641	0.0697256
1563	chr7	91135800	91137700	1900	0.739733	0.280677	0.0695436	0.27599
1564	chr15	55427100	55437100	10000	0.739621	0.511702	0.0411099	0.13564
1565	chr4	155177400	155179300	1900	0.739583	0.354308	0	0.0753968
1566	chr7	109759200	109761100	1900	0.739569	0.211683	0	0.159904
1567	chr8	53864700	53875900	11200	0.739543	0.466877	0.0187384	0.129647
1568	chr6	105592500	105594100	1600	0.739535	0.293634	0	0.0715939
1569	chr5	126732000	126733300	1300	0.739522	0.276124	0.0443001	0.11529
1570	chr6	155028000	155043400	15400	0.739516	0.258716	0.029581	0.147505
1571	chr11	81701100	81705100	4000	0.739513	0.33662	0.040159	0.110112
1572	chr11	31195800	31204900	9100	0.739507	0.430316	0.0137255	0.113159
1573	chr1	35959200	35961100	1900	0.739429	0.415217	0.01	0.222619
1574	chr16	76866000	76877800	11800	0.739291	0.284737	0.0274096	0.117871
1575	chr1	170988600	170999500	10900	0.739283	0.351182	0.0432692	0.206389
1576	chr6	71127900	71129800	1900	0.739271	0.247807	0.0378571	0.312463
1577	chr8	98372700	98374900	2200	0.739141	0.428697	0.0583333	0.100877
1578	chr7	22332600	22334200	1600	0.739125	0.290731	0.0259259	0.157168
1579	chr1	60899700	60907600	7900	0.738966	0.411371	0.0217391	0.115751
1580	chr10	127967400	127978900	11500	0.738951	0.3672	0.0950355	0.15182
1581	chr22	34399500	34407400	7900	0.73886	0.297714	0.048296	0.147418
1582	chr1	54545100	54547000	1900	0.738756	0.0695767	0.03125	0.0448979
1583	chr13	52140600	52142500	1900	0.73875	0.378527	0.00359874	0.119695
1584	chrX	115065900	115075300	9400	0.738655	0.407755	0.0319706	0.146122
1585	chr15	35190300	35192200	1900	0.738653	0.304734	0.0212766	0.12759
1586	chr16	58911900	58913800	1900	0.738588	0.293078	0.028373	0.124399
1587	chr14	55411800	55415800	4000	0.738553	0.359765	0.0236897	0.18345
1588	chr4	89030700	89035000	4300	0.738515	0.354048	0.0138889	0.155536
1589	chr8	42793500	42800500	7000	0.738431	0.382925	0.0164619	0.125228
1590	chr16	10494300	10500100	5800	0.738425	0.346934	0.0518868	0.153338
1591	chr8	138752400	138760300	7900	0.738415	0.415504	0.0453566	0.170866
1592	chr1	169376700	169378600	1900	0.738348	0.292398	0.0238889	0.13002
1593	chr12	46997700	46999600	1900	0.738301	0.423795	0.0146104	0.182722
1594	chrX	76862100	76863700	1600	0.738272	0.293378	0.0611111	0.151265
1595	chr4	106778700	106782700	4000	0.738268	0.423981	0.0161538	0.0726868
1596	chr4	20498700	20500600	1900	0.738235	0.17987	0	0.0942857
1597	chr3	188055000	188067100	12100	0.73821	0.402997	0.025641	0.0649836
1598	chr8	5893200	5894800	1600	0.738209	0.356541	0.063492	0.0838135
1599	chr2	203820600	203822800	2200	0.738132	0.457617	0.0555556	0.156709
1600	chr1	164788500	164792200	3700	0.737989	0.158333	0.0994709	0.22955
1601	chr7	117043200	117044800	1600	0.737987	0.281263	0.104167	0.146998
1602	chr4	121813500	121815100	1600	0.73793	0.160234	0.0181818	0.0825049
1603	chr13	35810100	35831800	21700	0.737843	0.389823	0.0434034	0.139795
1604	chr14	33651600	33653500	1900	0.737825	0.255093	0.0836039	0.139452
1605	chr1	178080600	178084600	4000	0.737804	0.255984	0.0486772	0.0755231
1606	chr13	90179100	90195400	16300	0.737797	0.309266	0.0165584	0.0974163
1607	chr14	52131600	52133200	1600	0.737778	0.259259	0	0.143518
1608	chr12	17449500	17455300	5800	0.737696	0.402437	0.0170966	0.147972
1609	chr10	34655700	34658200	2500	0.737554	0.308547	0.0359848	0.106284
1610	chr4	37500900	37504900	4000	0.737546	0.275106	0.0494282	0.207373
1611	chr5	57810600	57812500	1900	0.737544	0.475254	0.015873	0.0884039
1612	chr5	77977200	77979700	2500	0.737519	0.358658	0.0588076	0.129254
1613	chr8	18392700	18404800	12100	0.737478	0.392638	0.0313492	0.17882
1614	chr18	54963900	54970300	6400	0.737396	0.307065	0.0298742	0.125821
1615	chr10	32885700	32887900	2200	0.737388	0.397475	0.0947986	0.0735186
1616	chr13	32929800	32944900	15100	0.737279	0.388005	0.0577556	0.147821
1617	chr3	138260400	138301000	40600	0.737273	0.403656	0.0378825	0.141037
1618	chr4	91328100	91330600	2500	0.737271	0.331629	0.003003	0.127847
1619	chr2	189426000	189427600	1600	0.737162	0	0	0.131194
1620	chr4	22124100	22126600	2500	0.737145	0.387988	0.0359147	0.108173
1621	chr2	215668800	215670700	1900	0.737132	0.145	0.0406746	0.162843
1622	chr15	27441000	27442300	1300	0.737121	0.421569	0.0916666	0.12549
1623	chr3	151193400	151204900	11500	0.737095	0.416202	0.0184798	0.163391
1624	chr15	91760100	91773100	13000	0.73709	0.306193	0.0404321	0.197842
1625	chr8	66634200	66643300	9100	0.737068	0.304223	0.0454545	0.163027
1626	chr5	16122000	16124200	2200	0.737037	0.361451	0	0.121429
1627	chr2	53933700	53949400	15700	0.736925	0.420414	0.0282609	0.157209
1628	chr1	114348900	114350800	1900	0.73692	0.207975	0.0478022	0.0478463
1629	chr15	76868400	76871500	3100	0.736911	0.411273	0.0274691	0.102133
1630	chr6	120565500	120572800	7300	0.736874	0.417774	0	0.093611
1631	chr2	10023600	10025500	1900	0.736858	0.271885	0.0624459	0.157135
1632	chr14	59177100	59187400	10300	0.736805	0.228959	0.040582	0.142716
1633	chr4	16967700	16972000	4300	0.736794	0.28942	0.0424074	0.188399
1634	chr15	49872900	49886200	13300	0.736786	0.324481	0.0593295	0.112062
1635	chr3	56977200	56983000	5800	0.736771	0.457941	0.0137255	0.139425
1636	chr16	9443400	9456400	13000	0.736754	0.422432	0.0262534	0.154246
1637	chr3	167006700	167009500	2800	0.736686	0.399312	0.0804375	0.101058
1638	chr8	74562600	74573500	10900	0.736595	0.33772	0.0332359	0.158627
1639	chr3	25653000	25665100	12100	0.736594	0.339054	0	0.154286
1640	chr2	73747800	73760500	12700	0.736493	0.530759	0.0508658	0.0801536
1641	chr3	51048600	51063700	15100	0.736485	0.34941	0.0338466	0.187952
1642	chr15	54990600	54992800	2200	0.73643	0.458459	0.0434783	0.125554
1643	chr5	41077800	41080000	2200	0.736422	0.391865	0.0687831	0.135353
1644	chr4	86030700	86033200	2500	0.73629	0.372566	0.00641027	0.124206
1645	chr1	247912200	247914100	1900	0.736236	0.297078	0.0280258	0.226758
1646	chr7	23360100	23362000	1900	0.736193	0.396512	0.0324378	0.129408
1647	chr1	100522200	100541200	19000	0.736048	0.331674	0.031457	0.159381
1648	chr12	87786900	87789100	2200	0.736045	0.51795	0.0208333	0.0887531
1649	chr13	71643000	71644900	1900	0.736039	0.191865	0	0.0813491
1650	chr16	72405000	72406900	1900	0.736022	0.342529	0.0258065	0.110188
1651	chr2	71570100	71583400	13300	0.736016	0.322369	0.0873299	0.158256
1652	chr6	121389900	121396600	6700	0.735965	0.443029	0.0350877	0.0920511
1653	chr4	48871200	48873400	2200	0.735959	0.377519	0.0188034	0.188732
1654	chr3	37943400	37945300	1900	0.735905	0.148763	0.0780952	0.199833
1655	chr10	16740900	16745200	4300	0.735897	0.315515	0.0238527	0.125808
1656	chr3	63866400	63868300	1900	0.73586	0.211741	0.0394737	0.252492
1657	chr15	58604400	58606000	1600	0.735746	0.385177	0	0.0770308
1658	chrX	70509000	70515700	6700	0.735647	0.362894	0.0328014	0.0774998
1659	chr4	39079200	39081100	1900	0.735617	0.21313	0.0380952	0.0340909
1660	chr18	67234500	67236400	1900	0.73561	0.238354	0.0416667	0.118703
1661	chr8	22386900	22388800	1900	0.735606	0.233745	0	0.162261
1662	chr10	60002400	60004900	2500	0.735567	0.320072	0.0149775	0.0686043
1663	chr13	75645300	75647200	1900	0.735544	0.443333	0	0.130256
1664	chr3	52797300	52799200	1900	0.735526	0.0961538	0.00657895	0.104075
1665	chr10	4978200	4983100	4900	0.735525	0.5372	0.0541803	0.126193
1666	chr5	81950400	81960700	10300	0.735376	0.262239	0.029225	0.136102
1667	chr12	66803100	66805600	2500	0.735361	0.338323	0.0301948	0.185103
1668	chr18	4246800	4258900	12100	0.735328	0.471856	0.030528	0.155278
1669	chr3	30843600	30848200	4600	0.735317	0.378571	0.0555555	0.120769
1670	chr15	63946200	63947800	1600	0.735256	0.129365	0.0128205	0.207738
1671	chrX	118674000	118675900	1900	0.735251	0.128851	0	0.0727272
1672	chr2	100439400	100452700	13300	0.735245	0.348784	0.0232892	0.154856
1673	chr15	39630300	39634600	4300	0.735154	0.2921	0.0235294	0.174587
1674	chr1	166083900	166093600	9700	0.735076	0.289612	0.0175926	0.132033
1675	chr5	81662100	81663700	1600	0.735038	0.0959674	0.0397727	0.15478
1676	chr6	84609900	84611800	1900	0.73503	0.335165	0.0964912	0.0769231
1677	chr2	223443000	223450300	7300	0.735001	0.353691	0.019596	0.149649
1678	chr7	37054200	37063900	9700	0.734991	0.273829	0.0492647	0.209378
1679	chr5	131454900	131465800	10900	0.734984	0.352599	0.0653439	0.152273
1680	chr14	34773300	34775200	1900	0.734906	0.270902	0.0449979	0.187811
1681	chr16	47559600	47567200	7600	0.734894	0.48562	0.03125	0.086059
1682	chr12	88407600	88418200	10600	0.734703	0.243144	0	0.0822359
1683	chr18	9981600	9984100	2500	0.734675	0.297565	0.021875	0.144128
1684	chr6	84774000	84783100	9100	0.734661	0.318525	0.0479263	0.0627462
1685	chr3	157855500	157858300	2800	0.734649	0.143103	0	0.110345
1686	chr1	45633300	45655600	22300	0.734642	0.451594	0.0295161	0.125887
1687	chr3	161570100	161573500	3400	0.73462	0.324176	0.0249919	0.116724
1688	chr11	77467800	77475400	7600	0.734602	0.40144	0.0530702	0.120003
1689	chr11	77387100	77390200	3100	0.73443	0.270136	0.0476191	0.134354
1690	chr3	112553700	112555600	1900	0.734378	0.410093	0.0383205	0.131186
1691	chr8	96876600	96885700	9100	0.734343	0.395786	0.059375	0.14174
1692	chr10	17133600	17135200	1600	0.734249	0.34011	0	0.171429
1693	chr13	29764500	29785600	21100	0.734247	0.346054	0.0400874	0.114041
1694	chr2	32767200	32774500	7300	0.734161	0.159452	0.0155556	0.0636724
1695	chr6	52650600	52652200	1600	0.734159	0.53444	0.0417553	0.160923
1696	chr6	39476400	39479200	2800	0.73415	0.342295	0.0430199	0.0710708
1697	chr11	89159400	89161900	2500	0.734134	0.33343	0.0354239	0.129464
1698	chr1	188096700	188098900	2200	0.734123	0.259938	0	0.170228
1699	chr9	12432000	12448900	16900	0.734085	0.356016	0.0210714	0.136913
1700	chr7	7461600	7472200	10600	0.734048	0.398057	0.0494805	0.1432
1701	chr3	175017300	175018900	1600	0.733956	0.170007	0.0192308	0.182685
1702	chr7	102652800	102679900	27100	0.733953	0.401322	0.0315712	0.120063
1703	chr3	53368500	53371300	2800	0.733929	0.254653	0.0441176	0.105426
1704	chr4	146568300	146570500	2200	0.733845	0.29064	0.0490128	0.19522
1705	chr6	170060700	170083300	22600	0.733832	0.398301	0.0283526	0.167374
1706	chr14	51713400	51718300	4900	0.73379	0.214934	0.00833333	0.142114
1707	chr11	76688100	76696000	7900	0.733784	0.350136	0.0144167	0.157203
1708	chr9	4200000	4205800	5800	0.733768	0.25364	0.054023	0.117928
1709	chr15	24857100	24863500	6400	0.733675	0.262789	0.00657895	0.12192
1710	chr18	51833700	51837400	3700	0.733602	0.282337	0.00520833	0.172144
1711	chr11	72219300	72222400	3100	0.733578	0.264228	0.0144927	0.187217
1712	chr15	51882600	51900100	17500	0.733516	0.336442	0.0344202	0.0971885
1713	chr3	100004700	100008700	4000	0.733476	0.175406	0.0228572	0.129804
1714	chr4	54084600	54086500	1900	0.73346	0.404625	0.0301418	0.162557
1715	chr4	182754900	182756500	1600	0.733447	0.228753	0.047619	0.0725063
1716	chr2	171051000	171052900	1900	0.733433	0.281349	0	0.138332
1717	chr3	136133700	136187800	54100	0.733361	0.416134	0.0247924	0.121734
1718	chr6	163099200	163101100	1900	0.733333	0.376364	0.0166667	0.046131
1719	chr3	119175000	119176900	1900	0.733333	0.364464	0	0.0258621
1720	chr9	14395200	14396800	1600	0.733333	0.132353	0	0.173669
1721	chr3	82158600	82160800	2200	0.733318	0.395705	0.034032	0.237744
1722	chr12	26240100	26241700	1600	0.733245	0.0473886	0.0432099	0.113522
1723	chr6	65256600	65258800	2200	0.733214	0.451405	0.0483789	0.115129
1724	chr6	52312200	52315900	3700	0.7331	0.355068	0.0144026	0.133553
1725	chr18	22852200	22856800	4600	0.733069	0.336135	0.0192308	0.110998
1726	chr6	2058300	2062600	4300	0.733058	0.366212	0.0326774	0.145172
1727	chr4	113157600	113159800	2200	0.733025	0.201935	0	0.220216
1728	chr9	24667200	24669700	2500	0.732876	0.503019	0.0490566	0.13951
1729	chr3	109719900	109721500	1600	0.732872	0.213948	0.0413793	0.112584
1730	chr1	87073800	87080200	6400	0.732656	0.419538	0.0294118	0.118647
1731	chr20	5329200	5331100	1900	0.732653	0.278866	0.0438095	0.105312
1732	chr11	22072500	22078300	5800	0.732624	0.249845	0.0357281	0.117023
1733	chr9	21231900	21233500	1600	0.732601	0.244649	0.0238095	0.139358
1734	chr3	2228400	2239300	10900	0.732545	0.441329	0.0465116	0.096791
1735	chr13	59077800	59080600	2800	0.73246	0.433278	0.0451911	0.117201
1736	chr4	118832400	118839100	6700	0.732439	0.394853	0.0559259	0.153154
1737	chr1	85404600	85407400	2800	0.732417	0.165124	0	0.142599
1738	chr8	62762100	62764300	2200	0.732349	0.196508	0.0182754	0.121156
1739	chr4	133879200	133881100	1900	0.732322	0.40888	0.025641	0.198245
1740	chr10	34674900	34684000	9100	0.732275	0.353333	0	0.0908791
1741	chr5	108131700	108146500	14800	0.732196	0.356006	0.024966	0.133291
1742	chr15	84486900	84488800	1900	0.732143	0.229915	0.104167	0.197558
1743	chr12	57293100	57303100	10000	0.732109	0.451364	0.0148611	0.136148
1744	chr14	67395000	67396900	1900	0.732099	0.359734	0.0166667	0.129005
1745	chr6	44374500	44382700	8200	0.732078	0.356853	0.0188148	0.102178
1746	chr2	55751100	55764700	13600	0.731946	0.341801	0.0236053	0.147045
1747	chr9	121947600	121950100	2500	0.731942	0.399388	0.0158548	0.15895
1748	chr12	77166000	77167900	1900	0.731939	0.317251	0.0849567	0.173124
1749	chr2	113317500	113321500	4000	0.731894	0.473317	0.0532484	0.0634153
1750	chr8	85750800	85753000	2200	0.731809	0.260473	0.0403904	0.1433
1751	chr14	100443000	100453300	10300	0.731798	0.216004	0.0328947	0.170094
1752	chr2	168207000	168219700	12700	0.731661	0.298785	0.0390295	0.122276
1753	chr11	28279800	28281700	1900	0.731652	0.366961	0.0412698	0.0452898
1754	chr18	76861200	76875100	13900	0.731638	0.38584	0.0402618	0.153292
1755	chr14	45561000	45563800	2800	0.731636	0.369872	0	0.253526
1756	chr15	51812100	51816700	4600	0.731619	0.496145	0.04	0.0958594
1757	chr2	157980000	158022700	42700	0.731614	0.417766	0.0114742	0.161989
1758	chr10	89273700	89279500	5800	0.731519	0.301234	0.0824263	0.164816
1759	chr19	23845500	23847100	1600	0.731482	0.303472	0.0185185	0.144676
1760	chr16	71238600	71240500	1900	0.731473	0.332663	0.0722222	0.12598
1761	chr1	15545100	15547600	2500	0.731407	0.279534	0.0220617	0.175018
1762	chr11	13672200	13674400	2200	0.731345	0.316554	0.0302579	0.11888
1763	chr4	68325300	68332600	7300	0.731318	0.260584	0.00427351	0.119198
1764	chr13	44954700	44960500	5800	0.731174	0.222907	0.0288908	0.111535
1765	chr7	3903900	3907300	3400	0.731098	0.357794	0.034208	0.142575
1766	chr18	30567300	30579400	12100	0.731073	0.396864	0.00423729	0.101894
1767	chr9	88287000	88288900	1900	0.731061	0.346154	0.0151515	0.0659341
1768	chr15	76203900	76207900	4000	0.731051	0.381693	0.00645161	0.0692769
1769	chr2	137431500	137443600	12100	0.73104	0.323599	0.0137605	0.120957
1770	chr1	89262300	89275000	12700	0.731005	0.323647	0.0111111	0.122762
1771	chr20	25597500	25599100	1600	0.730878	0.287984	0.0327381	0.17467
1772	chr8	18419400	18424900	5500	0.730876	0.235714	0.0520353	0.16575
1773	chr11	55919100	55920700	1600	0.730867	0.514339	0.0644841	0.104879
1774	chr8	117420600	117423700	3100	0.730821	0.405054	0.0118882	0.167016
1775	chr2	162316200	162318100	1900	0.730808	0.135127	0.030303	0.173228
1776	chr3	50945700	50969500	23800	0.730804	0.401185	0.0216398	0.105419
1777	chr18	67677600	67684900	7300	0.730691	0.389314	0.0523333	0.148889
1778	chr14	70767000	70784800	17800	0.730635	0.436936	0.0487986	0.132407
1779	chr13	31867500	31869700	2200	0.730595	0.407545	0.00362977	0.14717
1780	chr2	184749900	184759000	9100	0.730441	0.559583	0.0414742	0.101339
1781	chr12	83121600	83127100	5500	0.730351	0.403977	0.0100727	0.0872308
1782	chr2	63579600	63580900	1300	0.73034	0.434623	0.0277778	0.0828869
1783	chr7	127491900	127499200	7300	0.730307	0.265876	0.0236438	0.0955725
1784	chr7	156563400	156568600	5200	0.730208	0.349748	0.0716766	0.118281
1785	chr13	33170700	33182800	12100	0.730151	0.389761	0.0427141	0.131211
1786	chr7	32490900	32492500	1600	0.730135	0.267323	0.0210526	0.148951
1787	chr11	132518100	132523600	5500	0.730039	0.303077	0.0446984	0.113149
1788	chr1	185745900	185754100	8200	0.729972	0.389421	0.04375	0.144109
1789	chr2	57372900	57374800	1900	0.729956	0.428885	0.09375	0.229304
1790	chr7	13164900	13166800	1900	0.729893	0.358462	0.0167133	0.149022
1791	chr1	75719400	75724300	4900	0.729882	0.394905	0.0129199	0.14009
1792	chr1	52661100	52696900	35800	0.729875	0.388946	0.0506071	0.156346
1793	chr6	116256000	116259100	3100	0.729831	0.402354	0.0139583	0.155522
1794	chr1	87272700	87275500	2800	0.72981	0.372674	0.0333333	0.129226
1795	chr10	21253500	21255400	1900	0.729798	0.404109	0.0357143	0.161985
1796	chr15	34443600	34468000	24400	0.729731	0.386897	0.0300014	0.129151
1797	chr5	54781800	54783400	1600	0.729635	0.0730519	0	0.193337
1798	chr17	45474300	45476200	1900	0.729592	0.178363	0	0.0258772
1799	chr6	20891100	20892700	1600	0.729475	0.421226	0.0647171	0.0924174
1800	chr13	19557600	19560100	2500	0.729469	0.295716	0.0306217	0.0970589
1801	chr12	46289400	46296100	6700	0.729469	0.298123	0	0.117756
1802	chr2	120551100	120564700	13600	0.729421	0.375873	0.049778	0.18699
1803	chr10	34840500	34852000	11500	0.72936	0.375346	0.0412458	0.165068
1804	chr18	41742900	41744800	1900	0.729336	0.390016	0	0.0613248
1805	chr12	83946600	83950600	4000	0.729334	0.386478	0.0191956	0.129229
1806	chr6	108731700	108733600	1900	0.729294	0.326384	0.046485	0.14763
1807	chr4	170412900	170422300	9400	0.729157	0.26055	0.0492703	0.0742741
1808	chr1	243446400	243453100	6700	0.729136	0.269016	0.0340278	0.13575
1809	chr7	12209700	12211600	1900	0.728966	0.365266	0.0686275	0.0404762
1810	chr8	130740300	130741900	1600	0.728942	0.311036	0.0423795	0.148742
1811	chr10	60207000	60209500	2500	0.728805	0.517441	0.0383326	0.15854
1812	chr12	21445200	21467500	22300	0.728771	0.410605	0.0448985	0.148209
1813	chrX	112789500	112799200	9700	0.728707	0.484762	0.0201194	0.0938575
1814	chr2	198618600	198624400	5800	0.728657	0.367062	0.0227041	0.222451
1815	chr13	60369000	60370600	1600	0.728646	0.309579	0.015625	0.0682162
1816	chr1	52526700	52528900	2200	0.728579	0.301083	0.0768868	0.0850596
1817	chr4	129999600	130006900	7300	0.728542	0.42437	0.0292208	0.159503
1818	chr11	91805700	91807300	1600	0.728538	0.362708	0.105833	0.132808
1819	chr9	29169000	29176600	7600	0.728472	0.479548	0.0208333	0.0420168
1820	chr10	77934900	77936800	1900	0.728429	0.230342	0.0936191	0.130342
1821	chr16	70137300	70139500	2200	0.728285	0.132639	0	0.100385
1822	chr12	15914100	15915700	1600	0.728227	0.239078	0.0555556	0.109533
1823	chr5	144007800	144013300	5500	0.728119	0.331631	0.0576412	0.159303
1824	chr5	13243500	13245400	1900	0.728109	0.404492	0.0562736	0.243235
1825	chr8	100237500	100246000	8500	0.728107	0.413791	0.066517	0.0838229
1826	chr16	69900	71800	1900	0.728097	0.239106	0.0117009	0.20311
1827	chr5	9038700	9047500	8800	0.728096	0.35723	0.0824856	0.136684
1828	chr10	92555700	92602300	46600	0.72809	0.381604	0.0388795	0.146108
1829	chr5	93192300	93196600	4300	0.72807	0.549133	0.00877193	0.117858
1830	chr12	17269200	17270800	1600	0.728026	0.359632	0.0417658	0.194913
1831	chr6	515700	538300	22600	0.728012	0.414467	0.0436667	0.133529
1832	chr4	78806700	78808600	1900	0.727977	0.365304	0.01875	0.12094
1833	chr6	161198700	161200600	1900	0.727905	0.406563	0.00666668	0.358705
1834	chr2	42516300	42518200	1900	0.727895	0.227891	0.0125	0.166646
1835	chr2	203580600	203605900	25300	0.727895	0.365145	0.0143984	0.173648
1836	chr4	17350500	17355700	5200	0.72777	0.17593	0.0404541	0.141991
1837	chr4	15615600	15620500	4900	0.727715	0.332068	0.0693067	0.170458
1838	chr10	293700	298000	4300	0.727693	0.346359	0.0238095	0.0980392
1839	chr17	48496500	48498400	1900	0.727593	0.336988	0.0248848	0.168277
1840	chr6	161804400	161807200	2800	0.727576	0.425916	0.0119653	0.18924
1841	chr15	54519000	54520900	1900	0.727504	0.442845	0.0659163	0.125662
1842	chr12	86616900	86618200	1300	0.727456	0.322738	0.0232323	0.0265152
1843	chr9	81647700	81661000	13300	0.72737	0.445044	0.0319791	0.147847
1844	chr5	57901800	57903700	1900	0.727344	0.227846	0.0504329	0.126451
1845	chr6	4203000	4204900	1900	0.727342	0.380153	0	0.155389
1846	chr2	229855800	229858000	2200	0.727303	0.347333	0.0299479	0.148927
1847	chr10	25886400	25888300	1900	0.727296	0.236408	0.0813008	0.145445
1848	chr19	57095400	57097600	2200	0.727222	0.256288	0	0.131868
1849	chr6	43519200	43521100	1900	0.727165	0.221053	0	0.241259
1850	chr7	141574200	141577900	3700	0.727079	0.266591	0.0238095	0.0633912
1851	chr1	180325200	180328300	3100	0.727064	0.294188	0.0166667	0.0859731
1852	chr12	48030000	48035500	5500	0.727049	0.375025	0.0274441	0.144855
1853	chr12	7605300	7612300	7000	0.727024	0.297326	0.0170213	0.138456
1854	chr2	148340700	148343500	2800	0.727011	0.402513	0	0.107672
1855	chr1	51385800	51395200	9400	0.726875	0.41687	0.0902083	0.136925
1856	chr4	14719500	14721400	1900	0.726868	0.322565	0.0795455	0.082493
1857	chr3	7742400	7754200	11800	0.726864	0.411769	0.0319181	0.179261
1858	chr1	76200000	76221700	21700	0.726802	0.429773	0.0329038	0.148257
1859	chr5	78665400	78676300	10900	0.726743	0.419704	0.0245902	0.0596001
1860	chr11	9253800	9256600	2800	0.726692	0.28794	0	0.219068
1861	chr17	30504300	30514900	10600	0.726659	0.393137	0.0296089	0.140728
1862	chr7	102603600	102605500	1900	0.726646	0.264174	0.0740741	0.121724
1863	chr3	130289100	130293700	4600	0.726619	0.31519	0.0124113	0.175794
1864	chr6	9721800	9729400	7600	0.726573	0.443841	0.058632	0.135168
1865	chr12	61918800	61920400	1600	0.726521	0.303228	0	0.089174
1866	chr12	27836100	27838300	2200	0.726447	0.227412	0.0220814	0.15923
1867	chr1	92744100	92749600	5500	0.726435	0.292572	0.0276847	0.139507
1868	chr11	10154100	10157200	3100	0.726409	0.414279	0.0604395	0.125225
1869	chr6	121660500	121662100	1600	0.726398	0.204451	0.0436508	0.018116
1870	chr8	36057900	36059500	1600	0.726389	0.400856	0.0277778	0.062892
1871	chr5	80953800	80959300	5500	0.726379	0.224544	0	0.170475
1872	chr10	65085900	65108500	22600	0.726358	0.347968	0.0340993	0.147505
1873	chr10	21182700	21190600	7900	0.726358	0.259802	0.0175439	0.0660924
1874	chr2	136155600	136162000	6400	0.726202	0.483242	0.0390819	0.133517
1875	chr10	38234100	38236300	2200	0.726191	0.380952	0.0539216	0.0912698
1876	chr3	135993900	135996400	2500	0.72616	0.332966	0.0615843	0.134503
1877	chr15	28454700	28465600	10900	0.726113	0.135408	0.0286753	0.115753
1878	chr6	38645700	38652400	6700	0.726105	0.239409	0.0353741	0.130521
1879	chr8	18624000	18625900	1900	0.726103	0.352963	0.0630081	0.102469
1880	chr3	14070600	14083300	12700	0.726087	0.404897	0.045641	0.165899
1881	chr3	52615800	52617700	1900	0.726073	0.252307	0.0600833	0.0980831
1882	chr12	77916900	77925700	8800	0.726042	0.416705	0.0477273	0.0762418
1883	chr5	82263900	82265500	1600	0.726032	0.310179	0.0861111	0.1865
1884	chr18	29456700	29467900	11200	0.726002	0.334562	0.0289591	0.116618
1885	chr5	76770300	76771900	1600	0.725996	0.35448	0.0358807	0.0935555
1886	chr1	246039900	246042100	2200	0.725994	0.466378	0.00541667	0.134406
1887	chrX	3537600	3556300	18700	0.725971	0.338068	0.0612382	0.176669
1888	chr14	68888100	68901100	13000	0.725936	0.300581	0.031545	0.157697
1889	chr3	32326800	32328700	1900	0.725926	0.117424	0.0291667	0.180519
1890	chrX	54013500	54023500	10000	0.725849	0.38347	0.059132	0.162041
1891	chr2	73656600	73668700	12100	0.725825	0.309809	0.0269048	0.147542
1892	chr5	107772000	107779300	7300	0.725808	0.500491	0.0477226	0.0909568
1893	chr17	66801600	66803500	1900	0.725781	0.244595	0.0531994	0.163385
1894	chr11	36078900	36082900	4000	0.725765	0.350893	0.031746	0.0949263
1895	chr6	38581800	38585500	3700	0.72575	0.363528	0.031746	0.152182
1896	chr4	88124400	88129900	5500	0.725734	0.446083	0.0293149	0.144717
1897	chrX	24579300	24583600	4300	0.725608	0.434926	0.0263946	0.0789032
1898	chr4	26893200	26895700	2500	0.72556	0.282619	0.0357143	0.254286
1899	chr18	37869300	37871200	1900	0.725541	0.110101	0.0303031	0.0795455
1900	chr3	118035900	118042000	6100	0.725491	0.334761	0.030303	0.0876337
1901	chr4	36198900	36201400	2500	0.725445	0.402016	0.0394394	0.137464
1902	chr2	154524300	154527400	3100	0.725425	0.406119	0.0698412	0.124396
1903	chr21	42131100	42132700	1600	0.725253	0.307972	0.0575276	0.129855
1904	chr13	92096700	92098300	1600	0.725198	0.406769	0	0.0918301
1905	chr5	74393100	74399500	6400	0.725164	0.431433	0.0118544	0.0859145
1906	chr1	210282000	210288400	6400	0.72516	0.539497	0.0269017	0.0728298
1907	chr10	97409100	97413700	4600	0.725132	0.247273	0.0642857	0.135173
1908	chr3	136245900	136258600	12700	0.725067	0.431589	0.0539007	0.112131
1909	chr16	21344400	21347200	2800	0.725052	0.25573	0.070682	0.120328
1910	chr13	109590300	109597000	6700	0.725039	0.305836	0.0310245	0.135033
1911	chr12	63273900	63278800	4900	0.725031	0.231348	0.0384058	0.155723
1912	chr11	59343000	59357800	14800	0.725026	0.374961	0.0374294	0.120869
1913	chr1	182837700	182839600	1900	0.725018	0.245894	0.00724639	0.154724
1914	chr4	169744200	169750000	5800	0.725	0.216017	0.0208333	0.124588
1915	chr5	18119100	18124600	5500	0.724967	0.417926	0.0141816	0.142902
1916	chr3	78557700	78559600	1900	0.724928	0.294643	0	0.029902
1917	chr14	56568300	56572000	3700	0.724776	0.305893	0.0550627	0.193411
1918	chr18	22805100	22807900	2800	0.724756	0.408134	0.0146063	0.139401
1919	chr10	106916400	106921900	5500	0.72474	0.371528	0	0.115327
1920	chr5	150114300	150124000	9700	0.724515	0.410349	0.035101	0.140524
1921	chr2	132033900	132036100	2200	0.724513	0.130354	0.0224848	0.111241
1922	chr16	31916400	31918900	2500	0.72449	0.472252	0.0365834	0.108115
1923	chr12	79666800	79669000	2200	0.724467	0.340542	0.0172839	0.0874486
1924	chr3	59623500	59634400	10900	0.724452	0.386209	0.0243902	0.125125
1925	chr3	51333300	51343000	9700	0.724401	0.402837	0.0576768	0.152529
1926	chr14	56540100	56545600	5500	0.724382	0.286381	0.0677003	0.145659
1927	chr7	18355500	18357400	1900	0.724286	0.144333	0.025	0.170879
1928	chrX	69789300	69790600	1300	0.724242	0.327334	0.040404	0.172481
1929	chr9	119244600	119274700	30100	0.724196	0.344359	0.0166667	0.120236
1930	chr15	85594200	85601800	7600	0.724116	0.438961	0.0405456	0.177311
1931	chr21	19128300	19131100	2800	0.724104	0.32498	0.035243	0.119821
1932	chr7	153548400	153557200	8800	0.724082	0.268018	0.0142857	0.0843093
1933	chr7	19690500	19698400	7900	0.724072	0.382846	0.0129032	0.15187
1934	chr4	16401000	16423600	22600	0.724003	0.358094	0.0441641	0.181365
1935	chr17	52716600	52721200	4600	0.723958	0.367026	0.00913657	0.169054
1936	chr13	41451000	41455900	4900	0.72394	0.406939	0.0255441	0.138642
1937	chr11	104028600	104030500	1900	0.723874	0.384322	0.0157658	0.163895
1938	chr9	35022000	35023900	1900	0.723861	0.112458	0.0303533	0.101795
1939	chr1	42675000	42676900	1900	0.723835	0.318425	0.104167	0.218491
1940	chr13	96698100	96700000	1900	0.7238	0.449352	0.166288	0.222316
1941	chr18	72557700	72562300	4600	0.723786	0.176329	0.0495	0.15541
1942	chr10	111287400	111290500	3100	0.723712	0.260506	0.0682595	0.257462
1943	chr5	136308300	136316200	7900	0.723663	0.292712	0.0679825	0.125342
1944	chr14	60740100	60747700	7600	0.72364	0.333263	0.0637958	0.122059
1945	chr1	85472700	85474600	1900	0.723591	0.215556	0.0144927	0.124997
1946	chr3	161692200	161697700	5500	0.723534	0.367856	0.0205782	0.143409
1947	chr1	166244700	166253500	8800	0.723506	0.346777	0.0551481	0.136366
1948	chr1	177645900	177647800	1900	0.72349	0.454599	0.0195122	0.143393
1949	chr11	107609100	107614000	4900	0.723489	0.30897	0.0265957	0.111188
1950	chr19	52548000	52549900	1900	0.723477	0.163636	0.0828828	0.28843
1951	chr8	71632800	71640700	7900	0.72347	0.576905	0.00222223	0.0943514
1952	chr5	118422900	118437700	14800	0.723424	0.418682	0.0503501	0.118959
1953	chr3	55831800	55835200	3400	0.723404	0.311248	0.0398936	0.170115
1954	chr4	173112900	173119900	7000	0.723266	0.406969	0.0238095	0.118654
1955	chr8	139308600	139310500	1900	0.723163	0.224359	0.0864198	0.150641
1956	chr5	65087400	65100700	13300	0.723125	0.291876	0.0326242	0.192483
1957	chr13	98253600	98260900	7300	0.723101	0.357185	0.0470116	0.177529
1958	chr8	9436500	9446200	9700	0.723052	0.297965	0.0474806	0.143414
1959	chr20	16687200	16691200	4000	0.723047	0.138693	0	0.143138
1960	chrX	9899400	9915400	16000	0.723011	0.30458	0.0270525	0.155869
1961	chr11	24765900	24767800	1900	0.722969	0.462075	0.0306723	0.118447
1962	chr13	21411000	21414100	3100	0.722963	0.319036	0	0.241447
1963	chr4	183445200	183448300	3100	0.722897	0.14673	0.0238095	0.198682
1964	chr6	116579100	116581000	1900	0.722807	0.262937	0.00292397	0.156099
1965	chr4	94597500	94599400	1900	0.722805	0.297336	0.00557692	0.158359
1966	chr13	38617800	38621800	4000	0.722786	0.40695	0.0286452	0.119055
1967	chr3	71712000	71716900	4900	0.722758	0.209422	0.0193798	0.161766
1968	chr5	136163400	136165600	2200	0.722748	0.351395	0.0630439	0.131513
1969	chr1	51189000	51193000	4000	0.722725	0.22283	0.0416667	0.131503
1970	chr3	189456300	189471100	14800	0.72272	0.455248	0.009324	0.106884
1971	chr18	54452700	54454600	1900	0.722619	0.432692	0.0227273	0.158974
1972	chr15	43467300	43475800	8500	0.722584	0.409399	0.0013587	0.124596
1973	chr14	71397900	71415400	17500	0.722571	0.410214	0.0393206	0.136973
1974	chr3	99566700	99568600	1900	0.722556	0.251984	0.0690045	0.152758
1975	chr13	20583600	20589400	5800	0.722446	0.387447	0.0378326	0.156865
1976	chr13	82463100	82465300	2200	0.722431	0.425639	0.0261137	0.157641
1977	chr3	65624400	65626300	1900	0.722421	0.187879	0.0798611	0.189028
1978	chr6	91979700	91982500	2800	0.722349	0.366157	0.0204762	0.147237
1979	chr11	39584700	39589600	4900	0.722346	0.42459	0.0104167	0.14648
1980	chr13	48583800	48585400	1600	0.722332	0.170016	0.101149	0.0512123
1981	chr16	53204400	53215900	11500	0.722281	0.377628	0.0154803	0.0963873
1982	chr9	127771500	127773700	2200	0.722276	0.470792	0.0117772	0.15796
1983	chr8	93536400	93538300	1900	0.722222	0.207893	0	0.102944
1984	chr12	91936800	91947100	10300	0.722173	0.419173	0.00399787	0.0854235
1985	chr4	48555600	48559000	3400	0.722161	0.291922	0.0365385	0.0869799
1986	chr13	114486900	114489700	2800	0.722148	0.276991	0.0582051	0.168224
1987	chr2	53986500	53989000	2500	0.722077	0.363301	0.0285714	0.136821
1988	chr14	52850700	52852600	1900	0.721941	0.299387	0.00757577	0.147437
1989	chr14	67744200	67762600	18400	0.721885	0.33184	0.0263554	0.13525
1990	chr18	7865400	7870000	4600	0.721818	0.328452	0.0450677	0.163386
1991	chr7	36932100	36944500	12400	0.7218	0.285671	0.0301057	0.165714
1992	chr18	60597300	60604000	6700	0.721688	0.298454	0.0316468	0.122819
1993	chr17	66873000	66877600	4600	0.721671	0.37417	0.0214912	0.113547
1994	chr2	179831100	179835400	4300	0.721655	0.46365	0.010101	0.0727734
1995	chr11	90015300	90037000	21700	0.721625	0.365049	0.0297028	0.118385
1996	chr10	117639900	117643300	3400	0.721587	0.314011	0.0411111	0.137971
1997	chr20	51820800	51823600	2800	0.721532	0.23441	0.0478261	0.0940003
1998	chr12	62595600	62600200	4600	0.721448	0.31943	0.0307692	0.107675
[truncated: 18,596 more rows]

## Sheet: Supplementary Table 7
Supplementary Table 7. Hyper hmDMRs in mTet3-plus overexpressed human 4-cell embryos (n=19,920), related to Figure 5.
Number	Chromosome	Start	End	Length (bp)	5hmCpG level in control (1x)	5hmCpG level in OE mTet3-plus (1x)	5mCpG level in control (1×)	5mCpG level in OE mTet3-plus (1×)
1	chr6	21243600	21245200	1600	0.1382	0.6162	0.549023	0.0939394
2	chr11	128767800	128769400	1600	0.02	0.5517	0.225759	0.0901515
3	chr2	68437500	68439400	1900	0.0379	0.4931	0.567544	0.0625
4	chr6	56275500	56277100	1600	0	0.4574	0.548718	0.319457
5	chr2	216647400	216649300	1900	0	0.4517	0.684524	0.116
6	chr7	92911800	92913700	1900	0.0179	0.45	0.846612	0.403509
7	chr9	91863300	91865200	1900	0.0175	0.4496	0.336071	0.136923
8	chr10	98726100	98727400	1300	0.0766	0.4436	0.243821	0.0619949
9	chr14	65368800	65370400	1600	0.0476	0.4429	0.261291	0
10	chr1	246773400	246775000	1600	0.0589	0.4333	0.482164	0.122312
11	chr4	151108800	151110100	1300	0.0956	0.4285	0.62037	0.261252
12	chr3	21323100	21325000	1900	0	0.4276	0.660867	0.10235
13	chr10	22924800	22926100	1300	0.0261	0.4265	0.668764	0.238542
14	chr1	54403800	54405700	1900	0.0213	0.4247	0.398095	0.154386
15	chr3	58025700	58027300	1600	0.0402	0.4219	0.478887	0.0865385
16	chr20	13962600	13964200	1600	0.0263	0.4206	0.355509	0.169118
17	chr20	40489800	40492000	2200	0.044	0.4171	0.320476	0.25805
18	chr11	65920200	65922100	1900	0	0.4135	0.758696	0.326316
19	chrX	100357500	100358800	1300	0.0856	0.4133	0.587388	0.267226
20	chr21	40070700	40072300	1600	0.0487	0.4095	0.615339	0.127137
21	chr21	31580400	31582900	2500	0.0525	0.4095	0.112862	0.0396825
22	chr1	93238500	93239800	1300	0.0962	0.4051	0.603968	0.263636
23	chr2	159891900	159897100	5200	0.0778	0.4001	0.550719	0.196262
24	chr15	38919300	38921200	1900	0.0614	0.3991	0.165913	0.0715278
25	chr4	140746800	140749000	2200	0.062	0.3933	0.609013	0.277638
26	chr5	122305500	122307100	1600	0	0.3927	0.603448	0.249273
27	chr8	91880700	91882600	1900	0.1176	0.3897	0.538327	0.17982
28	chr7	153417600	153418900	1300	0.1	0.387	0.175926	0
29	chr15	87777900	87779800	1900	0.0018	0.3861	0.815217	0.272345
30	chr3	185322000	185323900	1900	0.0458	0.3854	0.592458	0.0514894
31	chr9	111922500	111924100	1600	0.0238	0.384	0.533608	0.149306
32	chr9	110237700	110239600	1900	0.0355	0.3816	0.144699	0.0578704
33	chr6	43519200	43520800	1600	0.0167	0.3815	0.738508	0.212745
34	chr7	23761500	23763100	1600	0.0503	0.381	0.502386	0.119603
35	chr10	32972100	32973700	1600	0	0.3803	0.770794	0.247233
36	chr7	63669300	63670600	1300	0.1488	0.3799	0.0670426	0.0333333
37	chr2	71886600	71888200	1600	0.031	0.3784	0.620769	0.140285
38	chr14	69565200	69566500	1300	0.0257	0.3784	0.504249	0.1747
39	chr6	15315600	15317500	1900	0	0.3783	0.676282	0.0833333
40	chr8	21788700	21789700	1000	0.0152	0.3779	0.630758	0.317166
41	chr11	121774500	121776400	1900	0.0185	0.3768	0.752778	0.1518
42	chr3	128723400	128725000	1600	0.0596	0.3767	0.110776	0.102315
43	chr7	100336800	100338100	1300	0.0256	0.3761	0.242102	0.15406
44	chr16	78487800	78489700	1900	0.0179	0.3758	0.708384	0.195326
45	chr13	48631500	48633400	1900	0.0667	0.3758	0.580357	0.314277
46	chr15	59080500	59082400	1900	0.022	0.3753	0.552574	0.21981
47	chr9	37886100	37888000	1900	0.0893	0.373	0.593011	0.112977
48	chr20	18459300	18463000	3700	0.0646	0.3729	0.695714	0.126321
49	chr3	166356300	166357900	1600	0.0909	0.3729	0.75947	0.267929
50	chr18	6985200	6986800	1600	0	0.3711	0.188627	0.0315789
51	chr9	16269000	16273600	4600	0.0275	0.3685	0.535838	0.12619
52	chr5	142463700	142465300	1600	0.024	0.3678	0.407543	0.271924
53	chr14	57164700	57166600	1900	0.0962	0.3678	0.514194	0.158263
54	chr18	49481100	49483300	2200	0.0417	0.3667	0.776461	0.318116
55	chr9	17625900	17627200	1300	0.0635	0.3666	0.522095	0.156072
56	chr6	111591000	111592900	1900	0.1248	0.3661	0.564506	0.0554812
57	chr7	104565300	104567200	1900	0.0339	0.365	0.215805	0.0582706
58	chr2	70526100	70528000	1900	0.0776	0.3645	0.41053	0.0939655
59	chr9	116479800	116483200	3400	0.1196	0.3642	0.397256	0.162818
60	chr18	33531600	33533500	1900	0.0522	0.3631	0.603463	0.200516
61	chr6	150985500	150988600	3100	0.019	0.3626	0.549571	0.202956
62	chr13	109595400	109597000	1600	0.0293	0.3623	0.763308	0.24198
63	chr1	84199500	84201100	1600	0.0071	0.3622	0.770111	0.034375
64	chr8	136482600	136485100	2500	0.1167	0.3621	0.471458	0.0661734
65	chr2	96363900	96365800	1900	0.0563	0.3611	0.0520833	0
66	chr8	92506200	92507800	1600	0.0966	0.3607	0.706905	0.315264
67	chr2	73022400	73024000	1600	0.0038	0.3604	0.779506	0.189119
68	chr1	59786700	59788300	1600	0.0833	0.3602	0.677877	0.253361
69	chr13	44115900	44117500	1600	0.0104	0.3598	0.586432	0.0666667
70	chr5	137349300	137350900	1600	0.0699	0.3596	0.482828	0.298958
71	chr6	11007900	11011000	3100	0.0254	0.3596	0.525961	0.211951
72	chr4	100949100	100951000	1900	0.0093	0.3591	0.815018	0.264583
73	chr5	176344500	176351500	7000	0.0641	0.3583	0.478521	0.195301
74	chr1	43135800	43138900	3100	0.0748	0.3583	0.46975	0.181767
75	chr3	187947900	187949500	1600	0.1392	0.3581	0.536668	0.170089
76	chr3	59940600	59942200	1600	0.0357	0.3577	0.846548	0.314103
77	chr1	116227200	116228800	1600	0.0356	0.3576	0.66056	0.25409
78	chrY	2733300	2736700	3400	0.0233	0.3576	0.465013	0.251008
79	chr20	34293000	34294900	1900	0.0064	0.3571	0.694048	0.0827381
80	chr9	97646100	97648300	2200	0.0422	0.3571	0.540202	0.120313
81	chr15	42940500	42942400	1900	0.1069	0.3569	0.380858	0.180975
82	chr4	23159100	23161000	1900	0.1107	0.3564	0.46667	0.214405
83	chr10	2771700	2773900	2200	0.0514	0.3562	0.297166	0.0451613
84	chr7	91135500	91137400	1900	0.0659	0.3555	0.739733	0.273291
85	chr10	130067400	130069300	1900	0.0538	0.3553	0.322697	0.103738
86	chr4	5262000	5263300	1300	0.0788	0.355	0.720446	0.129167
87	chr5	11785200	11787100	1900	0.0278	0.3548	0.790127	0.325216
88	chr3	113073300	113075200	1900	0.02	0.3546	0.795069	0.219267
89	chr11	110450700	110452600	1900	0.0133	0.3546	0.576316	0.180639
90	chr4	146091600	146095300	3700	0.0625	0.3532	0.533799	0.205994
91	chr19	56442300	56444200	1900	0.1046	0.3532	0.372378	0.242743
92	chr6	5325900	5327800	1900	0.03	0.3529	0.661587	0.429762
93	chr17	15913800	15914800	1000	0.0277	0.3523	0.579716	0.185178
94	chr10	23987100	23988700	1600	0.0167	0.3518	0.594028	0.163552
95	chr7	13398600	13400500	1900	0	0.3509	0.589696	0.237617
96	chr6	14902200	14905900	3700	0.027	0.3503	0.390664	0.155779
97	chr12	42764100	42766000	1900	0.0833	0.35	0.335119	0.159722
98	chr21	33462300	33466300	4000	0.0465	0.3499	0.328746	0.0797583
99	chr17	65443500	65445400	1900	0.0597	0.3499	0.51693	0.0899241
100	chr6	136755000	136756300	1300	0.035	0.3498	0.402836	0.371929
101	chr7	111356700	111358000	1300	0.1019	0.3495	0.559401	0.31614
102	chr9	111652800	111664000	11200	0.0334	0.3493	0.534005	0.18391
103	chr6	40101000	40102900	1900	0.0522	0.3491	0.314082	0.122408
104	chr5	168393900	168396100	2200	0.0696	0.3482	0.40771	0.144253
105	chr22	30358200	30360100	1900	0.0233	0.3477	0.395516	0.133724
106	chr7	56306100	56309200	3100	0.0574	0.3476	0.396584	0.0925618
107	chr9	125645400	125647000	1600	0.0362	0.3467	0.430392	0.153704
108	chr13	60733500	60735100	1600	0.049	0.3464	0.359357	0.148569
109	chr11	129973500	129977800	4300	0.0503	0.3464	0.540643	0.267668
110	chr3	136397400	136399300	1900	0.03	0.3461	0.696692	0.112066
111	chr3	72231600	72233200	1600	0.0744	0.3459	0.374769	0.220238
112	chr2	73954800	73956400	1600	0.0561	0.3454	0.46373	0.172629
113	chr15	32459400	32461300	1900	0.0246	0.3444	0.674122	0.16642
114	chr9	137983200	137988700	5500	0.0927	0.3444	0.350184	0.05252
115	chr10	88793700	88795900	2200	0.0366	0.3437	0.377589	0.101667
116	chrX	4810200	4812100	1900	0.1	0.3429	0.170194	0.0583333
117	chr11	129633600	129637000	3400	0.0536	0.3428	0.522675	0.248796
118	chr11	16880400	16885900	5500	0.0883	0.3426	0.398764	0.0918654
119	chr8	68121600	68123500	1900	0.0999	0.3417	0.489756	0.325068
120	chrY	7526100	7529500	3400	0.0724	0.3415	0.496403	0.06554
121	chr14	31834500	31835800	1300	0.1007	0.3414	0.51792	0.138839
122	chr18	47600400	47607700	7300	0.0716	0.3413	0.533689	0.279803
123	chr20	46402500	46403800	1300	0.0797	0.3408	0.509985	0.0741742
124	chr1	29442000	29445700	3700	0.0513	0.3404	0.456118	0.130325
125	chr17	62667000	62668600	1600	0	0.3404	0.62381	0.161185
126	chr1	207517500	207520900	3400	0.0114	0.3402	0.596868	0.239476
127	chr14	100548000	100549300	1300	0.101	0.3394	0.461837	0.177801
128	chr15	68178300	68179900	1600	0.0924	0.3394	0.508711	0.131008
129	chr1	246015900	246017800	1900	0.0774	0.339	0.70675	0.226829
130	chr3	181637100	181638700	1600	0.0173	0.3388	0.221886	0.0784314
131	chr16	58759500	58761700	2200	0.0649	0.3384	0.437505	0.25458
132	chr21	40859700	40861300	1600	0.0721	0.3383	0.622783	0.221054
133	chr9	126489900	126491800	1900	0.0295	0.3381	0.549224	0.195295
134	chr20	25122600	25126000	3400	0.0911	0.338	0.386534	0.0641799
135	chr7	128801100	128803300	2200	0.073	0.3379	0.430128	0.0507757
136	chr7	28783800	28785700	1900	0.0159	0.3377	0.671259	0.280499
137	chr9	36390900	36394900	4000	0.0457	0.3374	0.662616	0.201152
138	chr5	93828600	93830200	1600	0.0196	0.3372	0.297502	0.025641
139	chr7	69339000	69340600	1600	0.1167	0.3371	0.557143	0.0021645
140	chr16	68138100	68139700	1600	0	0.3368	0.75713	0.334259
141	chr2	20880300	20882800	2500	0.0774	0.3363	0.232474	0.0104167
142	chr1	165233400	165235300	1900	0.0441	0.3363	0.36201	0.0112847
143	chr4	73596600	73598500	1900	0.0111	0.3361	0.587963	0.247062
144	chrX	49164600	49166200	1600	0.0887	0.3359	0.397004	0.0279762
145	chr15	45704100	45705100	1000	0.0197	0.3357	0.398804	0.0972222
146	chr15	44153700	44155600	1900	0.0348	0.3357	0.64218	0.0986508
147	chrX	117427800	117429700	1900	0.0789	0.3355	0.653981	0.236497
148	chr11	87511200	87512500	1300	0.0546	0.3354	0.595969	0.242267
149	chr7	158563500	158565400	1900	0.0492	0.3353	0.502006	0.19367
150	chr13	60206700	60208300	1600	0.0986	0.3353	0.365384	0.10101
151	chr1	204504300	204507100	2800	0.0252	0.3352	0.53403	0.157955
152	chr12	114792600	114794500	1900	0.0215	0.335	0.456431	0.155564
153	chr7	133726800	133728700	1900	0.078	0.3349	0.584877	0.170455
154	chr18	21047100	21049000	1900	0.0596	0.3347	0.357018	0.0641026
155	chr3	183447000	183448600	1600	0.0238	0.3346	0.479516	0.134028
156	chr19	12295200	12296500	1300	0	0.3339	0.174826	0.04
157	chr6	2381100	2382100	1000	0.0786	0.3337	0.405722	0.146587
158	chr16	75457800	75459400	1600	0.0387	0.3337	0.381159	0.0713333
159	chr6	33251100	33254500	3400	0.0439	0.3335	0.414439	0.150699
160	chr11	60385200	60387100	1900	0	0.3335	0.538793	0.18631
161	chr3	40567500	40575100	7600	0.068	0.3334	0.491645	0.155717
162	chr9	6719400	6724300	4900	0.0617	0.3332	0.471807	0.121357
163	chr21	30833400	30840400	7000	0.0381	0.333	0.598907	0.213659
164	chr19	38153100	38155000	1900	0.0283	0.3327	0.662542	0.350097
165	chr16	22911900	22912900	1000	0.0461	0.3327	0.137868	0.00510204
166	chr16	66689400	66691300	1900	0.1161	0.3322	0.595838	0.251852
167	chr5	82461900	82463500	1600	0.0138	0.3321	0.675755	0.206103
168	chr17	12779100	12781000	1900	0.0824	0.3317	0.580976	0.279705
169	chr14	62055900	62057800	1900	0.0533	0.3317	0.607572	0.184607
170	chr1	207935400	207937600	2200	0.0411	0.3312	0.322097	0.204251
171	chr18	13687500	13689700	2200	0.1406	0.3309	0.485773	0.232728
172	chr4	95656800	95658400	1600	0	0.3309	0.276508	0.173077
173	chr9	135047700	135051700	4000	0.0935	0.3309	0.583102	0.164185
174	chr6	115630500	115632400	1900	0.0542	0.3308	0.400083	0.171178
175	chr1	177865800	177867700	1900	0.0947	0.3307	0.543687	0.147156
176	chr1	200148600	200156200	7600	0.0856	0.3306	0.545388	0.222569
177	chr3	15260700	15262600	1900	0	0.3304	0.566147	0.138166
178	chr15	91768800	91770700	1900	0.036	0.3302	0.919683	0.283985
179	chr8	15294900	15296500	1600	0.0105	0.3298	0.526316	0.25722
180	chr20	43676400	43678300	1900	0.0119	0.3298	0.732407	0.0408163
181	chr20	40161000	40162900	1900	0.0111	0.3297	0.374675	0.174687
182	chr1	235458000	235460200	2200	0.0181	0.3297	0.571697	0.188095
183	chr6	35882100	35884000	1900	0.0701	0.3292	0.660703	0.260695
184	chr13	100137300	100138900	1600	0.0098	0.3292	0.605574	0.141176
185	chr5	125992200	125994400	2200	0.0683	0.329	0.267889	0.121386
186	chrX	135093300	135094900	1600	0.0182	0.3289	0.456019	0.301931
187	chr7	17453400	17455300	1900	0.045	0.3287	0.54563	0.251077
188	chr17	29206200	29212000	5800	0.0408	0.3286	0.414218	0.25319
189	chr1	15545400	15547000	1600	0.0476	0.328	0.740375	0.281579
190	chr7	152052900	152055100	2200	0.1198	0.328	0.504504	0.0895994
191	chr6	35681700	35683000	1300	0	0.3277	0.329667	0.08
192	chr17	58443000	58445200	2200	0.0208	0.3276	0.570212	0.222954
193	chr16	3893100	3895000	1900	0.0286	0.327	0.413143	0.114751
194	chr9	124806900	124813300	6400	0.0733	0.3269	0.582645	0.16919
195	chr1	64119300	64120900	1600	0.1183	0.3267	0.19229	0.247497
196	chr8	127579800	127583500	3700	0.0453	0.3267	0.525959	0.230952
197	chr10	21124500	21126400	1900	0.1158	0.3267	0.72807	0.384933
198	chr12	95126700	95131000	4300	0.0643	0.3262	0.34848	0.0563793
199	chr20	10592400	10594300	1900	0.0206	0.326	0.625006	0.228333
200	chr3	53356200	53357200	1000	0.1035	0.3257	0.296987	0.102679
201	chr11	125424000	125425600	1600	0.0369	0.3256	0.727434	0.304365
202	chr17	20615400	20618200	2800	0.0315	0.3249	0.499029	0.195063
203	chr12	112680300	112682200	1900	0.0486	0.3249	0.491579	0.119753
204	chr15	93433500	93434500	1000	0.0495	0.3248	0.620022	0.0418605
205	chr16	24595800	24597700	1900	0	0.3247	0.206542	0.0932433
206	chr21	40017300	40019200	1900	0.0273	0.3244	0.687245	0.246296
207	chr2	44421000	44423200	2200	0.1051	0.3242	0.536992	0.0670665
208	chrX	115915500	115917400	1900	0	0.324	0.511905	0.188183
209	chr22	40718400	40720000	1600	0.0325	0.3235	0.684464	0.225825
210	chr1	113622300	113623900	1600	0	0.3234	0.31455	0.125947
211	chr10	135219300	135223300	4000	0.0346	0.3234	0.708364	0.200744
212	chr12	102288600	102290500	1900	0.0164	0.3232	0.399048	0.150113
213	chr3	47503500	47505100	1600	0.0437	0.3231	0.466337	0.242637
214	chr3	177381900	177388900	7000	0.0393	0.3229	0.305258	0.0440821
215	chr5	145420200	145421800	1600	0.0498	0.3228	0.628663	0.122043
216	chr10	1755000	1756600	1600	0.0977	0.3228	0.698064	0.328175
217	chr6	160141800	160143400	1600	0.0357	0.3228	0.41306	0.130932
218	chr10	3575100	3576700	1600	0.112	0.3227	0.529203	0.285159
219	chr14	75789900	75792700	2800	0.0338	0.3225	0.349048	0.0806159
220	chr20	5430600	5431600	1000	0.05	0.3222	0.64806	0.325287
221	chr14	75540000	75542500	2500	0.0593	0.322	0.597662	0.250641
222	chr5	9045900	9047500	1600	0.0387	0.3215	0.706368	0.230893
223	chr14	61677300	61679500	2200	0.005	0.3214	0.745927	0.190317
224	chr13	42085800	42088900	3100	0.0203	0.3213	0.151094	0.0279236
225	chr15	60506700	60508600	1900	0.016	0.3212	0.341769	0.235629
226	chr18	74895300	74899000	3700	0.0749	0.3211	0.483932	0.244234
227	chr16	9241200	9242800	1600	0.023	0.321	0.0883837	0.0208072
228	chr4	15564300	15565900	1600	0.028	0.3204	0.534511	0.2057
229	chr18	34123800	34125400	1600	0.0801	0.3204	0.620613	0.19705
230	chr12	21829500	21831400	1900	0.011	0.3204	0.520966	0.0996664
231	chr4	39300300	39309700	9400	0.044	0.3203	0.659567	0.15566
232	chr17	35708400	35713600	5200	0.0671	0.32	0.52538	0.19809
233	chr5	156588900	156591100	2200	0.0411	0.3199	0.193116	0.0404017
234	chr6	147337800	147339700	1900	0.0917	0.3198	0.583333	0.194444
235	chr2	172645200	172647100	1900	0.0058	0.3198	0.520068	0.200956
236	chr1	46129200	46131100	1900	0.027	0.3192	0.579359	0.125039
237	chr2	39447600	39449200	1600	0.0431	0.3191	0.773931	0.141303
238	chr3	34710900	34722100	11200	0.0598	0.319	0.476784	0.30775
239	chr7	124249500	124251400	1900	0.0147	0.3188	0.655231	0.399554
240	chr6	1869600	1871200	1600	0	0.3188	0.678819	0.234013
241	chr3	72189300	72193300	4000	0.0235	0.3184	0.281881	0.0694092
242	chr11	73402200	73403800	1600	0.1273	0.3182	0.470547	0.25646
243	chr9	126439800	126441400	1600	0.0967	0.3181	0.410417	0.168202
244	chr19	57285900	57287500	1600	0.093	0.318	0.628186	0.337143
245	chr7	3534600	3536200	1600	0.0753	0.3179	0.727516	0.186008
246	chr18	8620200	8626600	6400	0.099	0.3178	0.516257	0.263341
247	chr8	310500	312700	2200	0.0439	0.3176	0.65671	0.290134
248	chr10	18890700	18893500	2800	0.0711	0.3175	0.507375	0.213466
249	chr14	64154100	64155700	1600	0.0742	0.3173	0.622817	0.30463
250	chr12	32731200	32733100	1900	0.0383	0.3173	0.416667	0.152872
251	chr1	231388200	231389800	1600	0.0745	0.3168	0.527534	0.306305
252	chr6	7083000	7086700	3700	0.0114	0.3164	0.273347	0.218087
253	chrX	118442100	118443100	1000	0.0855	0.3162	0.883838	0.344538
254	chr21	40402800	40404700	1900	0.0185	0.3162	0.653388	0.164495
255	chr7	97977000	97981300	4300	0.1028	0.3157	0.471689	0.179196
256	chr9	131306700	131310400	3700	0.115	0.3156	0.389809	0.144444
257	chr5	56521800	56526400	4600	0.0783	0.3156	0.686433	0.179697
258	chr7	35846400	35851300	4900	0.0556	0.3155	0.564938	0.253212
259	chr2	165438300	165440200	1900	0.0152	0.3155	0.660318	0.288542
260	chr17	71926500	71940100	13600	0.0558	0.3149	0.440101	0.204272
261	chr10	100221600	100223500	1900	0.0167	0.3148	0.491546	0.336825
262	chr10	48594600	48595900	1300	0.0421	0.3147	0.160467	0.0992064
263	chr6	20984100	20986600	2500	0.0281	0.3146	0.910057	0.493658
264	chr7	64322700	64324600	1900	0.0748	0.3144	0.688215	0.124278
265	chr15	55662000	55663900	1900	0.0198	0.3142	0.76869	0.170536
266	chr20	40522500	40524100	1600	0.0043	0.3138	0.655905	0.378912
267	chr20	12045000	12046300	1300	0.0989	0.3138	0.730755	0.420293
268	chr2	198186900	198188800	1900	0.0065	0.3137	0.510714	0.0297619
269	chr7	24181200	24182800	1600	0.0588	0.3136	0.602608	0.298793
270	chr2	152281500	152283700	2200	0.0338	0.3131	0.619049	0.230702
271	chr8	2313000	2320000	7000	0.0421	0.3131	0.743642	0.218457
272	chr6	52128600	52130500	1900	0.006	0.3129	0.506001	0.184184
273	chr1	100252800	100254700	1900	0.0273	0.3126	0.152256	0.0225
274	chr18	33928200	33931900	3700	0.045	0.3125	0.520315	0.143559
275	chr8	102845700	102847600	1900	0.1091	0.3125	0.404365	0.271892
276	chr6	136942200	136944100	1900	0	0.3125	0.538461	0.315899
277	chr13	103839300	103841200	1900	0.1225	0.3124	0.687292	0.305714
278	chr2	172001100	172002700	1600	0.0791	0.312	0.420821	0.142667
279	chr17	67417200	67418800	1600	0.0721	0.3117	0.661111	0.222436
280	chr6	77007600	77010100	2500	0.0458	0.3116	0.400031	0.234256
281	chr9	35225100	35226700	1600	0.0811	0.3115	0.482814	0.187202
282	chr5	73544400	73548700	4300	0.0487	0.3111	0.480842	0.317857
283	chr2	18434700	18442900	8200	0.0244	0.3108	0.756548	0.343267
284	chr2	172466700	172469200	2500	0.04	0.3106	0.561722	0.222728
285	chr2	135805800	135807700	1900	0.0557	0.3104	0.265116	0.0293263
286	chr14	26189400	26190700	1300	0	0.3104	0.86272	0.11922
287	chr5	150800700	150809200	8500	0.0692	0.3102	0.338203	0.103303
288	chr18	10558200	10561000	2800	0.0586	0.3101	0.443639	0.205883
289	chr7	126725400	126727300	1900	0.0074	0.31	0.697697	0.167429
290	chr19	11790000	11799700	9700	0.0692	0.3099	0.547068	0.289954
291	chr11	57668700	57670600	1900	0.0729	0.3096	0.246429	0.126449
292	chr1	41419500	41420500	1000	0.1489	0.3095	0.370089	0.0541125
293	chr19	24229800	24232600	2800	0.042	0.3094	0.567586	0.377898
294	chr9	92226000	92227600	1600	0.125	0.3094	0.368481	0.197368
295	chr10	102273600	102274600	1000	0.0333	0.3093	0.748466	0.0607142
296	chr16	47127900	47131900	4000	0.0045	0.3092	0.506869	0.403979
297	chr2	43548600	43550500	1900	0.0475	0.3092	0.526712	0.351115
298	chr6	57480000	57482500	2500	0.0609	0.3092	0.467063	0.225963
299	chr2	206920500	206923900	3400	0.0782	0.3092	0.447541	0.322006
300	chr5	168699300	168700900	1600	0.0387	0.3091	0.392523	0.00310559
301	chr17	58046700	58051000	4300	0.046	0.3091	0.482056	0.166223
302	chr19	22598100	22600000	1900	0.0189	0.309	0.616706	0.229271
303	chr1	51867000	51868600	1600	0.05	0.3086	0.539583	0.308443
304	chr16	12922800	12923800	1000	0.1725	0.3083	0.223677	0.0983516
305	chr7	87413700	87415600	1900	0.0311	0.308	0.657483	0.227144
306	chr15	42561300	42563500	2200	0.0077	0.3076	0.450067	0.0518453
307	chr15	89679000	89680900	1900	0.0222	0.3076	0.467665	0.326801
308	chr3	48804300	48808000	3700	0.0596	0.3076	0.470251	0.30967
309	chr8	131170500	131172400	1900	0.0116	0.3076	0.694268	0.263008
310	chr3	1723200	1724800	1600	0.0229	0.3075	0.750185	0.412263
311	chr6	169542600	169544500	1900	0.116	0.3074	0.181198	0.084188
312	chr2	8217000	8218900	1900	0.1241	0.3074	0.54025	0.211429
313	chr4	71956200	71958100	1900	0.0182	0.3071	0.448148	0.192754
314	chr15	64640400	64642000	1600	0.0093	0.307	0.399397	0.131111
315	chr7	129517500	129524500	7000	0.0652	0.307	0.482011	0.155017
316	chr2	46534200	46541800	7600	0.0495	0.307	0.322406	0.166815
317	chr5	76626300	76629400	3100	0.0175	0.3069	0.450644	0.144795
318	chr10	20332800	20334400	1600	0.0974	0.3067	0.476394	0.221451
319	chr18	56460300	56465500	5200	0.0897	0.3067	0.305452	0.129613
320	chr1	212477700	212482900	5200	0.0514	0.3066	0.560859	0.38914
321	chr10	104937600	104942500	4900	0.093	0.3065	0.421035	0.240902
322	chr6	27316200	27317800	1600	0.0383	0.3065	0.568651	0.245714
323	chr15	59409900	59411500	1600	0.0434	0.3064	0.618488	0.178571
324	chr1	236719500	236720800	1300	0.0407	0.3063	0.587245	0.167023
325	chr19	37011600	37013200	1600	0.0405	0.3062	0.33088	0.217652
326	chr10	76620000	76631800	11800	0.0366	0.3062	0.407756	0.262784
327	chr6	34602900	34604500	1600	0.05	0.3061	0.575397	0.102667
328	chr20	17382600	17386000	3400	0.06	0.3058	0.59206	0.186257
329	chr19	20138100	20146600	8500	0.0409	0.3056	0.493365	0.237405
330	chr2	235092000	235093300	1300	0.049	0.3056	0.272549	0.00625
331	chr22	32703000	32704900	1900	0.1106	0.3053	0.276788	0.0587149
332	chr2	9738000	9748300	10300	0.0501	0.3052	0.556865	0.224
333	chr5	5417100	5419600	2500	0.1109	0.305	0.450626	0.217159
334	chr2	131782500	131786500	4000	0.0402	0.3049	0.511389	0.19038
335	chr6	149237100	149238700	1600	0.1694	0.3045	0.286552	0.173665
336	chr3	127860000	127863100	3100	0.0513	0.3042	0.480082	0.192923
337	chr10	98447100	98448400	1300	0.1091	0.304	0.439861	0.158739
338	chr8	6294300	6295900	1600	0.1344	0.3039	0.45137	0.125235
339	chr3	65249400	65251300	1900	0.0075	0.3039	0.777976	0.310185
340	chr3	38244600	38252200	7600	0.0755	0.3037	0.497044	0.25353
341	chr2	172554600	172557700	3100	0.0287	0.3035	0.667154	0.303652
342	chrX	41544900	41546500	1600	0	0.3033	0.912281	0.350107
343	chr9	19545300	19546900	1600	0.021	0.3032	0.666263	0.329654
344	chr4	57869400	57879700	10300	0.081	0.3032	0.466618	0.242781
345	chrX	24075900	24077800	1900	0.0432	0.3031	0.571369	0.297523
346	chr6	20394000	20395900	1900	0.0125	0.3029	0.41462	0.081422
347	chr12	120262200	120264100	1900	0	0.3029	0.755128	0.207672
348	chr6	158256300	158271400	15100	0.0249	0.3029	0.382787	0.134625
349	chr12	109119000	109120900	1900	0.042	0.3028	0.427275	0.196956
350	chr18	44720400	44722000	1600	0.0159	0.3027	0.696078	0.3286
351	chr14	90793200	90795400	2200	0.0197	0.3025	0.493309	0.147299
352	chr2	29601000	29604400	3400	0.0534	0.3025	0.717091	0.141378
353	chr22	24678000	24679900	1900	0.1062	0.3025	0.42578	0.258035
354	chrX	141039900	141041800	1900	0.0159	0.3024	0.7112	0.410231
355	chr6	13782900	13798900	16000	0.0679	0.3024	0.511834	0.173789
356	chr17	45236100	45238000	1900	0.0446	0.3018	0.485586	0.21189
357	chr3	182856000	182858800	2800	0.074	0.3018	0.559267	0.231544
358	chr20	504300	505900	1600	0.1222	0.3017	0.579158	0.233333
359	chr22	42480300	42484900	4600	0.0793	0.3016	0.450515	0.238454
360	chr5	153067500	153076300	8800	0.158	0.3015	0.562006	0.22619
361	chr9	120269400	120271000	1600	0	0.3014	0.358862	0.185185
362	chr4	5856600	5861800	5200	0.0659	0.301	0.542735	0.175549
363	chr1	167912400	167915200	2800	0.0688	0.301	0.552581	0.371315
364	chr3	68651700	68653900	2200	0.0302	0.3005	0.607001	0.218207
365	chr18	45787800	45791800	4000	0.0664	0.3004	0.363333	0.180345
366	chr10	122303400	122305000	1600	0.1096	0.3002	0.426001	0.492602
367	chr14	56569200	56571400	2200	0.059	0.3001	0.669563	0.277275
368	chr7	27159000	27160900	1900	0.0328	0.3001	0.387607	0.188034
369	chr4	102451200	102452800	1600	0.0154	0.3	0.748718	0.452712
370	chr1	177375300	177376900	1600	0	0.2999	0.410565	0.183608
371	chr2	72056100	72059800	3700	0.031	0.2998	0.425134	0.208656
372	chr1	178471800	178473700	1900	0.0968	0.2998	0.182773	0.0311052
373	chr15	26443500	26445100	1600	0.0335	0.2997	0.28339	0.0517094
374	chr9	124851900	124854400	2500	0.0184	0.2995	0.406268	0.219605
375	chr6	138931800	138936400	4600	0.0426	0.2995	0.489477	0.208236
376	chr10	101826300	101835400	9100	0.0493	0.2994	0.31921	0.0665651
377	chr2	74950500	74952400	1900	0.1317	0.2992	0.247949	0.155151
378	chr1	30233700	30235300	1600	0.0084	0.2992	0.454024	0.0692043
379	chr3	172346700	172352500	5800	0.0503	0.2992	0.435486	0.0855263
380	chr1	60133500	60139600	6100	0.0021	0.2991	0.773713	0.279839
381	chr14	73248600	73251400	2800	0.0659	0.299	0.483615	0.282736
382	chr12	61278900	61283800	4900	0.01	0.299	0.646421	0.335111
383	chr15	58576800	58578100	1300	0.0288	0.2989	0.679762	0.289978
384	chr12	70035600	70037200	1600	0.0253	0.2987	0.379476	0.0802827
385	chr3	174306300	174307900	1600	0.0086	0.2987	0.79966	0.26286
386	chr7	36512400	36514600	2200	0.1081	0.2987	0.367515	0.18296
387	chr9	35248500	35250100	1600	0	0.2986	0.729762	0.236569
388	chr11	61135200	61137100	1900	0.0643	0.2985	0.548747	0.258833
389	chr15	55955700	55958200	2500	0.0247	0.2985	0.70451	0.259544
390	chr5	14700600	14703700	3100	0.0867	0.2983	0.483065	0.220851
391	chr20	45702000	45703600	1600	0.1028	0.298	0.535629	0.16538
392	chr15	30170700	30172300	1600	0.0349	0.2979	0.202917	0.0208333
393	chr18	43174200	43175800	1600	0.0556	0.2979	0.453198	0.119637
394	chr6	143166000	143167900	1900	0.0616	0.2979	0.107678	0.0232558
395	chr20	49536000	49537900	1900	0.0541	0.2978	0.426798	0.0754208
396	chr14	56670900	56672500	1600	0.053	0.2978	0.609179	0.341163
397	chr5	154563600	154568200	4600	0.0093	0.2978	0.643753	0.304705
398	chr1	109496100	109502800	6700	0.131	0.2976	0.403335	0.163112
399	chr16	68028300	68029900	1600	0.0045	0.2975	0.170273	0.0107143
400	chr3	153042900	153044800	1900	0	0.2975	0.652083	0.362018
401	chr13	36468000	36469600	1600	0.0703	0.2975	0.430612	0
402	chr1	118546200	118548100	1900	0.0609	0.2974	0.546863	0.215283
403	chr3	122789700	122792500	2800	0.0625	0.2974	0.504986	0.135585
404	chr12	2311800	2313700	1900	0.0333	0.2973	0.7075	0.19585
405	chr1	166005000	166006900	1900	0.0606	0.2973	0.508621	0.417791
406	chr2	88860300	88861900	1600	0.0619	0.2973	0.623209	0.163876
407	chr5	95504100	95506300	2200	0.019	0.2972	0.174499	0.0592021
408	chr20	3502800	3514000	11200	0.0498	0.2971	0.596281	0.164437
409	chr9	115674900	115676500	1600	0.0238	0.297	0.400585	0.222609
410	chr2	74478600	74480200	1600	0.0667	0.297	0.589555	0.230018
411	chr6	138489300	138490900	1600	0.1259	0.297	0.359656	0.385185
412	chr3	38500200	38502100	1900	0.0644	0.2969	0.360617	0.194754
413	chr13	45668700	45670600	1900	0.0876	0.2968	0.267081	0.0025974
414	chr3	38210700	38224300	13600	0.0469	0.2967	0.384235	0.175036
415	chr6	10092600	10094200	1600	0.0549	0.2967	0.650686	0.377258
416	chr1	233777700	233779600	1900	0.0658	0.2967	0.0999729	0.0122335
417	chr11	77261700	77268400	6700	0.0465	0.2964	0.294279	0.10388
418	chr1	46337400	46339300	1900	0.0205	0.2964	0.618416	0.212963
419	chr8	24311400	24323200	11800	0.0349	0.2963	0.394801	0.365479
420	chr6	28884900	28888900	4000	0.0314	0.2961	0.473733	0.206425
421	chr6	150802800	150804400	1600	0.0519	0.2961	0.353341	0.0366667
422	chr8	48570300	48571600	1300	0.0323	0.2961	0.441111	0.217275
423	chr11	117839400	117844300	4900	0.0167	0.296	0.451516	0.150838
424	chr16	46997400	47002300	4900	0.0457	0.296	0.520617	0.146051
425	chr7	26344800	26346700	1900	0	0.2959	0.382788	0.150926
426	chr7	65769300	65773000	3700	0.1296	0.2959	0.325758	0.269133
427	chr2	4989300	4990900	1600	0.0118	0.2958	0.501429	0.0892857
428	chr4	139807500	139809400	1900	0.1047	0.2958	0.69865	0.228571
429	chr8	125163600	125165500	1900	0.091	0.2958	0.604912	0.267176
430	chr1	246916800	246918100	1300	0.0541	0.2956	0.43503	0.220952
431	chr4	160643700	160645600	1900	0.0673	0.2955	0.561669	0.184847
432	chr12	108939300	108940900	1600	0.126	0.2955	0.452934	0.280745
433	chr22	50149500	50151400	1900	0.1052	0.2953	0.597158	0.21255
434	chr1	226956900	226958500	1600	0	0.2953	0.214261	0.00496033
435	chr8	10165200	10167400	2200	0.0958	0.2952	0.517827	0.185795
436	chr4	24350400	24352600	2200	0.0612	0.2952	0.398692	0.109899
437	chr20	36426900	36428800	1900	0.128	0.2951	0.479898	0.122111
438	chr3	151164300	151166500	2200	0.0148	0.2949	0.728245	0.390601
439	chr1	246253500	246255400	1900	0.0244	0.2949	0.504345	0.14845
440	chr14	49506000	49507600	1600	0.0333	0.2949	0.421264	0.288613
441	chr2	128133300	128134900	1600	0.0417	0.2949	0.586853	0.348085
442	chr8	3020400	3022300	1900	0.0787	0.2949	0.608085	0.228392
443	chr18	53620500	53623300	2800	0.0355	0.2948	0.63685	0.341956
444	chr5	71544600	71546500	1900	0.0037	0.2947	0.649227	0.198984
445	chr15	88205400	88207900	2500	0.0638	0.2947	0.516602	0.287885
446	chr6	131754900	131756800	1900	0	0.2945	0.858279	0.410348
447	chr2	55952400	55954000	1600	0.0185	0.2944	0.278466	0.148419
448	chr1	45258900	45261100	2200	0.0173	0.2944	0.101714	0.0241259
449	chr16	75578400	75581500	3100	0.0377	0.2944	0.635392	0.178455
450	chr14	21574500	21576400	1900	0.0161	0.2943	0.148315	0.0200617
451	chr13	34628100	34629700	1600	0.0135	0.2942	0.556225	0.215963
452	chr5	10232400	10234300	1900	0.0793	0.2942	0.424173	0.320891
453	chr12	132017100	132019000	1900	0.0889	0.2941	0.453693	0.135321
454	chr14	40058100	40060300	2200	0.0288	0.294	0.362349	0.0877551
455	chr12	113709000	113712100	3100	0.0584	0.2939	0.304742	0.105859
456	chr22	26015400	26025700	10300	0.0764	0.2938	0.469336	0.226937
457	chr2	159946500	159953800	7300	0.0319	0.2938	0.617289	0.220907
458	chr15	30313800	30319300	5500	0.0461	0.2938	0.36221	0.101195
459	chr8	32716800	32718400	1600	0.0153	0.2937	0.213541	0.173539
460	chr17	48096600	48100300	3700	0.0435	0.2937	0.0940806	0.0366667
461	chr15	68337000	68339800	2800	0.0497	0.2937	0.757077	0.360817
462	chr15	52213800	52215700	1900	0.0421	0.2936	0.553895	0.166905
463	chr1	175824900	175826500	1600	0.0196	0.2935	0.449336	0.162778
464	chr1	32657100	32660200	3100	0.0587	0.2933	0.506149	0.197345
465	chr4	57453900	57456100	2200	0.0633	0.2932	0.301213	0.205998
466	chr8	103826400	103828300	1900	0.0224	0.2931	0.115238	0.0146825
467	chr4	173795100	173797000	1900	0	0.2931	0.0860902	0.077381
468	chr12	63276300	63278800	2500	0.0057	0.2929	0.700889	0.21426
469	chr9	35530200	35533900	3700	0.1125	0.2927	0.453571	0.179308
470	chr16	59292000	59293900	1900	0.0518	0.2926	0.290915	0.203336
471	chr18	43824300	43826200	1900	0.1147	0.2926	0.435976	0.290141
472	chr4	176334300	176346400	12100	0.0369	0.2926	0.526884	0.19497
473	chr5	22625400	22626700	1300	0.0286	0.2926	0.536501	0.373514
474	chr12	104645700	104647900	2200	0.0136	0.2926	0.392516	0.138123
475	chr11	128896200	128897800	1600	0.0268	0.2925	0.537831	0.261473
476	chr12	94435200	94438600	3400	0.0419	0.2924	0.457891	0.14386
477	chr15	39141600	39143500	1900	0.0823	0.2924	0.544593	0.342358
478	chr9	75115800	75117700	1900	0.0228	0.2924	0.757073	0.289103
479	chr5	40822500	40824400	1900	0	0.2922	0.620062	0.0753456
480	chr19	52957800	52961500	3700	0.0889	0.2922	0.2895	0.149543
481	chr12	3498300	3500200	1900	0.0629	0.2921	0.379012	0.198624
482	chr6	35331300	35333800	2500	0.0535	0.2917	0.2657	0.166623
483	chr7	129201300	129204100	2800	0.0511	0.2916	0.352415	0.0650171
484	chr18	74540400	74549800	9400	0.05	0.2916	0.445097	0.194469
485	chr12	975300	976900	1600	0.0357	0.2914	0.7	0.277769
486	chr5	3487200	3488800	1600	0.0894	0.2914	0.517345	0.316086
487	chr4	11807700	11810800	3100	0.0532	0.2912	0.676094	0.34623
488	chr9	127500000	127501900	1900	0.026	0.2911	0.478968	0.306895
489	chr7	151787400	151789600	2200	0.0431	0.2911	0.567962	0.21697
490	chr2	36765600	36767500	1900	0.023	0.2911	0.653407	0.158021
491	chr7	132743400	132746500	3100	0.0771	0.291	0.5147	0.172614
492	chr5	79962600	79965400	2800	0.0428	0.291	0.43066	0.285738
493	chr17	74742900	74745700	2800	0.077	0.291	0.476928	0.0842857
494	chr6	131617500	131619700	2200	0.0229	0.291	0.292109	0
495	chr7	133748100	133750000	1900	0.0505	0.2909	0.634048	0.133025
496	chr9	5653800	5656600	2800	0.0875	0.2905	0.771285	0.46566
497	chr6	6491400	6493000	1600	0.0469	0.2905	0.603836	0.362203
498	chr7	24819600	24828700	9100	0.109	0.2905	0.502827	0.243146
499	chr12	128994600	128999500	4900	0.0789	0.2905	0.617004	0.275796
500	chr14	63845100	63847000	1900	0.0278	0.2903	0.701389	0.323034
501	chr6	109635000	109636600	1600	0.0105	0.29	0.494119	0.164734
502	chr18	13710300	13712200	1900	0.0395	0.2899	0.457828	0.250397
503	chr1	155820300	155823400	3100	0.0302	0.2899	0.489582	0.164193
504	chr9	72620400	72630400	10000	0.0692	0.2898	0.554117	0.271506
505	chr12	117177300	117182200	4900	0.0207	0.2898	0.503256	0.213324
506	chr8	68226000	68230900	4900	0.02	0.2897	0.520149	0.202021
507	chr8	35579100	35584000	4900	0.0588	0.2895	0.729245	0.298718
508	chr1	7854900	7857400	2500	0.0122	0.2895	0.66289	0.205513
509	chr19	56973000	56975200	2200	0.0416	0.2894	0.454525	0.324167
510	chr12	19654800	19656700	1900	0.0341	0.2894	0.76817	0.220528
511	chr7	141277800	141282700	4900	0.0719	0.2894	0.791031	0.359877
512	chrX	19791900	19801600	9700	0.0458	0.2893	0.334113	0.292338
513	chr9	32751300	32752900	1600	0.1257	0.2893	0.536216	0.30625
514	chr1	212214300	212215900	1600	0.0069	0.2893	0.823333	0.151587
515	chr9	87052200	87061600	9400	0.0322	0.2892	0.652155	0.212207
516	chr8	81000300	81002200	1900	0.0306	0.2891	0.583914	0.204536
517	chr2	21558300	21560200	1900	0.022	0.289	0.76639	0.312959
518	chr20	40434000	40436800	2800	0.0871	0.289	0.400106	0.199611
519	chr6	138702900	138704800	1900	0.0167	0.289	0.506501	0.0503268
520	chr6	107022600	107024200	1600	0.0648	0.2889	0.543006	0.201115
521	chr9	71208900	71210800	1900	0.0293	0.2889	0.637921	0.274848
522	chr15	40789200	40791100	1900	0.0083	0.2888	0.373255	0.154338
523	chr9	111829800	111831400	1600	0.0465	0.2888	0.510204	0.312613
524	chr1	84551400	84552700	1300	0.0053	0.2888	0.65363	0.252034
525	chr1	160276200	160282000	5800	0.0432	0.2887	0.675327	0.236684
526	chr18	20534700	20540500	5800	0.0244	0.2883	0.77701	0.220667
527	chr20	50874000	50875900	1900	0.0432	0.2883	0.765053	0.354507
528	chr3	40999800	41002000	2200	0.0232	0.2882	0.355417	0.302591
529	chr4	62404200	62406100	1900	0.064	0.2882	0.322167	0.0450869
530	chr2	63372600	63374500	1900	0.0667	0.2881	0.691516	0.197463
531	chr10	88315800	88317700	1900	0.034	0.288	0.199762	0.016129
532	chr20	38177400	38179300	1900	0.048	0.288	0.553247	0.327379
533	chr21	25289400	25291300	1900	0	0.288	0.358205	0.093998
534	chr20	9393000	9394900	1900	0.0312	0.288	0.593064	0.0833376
535	chr9	19236600	19238500	1900	0.0492	0.2879	0.498228	0.153138
536	chr8	69694800	69696400	1600	0.0556	0.2879	0.328788	0.0318376
537	chr9	97949700	97951000	1300	0.0609	0.2879	0.280496	0.15929
538	chr16	17227800	17231800	4000	0.1428	0.2878	0.477318	0.156931
539	chr4	13194300	13196200	1900	0.0676	0.2878	0.844033	0.338432
540	chr2	23497500	23499100	1600	0.096	0.2877	0.694604	0.284951
541	chr7	141382500	141386200	3700	0.0833	0.2877	0.724178	0.276067
542	chr6	161724900	161725900	1000	0.1124	0.2876	0.426671	0.27333
543	chr2	173170500	173180800	10300	0.0483	0.2876	0.511515	0.1657
544	chr2	121034400	121039900	5500	0.0718	0.2875	0.442864	0.18454
545	chr12	7942800	7945900	3100	0.015	0.2874	0.181032	0.108207
546	chr15	20577600	20579500	1900	0.0494	0.2874	0.228535	0.144481
547	chr16	58365900	58366900	1000	0.0361	0.2873	0.168251	0.00921658
548	chr1	109917600	109918900	1300	0.0508	0.2873	0.458843	0.0974755
549	chr11	102804300	102806200	1900	0.0086	0.2872	0.875	0.197
550	chr13	112264200	112273900	9700	0.0353	0.2872	0.555474	0.167379
551	chr3	137973300	137975200	1900	0.0116	0.287	0.408744	0.130864
552	chr4	32190000	32191900	1900	0.0152	0.287	0.594667	0.299739
553	chr1	95221800	95223400	1600	0.0272	0.2868	0.653059	0.0746032
554	chr18	52895400	52902700	7300	0.0306	0.2867	0.668452	0.254947
555	chr8	102939000	102940600	1600	0.027	0.2867	0.617921	0.236967
556	chr10	69785700	69787600	1900	0.0583	0.2866	0.580357	0.375275
557	chr11	101993700	101996800	3100	0.0573	0.2866	0.526661	0.139817
558	chr3	45026700	45028900	2200	0.0908	0.2866	0.7315	0.437746
559	chr3	115928100	115929700	1600	0.0167	0.2865	0.752263	0.298794
560	chr9	99966900	99969400	2500	0	0.2864	0.792358	0.401636
561	chr7	97388700	97391800	3100	0.0315	0.2863	0.753704	0.291587
562	chr14	21689400	21698200	8800	0.0598	0.2863	0.462853	0.220149
563	chr12	64521000	64522900	1900	0.0402	0.2863	0.627209	0.12335
564	chr1	213454800	213456100	1300	0.0233	0.2862	0.483838	0.0921053
565	chr14	35187000	35195200	8200	0.1215	0.2862	0.516037	0.201723
566	chr1	210673800	210678700	4900	0.0482	0.2862	0.529936	0.269568
567	chr7	70951500	70953400	1900	0.0353	0.2862	0.422978	0.10744
568	chr18	7191900	7193500	1600	0.0222	0.2861	0.0845242	0.0154959
569	chr18	18674100	18675400	1300	0	0.2861	0.297222	0.313855
570	chr12	95618400	95620000	1600	0.1495	0.286	0.204685	0.157262
571	chr6	107895300	107902900	7600	0.0381	0.2858	0.447248	0.173193
572	chr3	130374000	130376800	2800	0.0478	0.2857	0.547397	0.230812
573	chr3	170081100	170083000	1900	0.0083	0.2856	0.282665	0.330972
574	chr8	67943100	67944700	1600	0.0437	0.2855	0.382143	0.0656986
575	chr3	40127400	40129300	1900	0.0347	0.2854	0.666667	0.407937
576	chr9	110646300	110648500	2200	0.1621	0.2853	0.625784	0.159314
577	chr12	77165700	77175700	10000	0.0697	0.2852	0.53513	0.230777
578	chr7	147846600	147848200	1600	0.055	0.2852	0.465221	0.194813
579	chr14	57023700	57028900	5200	0.0728	0.2851	0.55196	0.286356
580	chr11	24177000	24178300	1300	0.0409	0.285	0.586202	0.188272
581	chrX	19896600	19898200	1600	0.0222	0.2849	0.677619	0.238272
582	chr6	19134300	19142200	7900	0.0034	0.2849	0.712982	0.289499
583	chr6	3677400	3683500	6100	0.0619	0.2848	0.637218	0.40404
584	chr7	93291600	93293500	1900	0.0384	0.2846	0.59111	0.316883
[truncated: 19,336 more rows]

## Sheet: Supplementary Table 8
Supplementary Table 8. Expression level of activated genes with ectopically generated hyper hmDMRs (n=342), related to Figure 5.
[truncated: 343 more rows]

[truncated: 1 more sheets: Supplementary Table 9]
