# Supplementary material for: Distinct dynamics of parental 5-hydroxymethylcytosine during human preimplantation development regulate early lineage gene expression
Source: Nat Cell Biol. 2024 Jul 30;26(9):1458–69. doi: 10.1038/s41556-024-01475-y (PMC11392820; doi:10.1038/s41556-024-01475-y)
Supplement: Supplementary file 6 — qPCR source data and bar plots source data of Fig. 6 and Extended Data Figs. 4, 5 and 9. [file 41556_2024_1475_MOESM6_ESM.xlsx]

## Sheet: Fig 6e
qPCR raw data to validate OTX2 knockdown efficiency in human day 4 embryos, related to Figure 6e.
	GAPDH (Ct mean)	OTX2 (Ct mean)	△Ct	△△Ct	2-△△Ct
siNC-1	16.773	19.909	3.136	0	1
siNC-2	15.434	19.886	4.452	1.316	0.401647
siNC-3	15.145	17.637	2.492	-0.644	1.56266
siNC-4	14.528	19.631	5.103	1.967	0.255784
siO2-1	16.406	26.693	10.287	7.151	0.00703614
siO2-2	15.355	29.621	14.266	11.13	0.000446207
siO2-3	17.595	29.542	11.947	8.811	0.00222651
siO2-4	17.861	30.58	12.719	9.583	0.00130386
siO2-5	17.324	30.809	13.485	10.349	0.000766727
siO2-6	19.143	31.085	11.942	8.806	0.00223424
siO2-7	16.05	29.9	13.85	10.714	0.000595339
siO2-8	16.99	30.739	13.749	10.613	0.000638511
siO2-9	15.009	23.671	8.662	5.526	0.0217024

## Sheet: ED Fig 4a
Single-cell gene expression levels , related to Extended Data Figure 4a.
Stage	Cell	Gene	Expression level
Oocyte	GSM896803	DNMT1	3.85971
Oocyte	GSM896804	DNMT1	3.58543
Oocyte	GSM896805	DNMT1	3.69331
Oocyte	GSM896803	UHRF1	2.72381
Oocyte	GSM896804	UHRF1	3.01227
Oocyte	GSM896805	UHRF1	2.93114
Oocyte	GSM896803	DNMT3A	0.113478
Oocyte	GSM896804	DNMT3A	0.194387
Oocyte	GSM896805	DNMT3A	0.245418
Oocyte	GSM896803	DNMT3B	0.974832
Oocyte	GSM896804	DNMT3B	1.04994
Oocyte	GSM896805	DNMT3B	1.00908
Oocyte	GSM896803	DNMT3L	0
Oocyte	GSM896804	DNMT3L	0
Oocyte	GSM896805	DNMT3L	0
Oocyte	GSM896803	TET1	0.0016689
Oocyte	GSM896804	TET1	0.000357337
Oocyte	GSM896805	TET1	0.000718659
Oocyte	GSM896803	TET2	0.050693
Oocyte	GSM896804	TET2	0.0645292
Oocyte	GSM896805	TET2	0.0704999
Oocyte	GSM896803	TET3	0.294592
Oocyte	GSM896804	TET3	0.415892
Oocyte	GSM896805	TET3	0.446654
Oocyte	GSM896803	UHRF2	0.862069
Oocyte	GSM896804	UHRF2	1.16
Oocyte	GSM896805	UHRF2	0.959253
Oocyte	GSM896803	TDG	0.0168241
Oocyte	GSM896804	TDG	0.0181404
Oocyte	GSM896805	TDG	0.0114064
Zygote	GSM896806	DNMT1	4.04702
Zygote	GSM896807	DNMT1	3.80291
Zygote	GSM896808	DNMT1	4.31026
Zygote	GSM896806	UHRF1	2.72039
Zygote	GSM896807	UHRF1	2.67617
Zygote	GSM896808	UHRF1	2.53339
Zygote	GSM896806	DNMT3A	0.528943
Zygote	GSM896807	DNMT3A	0.382493
Zygote	GSM896808	DNMT3A	0.375911
Zygote	GSM896806	DNMT3B	0.788815
Zygote	GSM896807	DNMT3B	0.888298
Zygote	GSM896808	DNMT3B	0.924081
Zygote	GSM896806	DNMT3L	0
Zygote	GSM896807	DNMT3L	0
Zygote	GSM896808	DNMT3L	0
Zygote	GSM896806	TET1	0.00148981
Zygote	GSM896807	TET1	0
Zygote	GSM896808	TET1	0
Zygote	GSM896806	TET2	0.121136
Zygote	GSM896807	TET2	0.124645
Zygote	GSM896808	TET2	0.143888
Zygote	GSM896806	TET3	0.656442
Zygote	GSM896807	TET3	0.657319
Zygote	GSM896808	TET3	0.816577
Zygote	GSM896806	UHRF2	0.836794
Zygote	GSM896807	UHRF2	1.05514
Zygote	GSM896808	UHRF2	1.08264
Zygote	GSM896806	TDG	0.0317971
Zygote	GSM896807	TDG	0.0162311
Zygote	GSM896808	TDG	0.0581377
2-cell	GSM896809	DNMT1	4.4606
2-cell	GSM896810	DNMT1	4.6796
2-cell	GSM896811	DNMT1	4.5989
2-cell	GSM896812	DNMT1	4.73813
2-cell	GSM896813	DNMT1	4.22247
2-cell	GSM896814	DNMT1	4.29678
2-cell	GSM896809	UHRF1	2.55457
2-cell	GSM896810	UHRF1	2.8965
2-cell	GSM896811	UHRF1	2.88596
2-cell	GSM896812	UHRF1	2.68252
2-cell	GSM896813	UHRF1	2.73464
2-cell	GSM896814	UHRF1	2.65884
2-cell	GSM896809	DNMT3A	0.30562
2-cell	GSM896810	DNMT3A	0.350255
2-cell	GSM896811	DNMT3A	0.435529
2-cell	GSM896812	DNMT3A	0.413985
2-cell	GSM896813	DNMT3A	0.297973
2-cell	GSM896814	DNMT3A	0.303998
2-cell	GSM896809	DNMT3B	0.514662
2-cell	GSM896810	DNMT3B	0.668739
2-cell	GSM896811	DNMT3B	0.810907
2-cell	GSM896812	DNMT3B	0.714207
2-cell	GSM896813	DNMT3B	0.61277
2-cell	GSM896814	DNMT3B	0.64064
2-cell	GSM896809	DNMT3L	0
2-cell	GSM896810	DNMT3L	0
2-cell	GSM896811	DNMT3L	0
2-cell	GSM896812	DNMT3L	0
2-cell	GSM896813	DNMT3L	0
2-cell	GSM896814	DNMT3L	0
2-cell	GSM896809	TET1	0.000564726
2-cell	GSM896810	TET1	0.000366747
2-cell	GSM896811	TET1	0
2-cell	GSM896812	TET1	9.78416e-05
2-cell	GSM896813	TET1	0.000185612
2-cell	GSM896814	TET1	0.00178323
2-cell	GSM896809	TET2	0.0618205
2-cell	GSM896810	TET2	0.0710633
2-cell	GSM896811	TET2	0.0788114
2-cell	GSM896812	TET2	0.0857481
2-cell	GSM896813	TET2	0.0630448
2-cell	GSM896814	TET2	0.0676657
2-cell	GSM896809	TET3	0.506955
2-cell	GSM896810	TET3	0.605176
2-cell	GSM896811	TET3	0.697354
2-cell	GSM896812	TET3	0.675356
2-cell	GSM896813	TET3	0.604751
2-cell	GSM896814	TET3	0.585148
2-cell	GSM896809	UHRF2	0.723443
2-cell	GSM896810	UHRF2	0.858285
2-cell	GSM896811	UHRF2	0.956375
2-cell	GSM896812	UHRF2	0.729453
2-cell	GSM896813	UHRF2	0.893294
2-cell	GSM896814	UHRF2	0.764652
2-cell	GSM896809	TDG	0.016007
2-cell	GSM896810	TDG	0.0225073
2-cell	GSM896811	TDG	0.0267545
2-cell	GSM896812	TDG	0.047983
2-cell	GSM896813	TDG	0.0157822
2-cell	GSM896814	TDG	0.0215504
4-cell	GSM922146	DNMT1	3.75688
4-cell	GSM922147	DNMT1	3.7375
4-cell	GSM922148	DNMT1	3.94458
4-cell	GSM922149	DNMT1	3.8313
4-cell	GSM922150	DNMT1	3.92123
4-cell	GSM922151	DNMT1	3.83145
4-cell	GSM922152	DNMT1	3.82585
4-cell	GSM922153	DNMT1	3.83773
4-cell	GSM922154	DNMT1	4.11011
4-cell	GSM922155	DNMT1	4.20332
4-cell	GSM922156	DNMT1	3.98254
4-cell	GSM922157	DNMT1	3.95873
4-cell	GSM922146	UHRF1	2.1606
4-cell	GSM922147	UHRF1	2.13948
4-cell	GSM922148	UHRF1	1.90373
4-cell	GSM922149	UHRF1	1.95449
4-cell	GSM922150	UHRF1	2.28244
4-cell	GSM922151	UHRF1	2.61693
4-cell	GSM922152	UHRF1	2.46528
4-cell	GSM922153	UHRF1	2.56353
4-cell	GSM922154	UHRF1	2.4808
4-cell	GSM922155	UHRF1	2.59686
4-cell	GSM922156	UHRF1	2.518
4-cell	GSM922157	UHRF1	2.53571
4-cell	GSM922146	DNMT3A	0.378159
4-cell	GSM922147	DNMT3A	0.361959
4-cell	GSM922148	DNMT3A	0.312335
4-cell	GSM922149	DNMT3A	0.303843
4-cell	GSM922150	DNMT3A	0.217895
4-cell	GSM922151	DNMT3A	0.241189
4-cell	GSM922152	DNMT3A	0.397117
4-cell	GSM922153	DNMT3A	0.392267
4-cell	GSM922154	DNMT3A	0.509488
4-cell	GSM922155	DNMT3A	0.337734
4-cell	GSM922156	DNMT3A	0.450441
4-cell	GSM922157	DNMT3A	0.432771
4-cell	GSM922146	DNMT3B	0.657336
4-cell	GSM922147	DNMT3B	0.346412
4-cell	GSM922148	DNMT3B	0.414775
4-cell	GSM922149	DNMT3B	0.334377
4-cell	GSM922150	DNMT3B	0.699336
4-cell	GSM922151	DNMT3B	0.908495
4-cell	GSM922152	DNMT3B	0.766725
4-cell	GSM922153	DNMT3B	0.772718
4-cell	GSM922154	DNMT3B	0.729302
4-cell	GSM922155	DNMT3B	0.755499
4-cell	GSM922156	DNMT3B	0.830078
4-cell	GSM922157	DNMT3B	0.749422
4-cell	GSM922146	DNMT3L	0
4-cell	GSM922147	DNMT3L	0
4-cell	GSM922148	DNMT3L	0.0440528
4-cell	GSM922149	DNMT3L	0
4-cell	GSM922150	DNMT3L	0
4-cell	GSM922151	DNMT3L	0
4-cell	GSM922152	DNMT3L	0
4-cell	GSM922153	DNMT3L	0
4-cell	GSM922154	DNMT3L	0
4-cell	GSM922155	DNMT3L	0
4-cell	GSM922156	DNMT3L	0.0153622
4-cell	GSM922157	DNMT3L	0
4-cell	GSM922146	TET1	0
4-cell	GSM922147	TET1	0
4-cell	GSM922148	TET1	0.00254297
4-cell	GSM922149	TET1	0
4-cell	GSM922150	TET1	0.0102739
4-cell	GSM922151	TET1	8.85188e-05
4-cell	GSM922152	TET1	0.00383366
4-cell	GSM922153	TET1	0
4-cell	GSM922154	TET1	0
4-cell	GSM922155	TET1	0
4-cell	GSM922156	TET1	0
4-cell	GSM922157	TET1	0.00597066
4-cell	GSM922146	TET2	0.179845
4-cell	GSM922147	TET2	0.221963
4-cell	GSM922148	TET2	0.14839
4-cell	GSM922149	TET2	0.098043
4-cell	GSM922150	TET2	0.0788526
4-cell	GSM922151	TET2	0.127097
4-cell	GSM922152	TET2	0.0904154
4-cell	GSM922153	TET2	0.152685
4-cell	GSM922154	TET2	0.12757
4-cell	GSM922155	TET2	0.178006
4-cell	GSM922156	TET2	0.120524
4-cell	GSM922157	TET2	0.198318
4-cell	GSM922146	TET3	0.459202
4-cell	GSM922147	TET3	0.381586
4-cell	GSM922148	TET3	0.481461
4-cell	GSM922149	TET3	0.464939
4-cell	GSM922150	TET3	0.391955
4-cell	GSM922151	TET3	0.352277
4-cell	GSM922152	TET3	0.379167
4-cell	GSM922153	TET3	0.51969
4-cell	GSM922154	TET3	0.532466
4-cell	GSM922155	TET3	0.52708
4-cell	GSM922156	TET3	0.527351
4-cell	GSM922157	TET3	0.566442
4-cell	GSM922146	UHRF2	0.768663
4-cell	GSM922147	UHRF2	0.77382
4-cell	GSM922148	UHRF2	0.625063
4-cell	GSM922149	UHRF2	0.507165
4-cell	GSM922150	UHRF2	0.637652
4-cell	GSM922151	UHRF2	0.918336
4-cell	GSM922152	UHRF2	0.603662
4-cell	GSM922153	UHRF2	0.935969
4-cell	GSM922154	UHRF2	0.614889
4-cell	GSM922155	UHRF2	0.75967
4-cell	GSM922156	UHRF2	0.725898
4-cell	GSM922157	UHRF2	0.647995
4-cell	GSM922146	TDG	0
4-cell	GSM922147	TDG	0
4-cell	GSM922148	TDG	0.00375493
4-cell	GSM922149	TDG	0
4-cell	GSM922150	TDG	0
4-cell	GSM922151	TDG	0.00443705
4-cell	GSM922152	TDG	0.0246096
4-cell	GSM922153	TDG	0.000654928
4-cell	GSM922154	TDG	0.0362236
4-cell	GSM922155	TDG	0.049228
4-cell	GSM922156	TDG	0.0193453
4-cell	GSM922157	TDG	0.00566412
8-cell	GSM922158	DNMT1	1.44931
8-cell	GSM922159	DNMT1	1.80194
8-cell	GSM922160	DNMT1	1.95877
8-cell	GSM922161	DNMT1	1.21437
8-cell	GSM922162	DNMT1	1.28323
8-cell	GSM922163	DNMT1	1.69613
8-cell	GSM922164	DNMT1	1.75913
8-cell	GSM922165	DNMT1	1.69036
8-cell	GSM922166	DNMT1	3.01551
8-cell	GSM922167	DNMT1	2.84503
8-cell	GSM922168	DNMT1	3.20988
8-cell	GSM922169	DNMT1	3.17848
8-cell	GSM922170	DNMT1	1.92232
8-cell	GSM922171	DNMT1	1.89488
8-cell	GSM922172	DNMT1	1.76183
8-cell	GSM922173	DNMT1	2.14263
8-cell	GSM922174	DNMT1	2.16357
8-cell	GSM922175	DNMT1	2.38125
8-cell	GSM922176	DNMT1	2.06654
8-cell	GSM922177	DNMT1	1.51477
8-cell	GSM922158	UHRF1	0.0810625
8-cell	GSM922159	UHRF1	0.0747599
8-cell	GSM922160	UHRF1	0.121386
8-cell	GSM922161	UHRF1	0.039013
8-cell	GSM922162	UHRF1	0.0317587
8-cell	GSM922163	UHRF1	0.120298
8-cell	GSM922164	UHRF1	0.00820729
8-cell	GSM922165	UHRF1	0.204947
8-cell	GSM922166	UHRF1	1.11542
8-cell	GSM922167	UHRF1	1.30562
8-cell	GSM922168	UHRF1	1.29581
8-cell	GSM922169	UHRF1	1.02452
8-cell	GSM922170	UHRF1	0.321772
8-cell	GSM922171	UHRF1	0.33937
8-cell	GSM922172	UHRF1	0.267172
8-cell	GSM922173	UHRF1	0.348731
8-cell	GSM922174	UHRF1	0.302881
8-cell	GSM922175	UHRF1	0.117919
8-cell	GSM922176	UHRF1	0.305358
8-cell	GSM922177	UHRF1	0.202596
8-cell	GSM922158	DNMT3A	0.0101047
8-cell	GSM922159	DNMT3A	0.132613
8-cell	GSM922160	DNMT3A	0.0543163
8-cell	GSM922161	DNMT3A	0.0461772
8-cell	GSM922162	DNMT3A	0.00144184
8-cell	GSM922163	DNMT3A	0.000312078
8-cell	GSM922164	DNMT3A	0.0991501
8-cell	GSM922165	DNMT3A	0.00443634
8-cell	GSM922166	DNMT3A	0.115058
8-cell	GSM922167	DNMT3A	0.117125
8-cell	GSM922168	DNMT3A	0.181505
8-cell	GSM922169	DNMT3A	0.15797
8-cell	GSM922170	DNMT3A	0.0320008
8-cell	GSM922171	DNMT3A	0.00252426
8-cell	GSM922172	DNMT3A	0.0522648
8-cell	GSM922173	DNMT3A	0.0357886
8-cell	GSM922174	DNMT3A	0.0239748
8-cell	GSM922175	DNMT3A	0.109608
8-cell	GSM922176	DNMT3A	0.0704532
8-cell	GSM922177	DNMT3A	0.0294573
8-cell	GSM922158	DNMT3B	0
8-cell	GSM922159	DNMT3B	0.0242075
8-cell	GSM922160	DNMT3B	0.0186206
8-cell	GSM922161	DNMT3B	0
8-cell	GSM922162	DNMT3B	0
8-cell	GSM922163	DNMT3B	0.0087895
8-cell	GSM922164	DNMT3B	0.0145288
8-cell	GSM922165	DNMT3B	0.00239251
8-cell	GSM922166	DNMT3B	0.0124346
8-cell	GSM922167	DNMT3B	0.275199
8-cell	GSM922168	DNMT3B	0.28667
8-cell	GSM922169	DNMT3B	0.232555
8-cell	GSM922170	DNMT3B	0.137458
8-cell	GSM922171	DNMT3B	0.0655465
8-cell	GSM922172	DNMT3B	0.00132106
8-cell	GSM922173	DNMT3B	0.0521896
8-cell	GSM922174	DNMT3B	0.0330667
8-cell	GSM922175	DNMT3B	0.00198616
8-cell	GSM922176	DNMT3B	0.000193006
8-cell	GSM922177	DNMT3B	0
8-cell	GSM922158	DNMT3L	0
8-cell	GSM922159	DNMT3L	0.0357735
8-cell	GSM922160	DNMT3L	0.23964
8-cell	GSM922161	DNMT3L	0.0524657
8-cell	GSM922162	DNMT3L	0.0740821
8-cell	GSM922163	DNMT3L	0.001602
8-cell	GSM922164	DNMT3L	0.0601689
8-cell	GSM922165	DNMT3L	0
8-cell	GSM922166	DNMT3L	0
8-cell	GSM922167	DNMT3L	0
8-cell	GSM922168	DNMT3L	0
8-cell	GSM922169	DNMT3L	0.00531981
8-cell	GSM922170	DNMT3L	0.618454
8-cell	GSM922171	DNMT3L	0.252921
8-cell	GSM922172	DNMT3L	0.137504
8-cell	GSM922173	DNMT3L	0.130562
8-cell	GSM922174	DNMT3L	0.331664
8-cell	GSM922175	DNMT3L	0.258781
8-cell	GSM922176	DNMT3L	0.116167
8-cell	GSM922177	DNMT3L	0.259869
8-cell	GSM922158	TET1	0.0577984
8-cell	GSM922159	TET1	0.0435454
8-cell	GSM922160	TET1	0.020926
8-cell	GSM922161	TET1	0.0853206
8-cell	GSM922162	TET1	0.00640791
8-cell	GSM922163	TET1	0.0210289
8-cell	GSM922164	TET1	0.00238781
8-cell	GSM922165	TET1	0.0231621
8-cell	GSM922166	TET1	0.0697101
8-cell	GSM922167	TET1	0.100865
8-cell	GSM922168	TET1	0.0604524
8-cell	GSM922169	TET1	0.0313892
8-cell	GSM922170	TET1	0.0736871
8-cell	GSM922171	TET1	0.175978
8-cell	GSM922172	TET1	0.0626639
8-cell	GSM922173	TET1	0.0262662
8-cell	GSM922174	TET1	0.116683
8-cell	GSM922175	TET1	0.0842313
8-cell	GSM922176	TET1	0.0245808
8-cell	GSM922177	TET1	0.0404275
8-cell	GSM922158	TET2	0.0174097
8-cell	GSM922159	TET2	0.032726
8-cell	GSM922160	TET2	0.0200902
8-cell	GSM922161	TET2	0.000126536
8-cell	GSM922162	TET2	0
8-cell	GSM922163	TET2	0.000282445
8-cell	GSM922164	TET2	0.0343679
8-cell	GSM922165	TET2	0.0736733
8-cell	GSM922166	TET2	0.0441028
8-cell	GSM922167	TET2	0.0155426
8-cell	GSM922168	TET2	0.0553537
8-cell	GSM922169	TET2	0.0868973
8-cell	GSM922170	TET2	0.0191124
8-cell	GSM922171	TET2	0.0327033
8-cell	GSM922172	TET2	0.0196855
8-cell	GSM922173	TET2	0.0161032
8-cell	GSM922174	TET2	0.000222544
8-cell	GSM922175	TET2	0.00158914
8-cell	GSM922176	TET2	0
8-cell	GSM922177	TET2	0
8-cell	GSM922158	TET3	0.0366413
8-cell	GSM922159	TET3	0.0102169
8-cell	GSM922160	TET3	0.0195946
8-cell	GSM922161	TET3	0.0152735
8-cell	GSM922162	TET3	0.0149925
8-cell	GSM922163	TET3	0.00941608
8-cell	GSM922164	TET3	0.00208432
8-cell	GSM922165	TET3	0.00988102
8-cell	GSM922166	TET3	0.0678986
8-cell	GSM922167	TET3	0.111429
8-cell	GSM922168	TET3	0.149657
8-cell	GSM922169	TET3	0.0858283
8-cell	GSM922170	TET3	0.0298316
8-cell	GSM922171	TET3	0.0722528
8-cell	GSM922172	TET3	0.0512999
8-cell	GSM922173	TET3	0.0202169
8-cell	GSM922174	TET3	0.0810386
8-cell	GSM922175	TET3	0.0426954
8-cell	GSM922176	TET3	0.0215613
8-cell	GSM922177	TET3	0.0339917
8-cell	GSM922158	UHRF2	0.220108
8-cell	GSM922159	UHRF2	0.210913
8-cell	GSM922160	UHRF2	0.24639
8-cell	GSM922161	UHRF2	0.202402
8-cell	GSM922162	UHRF2	0.123051
8-cell	GSM922163	UHRF2	0.230085
8-cell	GSM922164	UHRF2	0.254816
8-cell	GSM922165	UHRF2	0.352165
8-cell	GSM922166	UHRF2	0.530486
8-cell	GSM922167	UHRF2	0.399315
8-cell	GSM922168	UHRF2	0.56186
8-cell	GSM922169	UHRF2	0.403507
8-cell	GSM922170	UHRF2	0.0728223
8-cell	GSM922171	UHRF2	0.436195
8-cell	GSM922172	UHRF2	0.356743
8-cell	GSM922173	UHRF2	0.340498
8-cell	GSM922174	UHRF2	0.280322
8-cell	GSM922175	UHRF2	0.0994969
8-cell	GSM922176	UHRF2	0.386872
8-cell	GSM922177	UHRF2	0.242883
8-cell	GSM922158	TDG	0
8-cell	GSM922159	TDG	0.00251634
8-cell	GSM922160	TDG	0.00193073
8-cell	GSM922161	TDG	0
8-cell	GSM922162	TDG	0.0344687
8-cell	GSM922163	TDG	0
8-cell	GSM922164	TDG	0.019374
8-cell	GSM922165	TDG	0.00439303
8-cell	GSM922166	TDG	0
8-cell	GSM922167	TDG	0
8-cell	GSM922168	TDG	0.00065048
8-cell	GSM922169	TDG	0
8-cell	GSM922170	TDG	0
8-cell	GSM922171	TDG	0.00227261
8-cell	GSM922172	TDG	0.000252406
8-cell	GSM922173	TDG	0
8-cell	GSM922174	TDG	0
8-cell	GSM922175	TDG	0.0394549
8-cell	GSM922176	TDG	0
8-cell	GSM922177	TDG	0
Blastocyst	GSM922194	DNMT1	0.0414947
Blastocyst	GSM922195	DNMT1	0.126285
Blastocyst	GSM922196	DNMT1	0.00747151
Blastocyst	GSM922197	DNMT1	0.0261717
Blastocyst	GSM922198	DNMT1	0.0010278
Blastocyst	GSM922199	DNMT1	0.102525
Blastocyst	GSM922200	DNMT1	0.0110528
Blastocyst	GSM922201	DNMT1	0.0761933
Blastocyst	GSM922202	DNMT1	0.104294
Blastocyst	GSM922203	DNMT1	0.00119983
Blastocyst	GSM922204	DNMT1	0.0283019
Blastocyst	GSM922205	DNMT1	0
Blastocyst	GSM922206	DNMT1	0.0487552
Blastocyst	GSM922207	DNMT1	0.112577
Blastocyst	GSM922208	DNMT1	0.03419
Blastocyst	GSM922209	DNMT1	0.0650095
Blastocyst	GSM922210	DNMT1	0.111192
Blastocyst	GSM922211	DNMT1	0
Blastocyst	GSM922212	DNMT1	0.00174978
Blastocyst	GSM922213	DNMT1	0.15552
Blastocyst	GSM922214	DNMT1	0.00177733
Blastocyst	GSM922215	DNMT1	0.0458319
Blastocyst	GSM922216	DNMT1	0.0120965
Blastocyst	GSM922217	DNMT1	0.219118
Blastocyst	GSM922218	DNMT1	0.205731
Blastocyst	GSM922219	DNMT1	0.00393316
Blastocyst	GSM922220	DNMT1	0.00705925
Blastocyst	GSM922221	DNMT1	0.132679
Blastocyst	GSM922222	DNMT1	0.0162136
Blastocyst	GSM922223	DNMT1	0.160481
Blastocyst	GSM922194	UHRF1	0.419688
Blastocyst	GSM922195	UHRF1	0.0471425
Blastocyst	GSM922196	UHRF1	0.0824318
Blastocyst	GSM922197	UHRF1	0.447896
Blastocyst	GSM922198	UHRF1	0.0419248
Blastocyst	GSM922199	UHRF1	0.00391693
Blastocyst	GSM922200	UHRF1	0.131675
Blastocyst	GSM922201	UHRF1	0.0335511
Blastocyst	GSM922202	UHRF1	0.189884
Blastocyst	GSM922203	UHRF1	0.0788106
Blastocyst	GSM922204	UHRF1	0.0846506
Blastocyst	GSM922205	UHRF1	0.010094
Blastocyst	GSM922206	UHRF1	0.378637
Blastocyst	GSM922207	UHRF1	0.374563
Blastocyst	GSM922208	UHRF1	0.0125261
Blastocyst	GSM922209	UHRF1	0.0705959
Blastocyst	GSM922210	UHRF1	0.526737
Blastocyst	GSM922211	UHRF1	0.327182
Blastocyst	GSM922212	UHRF1	0.564931
Blastocyst	GSM922213	UHRF1	0.0208575
Blastocyst	GSM922214	UHRF1	0.874145
Blastocyst	GSM922215	UHRF1	0.263108
Blastocyst	GSM922216	UHRF1	0.00381103
Blastocyst	GSM922217	UHRF1	0.0518478
Blastocyst	GSM922218	UHRF1	0.408811
Blastocyst	GSM922219	UHRF1	0.00261496
Blastocyst	GSM922220	UHRF1	0.438838
Blastocyst	GSM922221	UHRF1	0.749881
Blastocyst	GSM922222	UHRF1	0.390694
Blastocyst	GSM922223	UHRF1	0.238793
Blastocyst	GSM922194	DNMT3A	0.0216916
Blastocyst	GSM922195	DNMT3A	0.182308
Blastocyst	GSM922196	DNMT3A	0.310345
Blastocyst	GSM922197	DNMT3A	0.221042
Blastocyst	GSM922198	DNMT3A	0.325248
Blastocyst	GSM922199	DNMT3A	0.254091
Blastocyst	GSM922200	DNMT3A	0.164619
Blastocyst	GSM922201	DNMT3A	0.34573
Blastocyst	GSM922202	DNMT3A	0.538991
Blastocyst	GSM922203	DNMT3A	0.309213
Blastocyst	GSM922204	DNMT3A	0.399965
Blastocyst	GSM922205	DNMT3A	0.250726
Blastocyst	GSM922206	DNMT3A	0.15874
Blastocyst	GSM922207	DNMT3A	0.255323
Blastocyst	GSM922208	DNMT3A	0.0876566
Blastocyst	GSM922209	DNMT3A	0.158921
Blastocyst	GSM922210	DNMT3A	0.0106742
Blastocyst	GSM922211	DNMT3A	0.33285
Blastocyst	GSM922212	DNMT3A	0.209111
Blastocyst	GSM922213	DNMT3A	0.137601
Blastocyst	GSM922214	DNMT3A	0.456933
Blastocyst	GSM922215	DNMT3A	0.18232
Blastocyst	GSM922216	DNMT3A	0.195656
Blastocyst	GSM922217	DNMT3A	0.167668
Blastocyst	GSM922218	DNMT3A	0.139083
Blastocyst	GSM922219	DNMT3A	0.158715
Blastocyst	GSM922220	DNMT3A	0.103107
Blastocyst	GSM922221	DNMT3A	0.136106
Blastocyst	GSM922222	DNMT3A	0.219674
Blastocyst	GSM922223	DNMT3A	0.204666
Blastocyst	GSM922194	DNMT3B	1.16641
Blastocyst	GSM922195	DNMT3B	1.9357
Blastocyst	GSM922196	DNMT3B	0.889037
Blastocyst	GSM922197	DNMT3B	1.21058
Blastocyst	GSM922198	DNMT3B	1.01737
Blastocyst	GSM922199	DNMT3B	1.69801
Blastocyst	GSM922200	DNMT3B	1.18573
Blastocyst	GSM922201	DNMT3B	1.35864
Blastocyst	GSM922202	DNMT3B	1.30964
Blastocyst	GSM922203	DNMT3B	1.3489
Blastocyst	GSM922204	DNMT3B	1.20283
Blastocyst	GSM922205	DNMT3B	1.6327
Blastocyst	GSM922206	DNMT3B	1.5966
Blastocyst	GSM922207	DNMT3B	1.81176
Blastocyst	GSM922208	DNMT3B	0.839536
Blastocyst	GSM922209	DNMT3B	1.62083
Blastocyst	GSM922210	DNMT3B	1.15254
Blastocyst	GSM922211	DNMT3B	2.05922
Blastocyst	GSM922212	DNMT3B	1.61953
Blastocyst	GSM922213	DNMT3B	2.07252
Blastocyst	GSM922214	DNMT3B	0.822662
Blastocyst	GSM922215	DNMT3B	1.70029
Blastocyst	GSM922216	DNMT3B	0.220855
Blastocyst	GSM922217	DNMT3B	1.7508
Blastocyst	GSM922218	DNMT3B	0.789629
Blastocyst	GSM922219	DNMT3B	1.06362
Blastocyst	GSM922220	DNMT3B	1.46798
Blastocyst	GSM922221	DNMT3B	0.650446
Blastocyst	GSM922222	DNMT3B	1.32172
Blastocyst	GSM922223	DNMT3B	1.05743
Blastocyst	GSM922194	DNMT3L	3.08641
Blastocyst	GSM922195	DNMT3L	3.30891
Blastocyst	GSM922196	DNMT3L	2.43198
Blastocyst	GSM922197	DNMT3L	2.52348
Blastocyst	GSM922198	DNMT3L	2.9242
Blastocyst	GSM922199	DNMT3L	2.76123
Blastocyst	GSM922200	DNMT3L	2.98284
Blastocyst	GSM922201	DNMT3L	3.13218
Blastocyst	GSM922202	DNMT3L	3.11887
Blastocyst	GSM922203	DNMT3L	3.16526
Blastocyst	GSM922204	DNMT3L	2.66341
Blastocyst	GSM922205	DNMT3L	2.9638
Blastocyst	GSM922206	DNMT3L	2.81764
Blastocyst	GSM922207	DNMT3L	2.42164
Blastocyst	GSM922208	DNMT3L	3.62673
Blastocyst	GSM922209	DNMT3L	3.14936
Blastocyst	GSM922210	DNMT3L	3.34681
Blastocyst	GSM922211	DNMT3L	2.99008
Blastocyst	GSM922212	DNMT3L	3.13916
Blastocyst	GSM922213	DNMT3L	1.85907
Blastocyst	GSM922214	DNMT3L	3.0504
Blastocyst	GSM922215	DNMT3L	2.9668
Blastocyst	GSM922216	DNMT3L	2.62685
Blastocyst	GSM922217	DNMT3L	1.22691
Blastocyst	GSM922218	DNMT3L	1.95496
Blastocyst	GSM922219	DNMT3L	2.32113
Blastocyst	GSM922220	DNMT3L	3.2124
Blastocyst	GSM922221	DNMT3L	2.46967
Blastocyst	GSM922222	DNMT3L	2.60461
Blastocyst	GSM922223	DNMT3L	2.75647
Blastocyst	GSM922194	TET1	0.810831
Blastocyst	GSM922195	TET1	0.819644
Blastocyst	GSM922196	TET1	0.537764
Blastocyst	GSM922197	TET1	0.590597
Blastocyst	GSM922198	TET1	0.598827
Blastocyst	GSM922199	TET1	0.817646
Blastocyst	GSM922200	TET1	0.72565
Blastocyst	GSM922201	TET1	0.58559
Blastocyst	GSM922202	TET1	0.916986
Blastocyst	GSM922203	TET1	0.650712
Blastocyst	GSM922204	TET1	0.497663
Blastocyst	GSM922205	TET1	0.321576
Blastocyst	GSM922206	TET1	0.547419
Blastocyst	GSM922207	TET1	0.640841
Blastocyst	GSM922208	TET1	0.198562
Blastocyst	GSM922209	TET1	0.8017
Blastocyst	GSM922210	TET1	0.800018
Blastocyst	GSM922211	TET1	0.394917
Blastocyst	GSM922212	TET1	0.450818
Blastocyst	GSM922213	TET1	0.69502
Blastocyst	GSM922214	TET1	0.285595
Blastocyst	GSM922215	TET1	0.729623
Blastocyst	GSM922216	TET1	0.118491
Blastocyst	GSM922217	TET1	0.432466
Blastocyst	GSM922218	TET1	0.202505
Blastocyst	GSM922219	TET1	0.193096
Blastocyst	GSM922220	TET1	0.13266
Blastocyst	GSM922221	TET1	0.2241
Blastocyst	GSM922222	TET1	0.385299
Blastocyst	GSM922223	TET1	0.468534
Blastocyst	GSM922194	TET2	1.40811
Blastocyst	GSM922195	TET2	0.521675
Blastocyst	GSM922196	TET2	0.435118
Blastocyst	GSM922197	TET2	0.233727
Blastocyst	GSM922198	TET2	0.226467
Blastocyst	GSM922199	TET2	0.462064
Blastocyst	GSM922200	TET2	0.68013
Blastocyst	GSM922201	TET2	0.513298
Blastocyst	GSM922202	TET2	0.547192
Blastocyst	GSM922203	TET2	0.480592
Blastocyst	GSM922204	TET2	0.453645
Blastocyst	GSM922205	TET2	0.589304
Blastocyst	GSM922206	TET2	0.194897
Blastocyst	GSM922207	TET2	0.139805
Blastocyst	GSM922208	TET2	0.0180072
Blastocyst	GSM922209	TET2	0.646372
Blastocyst	GSM922210	TET2	0.547002
Blastocyst	GSM922211	TET2	0.46884
Blastocyst	GSM922212	TET2	0.259974
Blastocyst	GSM922213	TET2	0.0254515
Blastocyst	GSM922214	TET2	0.138311
Blastocyst	GSM922215	TET2	0.824259
Blastocyst	GSM922216	TET2	0.000471406
Blastocyst	GSM922217	TET2	0.000218313
Blastocyst	GSM922218	TET2	0.137151
Blastocyst	GSM922219	TET2	0.000293119
Blastocyst	GSM922220	TET2	0.000257734
Blastocyst	GSM922221	TET2	0.162215
Blastocyst	GSM922222	TET2	0.08851
Blastocyst	GSM922223	TET2	0.246553
Blastocyst	GSM922194	TET3	0.000213281
Blastocyst	GSM922195	TET3	0.00593641
Blastocyst	GSM922196	TET3	0.00155577
Blastocyst	GSM922197	TET3	0.0929262
Blastocyst	GSM922198	TET3	0.000337039
Blastocyst	GSM922199	TET3	0.00579219
Blastocyst	GSM922200	TET3	0.0552385
Blastocyst	GSM922201	TET3	0.0028018
Blastocyst	GSM922202	TET3	0.00277146
Blastocyst	GSM922203	TET3	0.0024763
Blastocyst	GSM922204	TET3	0.0185481
Blastocyst	GSM922205	TET3	0.000170625
Blastocyst	GSM922206	TET3	0.00775953
Blastocyst	GSM922207	TET3	0.000823241
Blastocyst	GSM922208	TET3	0.010363
Blastocyst	GSM922209	TET3	0.0489122
Blastocyst	GSM922210	TET3	0.000104381
Blastocyst	GSM922211	TET3	0.0318777
Blastocyst	GSM922212	TET3	0.00747622
Blastocyst	GSM922213	TET3	0.121203
Blastocyst	GSM922214	TET3	0.0925916
Blastocyst	GSM922215	TET3	0.100269
Blastocyst	GSM922216	TET3	0.000166211
Blastocyst	GSM922217	TET3	0.000256536
Blastocyst	GSM922218	TET3	0.015543
Blastocyst	GSM922219	TET3	0.000129178
Blastocyst	GSM922220	TET3	0
Blastocyst	GSM922221	TET3	0.000129068
Blastocyst	GSM922222	TET3	0.00118793
Blastocyst	GSM922223	TET3	0.00912912
Blastocyst	GSM922194	UHRF2	0.591435
Blastocyst	GSM922195	UHRF2	0.0129392
Blastocyst	GSM922196	UHRF2	0.255525
Blastocyst	GSM922197	UHRF2	0.0921666
Blastocyst	GSM922198	UHRF2	0.239021
Blastocyst	GSM922199	UHRF2	0.0960834
Blastocyst	GSM922200	UHRF2	0.347476
Blastocyst	GSM922201	UHRF2	0.0869117
Blastocyst	GSM922202	UHRF2	0.0350638
Blastocyst	GSM922203	UHRF2	0.135157
Blastocyst	GSM922204	UHRF2	0.156189
Blastocyst	GSM922205	UHRF2	0.0714214
Blastocyst	GSM922206	UHRF2	0.0977767
Blastocyst	GSM922207	UHRF2	0
Blastocyst	GSM922208	UHRF2	0.00141413
Blastocyst	GSM922209	UHRF2	0.0488883
Blastocyst	GSM922210	UHRF2	0.282563
Blastocyst	GSM922211	UHRF2	0.00637343
Blastocyst	GSM922212	UHRF2	0.0107658
Blastocyst	GSM922213	UHRF2	0.0268981
Blastocyst	GSM922214	UHRF2	0.00864789
Blastocyst	GSM922215	UHRF2	0
Blastocyst	GSM922216	UHRF2	0.00025213
Blastocyst	GSM922217	UHRF2	0.0400544
Blastocyst	GSM922218	UHRF2	0.235746
Blastocyst	GSM922219	UHRF2	0.000587751
Blastocyst	GSM922220	UHRF2	0.0420663
Blastocyst	GSM922221	UHRF2	0.00117416
Blastocyst	GSM922222	UHRF2	0.0531707
Blastocyst	GSM922223	UHRF2	0.000343453
Blastocyst	GSM922194	TDG	0.608147
Blastocyst	GSM922195	TDG	0.732664
Blastocyst	GSM922196	TDG	0.654937
Blastocyst	GSM922197	TDG	0.931018
Blastocyst	GSM922198	TDG	0.784345
Blastocyst	GSM922199	TDG	0.613164
Blastocyst	GSM922200	TDG	0.61266
Blastocyst	GSM922201	TDG	0.4146
Blastocyst	GSM922202	TDG	0.825814
Blastocyst	GSM922203	TDG	0.618123
Blastocyst	GSM922204	TDG	0.739149
Blastocyst	GSM922205	TDG	0.349042
Blastocyst	GSM922206	TDG	0.44919
Blastocyst	GSM922207	TDG	0.393394
Blastocyst	GSM922208	TDG	0.309462
Blastocyst	GSM922209	TDG	0.457193
Blastocyst	GSM922210	TDG	0.252026
Blastocyst	GSM922211	TDG	0.817935
Blastocyst	GSM922212	TDG	0.479197
Blastocyst	GSM922213	TDG	0.422155
Blastocyst	GSM922214	TDG	0.235864
Blastocyst	GSM922215	TDG	0.917851
Blastocyst	GSM922216	TDG	0.00196785
Blastocyst	GSM922217	TDG	0.125937
Blastocyst	GSM922218	TDG	0.521117
Blastocyst	GSM922219	TDG	0.424774
Blastocyst	GSM922220	TDG	0.162456
Blastocyst	GSM922221	TDG	0.762015
Blastocyst	GSM922222	TDG	0.500451
Blastocyst	GSM922223	TDG	0.525642

## Sheet: ED Fig 4b
Single-cell imputed protein abundance, related to Extended Data Figure 4b.
Stage	Cell	Protein	Uniprot ID	Imputed protein abundance
Oocyte	oocyte-#1	TET2	Q6N021	191.112
Oocyte	oocyte-#1	UHRF1	Q96T88	38278.3
Oocyte	oocyte-#1	UHRF2	Q96PU4	6201.12
Oocyte	oocyte-#1	TET3	O43151	364.021
Oocyte	oocyte-#1	DNMT3B	Q9UBC3	298.413
Oocyte	oocyte-#1	DNMT1	P26358	15918.8
Oocyte	oocyte-#2	TET2	Q6N021	395.892
Oocyte	oocyte-#2	UHRF1	Q96T88	39380.5
Oocyte	oocyte-#2	UHRF2	Q96PU4	9862.17
Oocyte	oocyte-#2	TET3	O43151	320.651
Oocyte	oocyte-#2	DNMT3B	Q9UBC3	0
Oocyte	oocyte-#2	DNMT1	P26358	14459.2
Oocyte	oocyte-#3	TET2	Q6N021	0
Oocyte	oocyte-#3	UHRF1	Q96T88	7457.21
Oocyte	oocyte-#3	UHRF2	Q96PU4	4606.44
Oocyte	oocyte-#3	TET3	O43151	380.701
Oocyte	oocyte-#3	DNMT3B	Q9UBC3	0
Oocyte	oocyte-#3	DNMT1	P26358	8636.75
Oocyte	oocyte-#4	TET2	Q6N021	0
Oocyte	oocyte-#4	UHRF1	Q96T88	4717.17
Oocyte	oocyte-#4	UHRF2	Q96PU4	4498.19
Oocyte	oocyte-#4	TET3	O43151	233.007
Oocyte	oocyte-#4	DNMT3B	Q9UBC3	0
Oocyte	oocyte-#4	DNMT1	P26358	1794.91
Oocyte	oocyte-#5	TET2	Q6N021	0
Oocyte	oocyte-#5	UHRF1	Q96T88	8803.05
Oocyte	oocyte-#5	UHRF2	Q96PU4	5783.3
Oocyte	oocyte-#5	TET3	O43151	600.611
Oocyte	oocyte-#5	DNMT3B	Q9UBC3	331.725
Oocyte	oocyte-#5	DNMT1	P26358	6783.53
Zygote	zygote-#1	TET2	Q6N021	0
Zygote	zygote-#1	UHRF1	Q96T88	7775.31
Zygote	zygote-#1	UHRF2	Q96PU4	1844.83
Zygote	zygote-#1	TET3	O43151	383.416
Zygote	zygote-#1	DNMT3B	Q9UBC3	0
Zygote	zygote-#1	DNMT1	P26358	2595.97
Zygote	zygote-#2	TET2	Q6N021	0
Zygote	zygote-#2	UHRF1	Q96T88	11066.1
Zygote	zygote-#2	UHRF2	Q96PU4	7110.15
Zygote	zygote-#2	TET3	O43151	384.442
Zygote	zygote-#2	DNMT3B	Q9UBC3	0
Zygote	zygote-#2	DNMT1	P26358	8907.76
Zygote	zygote-#3	TET2	Q6N021	0
Zygote	zygote-#3	UHRF1	Q96T88	30549.9
Zygote	zygote-#3	UHRF2	Q96PU4	4100.85
Zygote	zygote-#3	TET3	O43151	326.008
Zygote	zygote-#3	DNMT3B	Q9UBC3	0
Zygote	zygote-#3	DNMT1	P26358	12292.3
Zygote	zygote-#4	TET2	Q6N021	0
Zygote	zygote-#4	UHRF1	Q96T88	16861
Zygote	zygote-#4	UHRF2	Q96PU4	9458.55
Zygote	zygote-#4	TET3	O43151	383.416
Zygote	zygote-#4	DNMT3B	Q9UBC3	582.24
Zygote	zygote-#4	DNMT1	P26358	9417.44
Zygote	zygote-#5	TET2	Q6N021	619.117
Zygote	zygote-#5	UHRF1	Q96T88	42585.1
Zygote	zygote-#5	UHRF2	Q96PU4	5076.6
Zygote	zygote-#5	TET3	O43151	383.416
Zygote	zygote-#5	DNMT3B	Q9UBC3	410.599
Zygote	zygote-#5	DNMT1	P26358	26821
2-cell	2-cell-#1-c1	TET2	Q6N021	0
2-cell	2-cell-#1-c1	UHRF1	Q96T88	20872.9
2-cell	2-cell-#1-c1	UHRF2	Q96PU4	3019.45
2-cell	2-cell-#1-c1	TET3	O43151	440.888
2-cell	2-cell-#1-c1	DNMT3B	Q9UBC3	0
2-cell	2-cell-#1-c1	DNMT1	P26358	8478.77
2-cell	2-cell-#1-c2	TET2	Q6N021	0
2-cell	2-cell-#1-c2	UHRF1	Q96T88	4468.15
2-cell	2-cell-#1-c2	UHRF2	Q96PU4	1635.53
2-cell	2-cell-#1-c2	TET3	O43151	441.62
2-cell	2-cell-#1-c2	DNMT3B	Q9UBC3	610.963
2-cell	2-cell-#1-c2	DNMT1	P26358	2746.81
2-cell	2-cell-#2-c1	TET2	Q6N021	199.818
2-cell	2-cell-#2-c1	UHRF1	Q96T88	6380.53
2-cell	2-cell-#2-c1	UHRF2	Q96PU4	871.382
2-cell	2-cell-#2-c1	TET3	O43151	361.898
2-cell	2-cell-#2-c1	DNMT3B	Q9UBC3	0
2-cell	2-cell-#2-c1	DNMT1	P26358	4816.25
2-cell	2-cell-#2-c2	TET2	Q6N021	0
2-cell	2-cell-#2-c2	UHRF1	Q96T88	19646.6
2-cell	2-cell-#2-c2	UHRF2	Q96PU4	4506.74
2-cell	2-cell-#2-c2	TET3	O43151	440.888
2-cell	2-cell-#2-c2	DNMT3B	Q9UBC3	0
2-cell	2-cell-#2-c2	DNMT1	P26358	16100.2
4-cell	4-cell-#1-c1	TET2	Q6N021	0
4-cell	4-cell-#1-c1	UHRF1	Q96T88	7797.52
4-cell	4-cell-#1-c1	UHRF2	Q96PU4	2714.79
4-cell	4-cell-#1-c1	TET3	O43151	661.476
4-cell	4-cell-#1-c1	DNMT3B	Q9UBC3	371.483
4-cell	4-cell-#1-c1	DNMT1	P26358	2243.67
4-cell	4-cell-#1-c2	TET2	Q6N021	344.974
4-cell	4-cell-#1-c2	UHRF1	Q96T88	6833.23
4-cell	4-cell-#1-c2	UHRF2	Q96PU4	2716.18
4-cell	4-cell-#1-c2	TET3	O43151	310.238
4-cell	4-cell-#1-c2	DNMT3B	Q9UBC3	155.035
4-cell	4-cell-#1-c2	DNMT1	P26358	3812.91
4-cell	4-cell-#1-c3	TET2	Q6N021	0
4-cell	4-cell-#1-c3	UHRF1	Q96T88	7625.25
4-cell	4-cell-#1-c3	UHRF2	Q96PU4	2707.06
4-cell	4-cell-#1-c3	TET3	O43151	826.37
4-cell	4-cell-#1-c3	DNMT3B	Q9UBC3	371.483
4-cell	4-cell-#1-c3	DNMT1	P26358	3339.62
4-cell	4-cell-#1-c4	TET2	Q6N021	0
4-cell	4-cell-#1-c4	UHRF1	Q96T88	19108.9
4-cell	4-cell-#1-c4	UHRF2	Q96PU4	2557.14
4-cell	4-cell-#1-c4	TET3	O43151	406.554
4-cell	4-cell-#1-c4	DNMT3B	Q9UBC3	371.483
4-cell	4-cell-#1-c4	DNMT1	P26358	10518.6
4-cell	4-cell-#2-c1	TET2	Q6N021	0
4-cell	4-cell-#2-c1	UHRF1	Q96T88	5850.19
4-cell	4-cell-#2-c1	UHRF2	Q96PU4	2036.91
4-cell	4-cell-#2-c1	TET3	O43151	406.554
4-cell	4-cell-#2-c1	DNMT3B	Q9UBC3	371.483
4-cell	4-cell-#2-c1	DNMT1	P26358	3486.35
4-cell	4-cell-#2-c2	TET2	Q6N021	0
4-cell	4-cell-#2-c2	UHRF1	Q96T88	16645.4
4-cell	4-cell-#2-c2	UHRF2	Q96PU4	4032.19
4-cell	4-cell-#2-c2	TET3	O43151	406.554
4-cell	4-cell-#2-c2	DNMT3B	Q9UBC3	440.412
4-cell	4-cell-#2-c2	DNMT1	P26358	13770.1
4-cell	4-cell-#2-c3	TET2	Q6N021	0
4-cell	4-cell-#2-c3	UHRF1	Q96T88	8575.69
4-cell	4-cell-#2-c3	UHRF2	Q96PU4	1944.89
4-cell	4-cell-#2-c3	TET3	O43151	406.554
4-cell	4-cell-#2-c3	DNMT3B	Q9UBC3	371.483
4-cell	4-cell-#2-c3	DNMT1	P26358	6203.03
4-cell	4-cell-#2-c4	TET2	Q6N021	0
4-cell	4-cell-#2-c4	UHRF1	Q96T88	18691
4-cell	4-cell-#2-c4	UHRF2	Q96PU4	2117.44
4-cell	4-cell-#2-c4	TET3	O43151	406.554
4-cell	4-cell-#2-c4	DNMT3B	Q9UBC3	546.048
4-cell	4-cell-#2-c4	DNMT1	P26358	7717.48
4-cell	4-cell-#3-c1	TET2	Q6N021	268.786
4-cell	4-cell-#3-c1	UHRF1	Q96T88	15048.2
4-cell	4-cell-#3-c1	UHRF2	Q96PU4	1807.78
4-cell	4-cell-#3-c1	TET3	O43151	239.562
4-cell	4-cell-#3-c1	DNMT3B	Q9UBC3	1037.53
4-cell	4-cell-#3-c1	DNMT1	P26358	8194.3
4-cell	4-cell-#3-c2	TET2	Q6N021	191.171
4-cell	4-cell-#3-c2	UHRF1	Q96T88	19110
4-cell	4-cell-#3-c2	UHRF2	Q96PU4	3426.13
4-cell	4-cell-#3-c2	TET3	O43151	310.824
4-cell	4-cell-#3-c2	DNMT3B	Q9UBC3	514.054
4-cell	4-cell-#3-c2	DNMT1	P26358	11413.6
4-cell	4-cell-#3-c3	TET2	Q6N021	0
4-cell	4-cell-#3-c3	UHRF1	Q96T88	4905.29
4-cell	4-cell-#3-c3	UHRF2	Q96PU4	282.572
4-cell	4-cell-#3-c3	TET3	O43151	304.137
4-cell	4-cell-#3-c3	DNMT3B	Q9UBC3	366.512
4-cell	4-cell-#3-c3	DNMT1	P26358	3506.67
4-cell	4-cell-#3-c4	TET2	Q6N021	0
4-cell	4-cell-#3-c4	UHRF1	Q96T88	4950.47
4-cell	4-cell-#3-c4	UHRF2	Q96PU4	1140.41
4-cell	4-cell-#3-c4	TET3	O43151	502.747
4-cell	4-cell-#3-c4	DNMT3B	Q9UBC3	276.414
4-cell	4-cell-#3-c4	DNMT1	P26358	3618.25
4-cell	4-cell-#3-c5	TET2	Q6N021	0
4-cell	4-cell-#3-c5	UHRF1	Q96T88	9090.5
4-cell	4-cell-#3-c5	UHRF2	Q96PU4	1699.58
4-cell	4-cell-#3-c5	TET3	O43151	502.284
4-cell	4-cell-#3-c5	DNMT3B	Q9UBC3	264.916
4-cell	4-cell-#3-c5	DNMT1	P26358	11070.9
8-cell	8-cell-#1-c1	TET2	Q6N021	0
8-cell	8-cell-#1-c1	UHRF1	Q96T88	667.367
8-cell	8-cell-#1-c1	UHRF2	Q96PU4	950.507
8-cell	8-cell-#1-c1	TET3	O43151	0
8-cell	8-cell-#1-c1	DNMT3B	Q9UBC3	0
8-cell	8-cell-#1-c1	DNMT1	P26358	2697.12
8-cell	8-cell-#1-c2	TET2	Q6N021	0
8-cell	8-cell-#1-c2	UHRF1	Q96T88	1686.89
8-cell	8-cell-#1-c2	UHRF2	Q96PU4	950.507
8-cell	8-cell-#1-c2	TET3	O43151	280.526
8-cell	8-cell-#1-c2	DNMT3B	Q9UBC3	0
8-cell	8-cell-#1-c2	DNMT1	P26358	2999.95
8-cell	8-cell-#1-c3	TET2	Q6N021	0
8-cell	8-cell-#1-c3	UHRF1	Q96T88	2450.83
8-cell	8-cell-#1-c3	UHRF2	Q96PU4	950.507
8-cell	8-cell-#1-c3	TET3	O43151	263.731
8-cell	8-cell-#1-c3	DNMT3B	Q9UBC3	0
8-cell	8-cell-#1-c3	DNMT1	P26358	1233.25
8-cell	8-cell-#1-c4	TET2	Q6N021	0
8-cell	8-cell-#1-c4	UHRF1	Q96T88	5353.35
8-cell	8-cell-#1-c4	UHRF2	Q96PU4	875.759
8-cell	8-cell-#1-c4	TET3	O43151	0
8-cell	8-cell-#1-c4	DNMT3B	Q9UBC3	0
8-cell	8-cell-#1-c4	DNMT1	P26358	2394.3
8-cell	8-cell-#1-c5	TET2	Q6N021	0
8-cell	8-cell-#1-c5	UHRF1	Q96T88	2028.43
8-cell	8-cell-#1-c5	UHRF2	Q96PU4	950.507
8-cell	8-cell-#1-c5	TET3	O43151	0
8-cell	8-cell-#1-c5	DNMT3B	Q9UBC3	0
8-cell	8-cell-#1-c5	DNMT1	P26358	627.984
8-cell	8-cell-#1-c6	TET2	Q6N021	0
8-cell	8-cell-#1-c6	UHRF1	Q96T88	3638.37
8-cell	8-cell-#1-c6	UHRF2	Q96PU4	950.507
8-cell	8-cell-#1-c6	TET3	O43151	0
8-cell	8-cell-#1-c6	DNMT3B	Q9UBC3	0
8-cell	8-cell-#1-c6	DNMT1	P26358	3111.02
8-cell	8-cell-#1-c7	TET2	Q6N021	0
8-cell	8-cell-#1-c7	UHRF1	Q96T88	3992.99
8-cell	8-cell-#1-c7	UHRF2	Q96PU4	1359.95
8-cell	8-cell-#1-c7	TET3	O43151	579.778
8-cell	8-cell-#1-c7	DNMT3B	Q9UBC3	0
8-cell	8-cell-#1-c7	DNMT1	P26358	3718.76
8-cell	8-cell-#1-c8	TET2	Q6N021	0
8-cell	8-cell-#1-c8	UHRF1	Q96T88	817.074
8-cell	8-cell-#1-c8	UHRF2	Q96PU4	421.615
8-cell	8-cell-#1-c8	TET3	O43151	0
8-cell	8-cell-#1-c8	DNMT3B	Q9UBC3	746.305
8-cell	8-cell-#1-c8	DNMT1	P26358	1532.56
8-cell	8-cell-#1-c9	TET2	Q6N021	312.904
8-cell	8-cell-#1-c9	UHRF1	Q96T88	5675.18
8-cell	8-cell-#1-c9	UHRF2	Q96PU4	1576.59
8-cell	8-cell-#1-c9	TET3	O43151	241.693
8-cell	8-cell-#1-c9	DNMT3B	Q9UBC3	843.107
8-cell	8-cell-#1-c9	DNMT1	P26358	3261.82
Blastocyst	Blastocyst-c1	TET2	Q6N021	0
Blastocyst	Blastocyst-c1	UHRF1	Q96T88	0
Blastocyst	Blastocyst-c1	UHRF2	Q96PU4	0
Blastocyst	Blastocyst-c1	TET3	O43151	0
Blastocyst	Blastocyst-c1	DNMT3B	Q9UBC3	0
Blastocyst	Blastocyst-c1	DNMT1	P26358	0
Blastocyst	Blastocyst-c2	TET2	Q6N021	0
Blastocyst	Blastocyst-c2	UHRF1	Q96T88	0
Blastocyst	Blastocyst-c2	UHRF2	Q96PU4	0
Blastocyst	Blastocyst-c2	TET3	O43151	0
Blastocyst	Blastocyst-c2	DNMT3B	Q9UBC3	0
Blastocyst	Blastocyst-c2	DNMT1	P26358	0
Blastocyst	Blastocyst-c3	TET2	Q6N021	251.577
Blastocyst	Blastocyst-c3	UHRF1	Q96T88	0
Blastocyst	Blastocyst-c3	UHRF2	Q96PU4	0
Blastocyst	Blastocyst-c3	TET3	O43151	0
Blastocyst	Blastocyst-c3	DNMT3B	Q9UBC3	0
Blastocyst	Blastocyst-c3	DNMT1	P26358	165.428
Blastocyst	Blastocyst-c4	TET2	Q6N021	0
Blastocyst	Blastocyst-c4	UHRF1	Q96T88	0
Blastocyst	Blastocyst-c4	UHRF2	Q96PU4	0
Blastocyst	Blastocyst-c4	TET3	O43151	300.166
Blastocyst	Blastocyst-c4	DNMT3B	Q9UBC3	0
Blastocyst	Blastocyst-c4	DNMT1	P26358	165.428
Blastocyst	Blastocyst-c5	TET2	Q6N021	0
Blastocyst	Blastocyst-c5	UHRF1	Q96T88	360.714
Blastocyst	Blastocyst-c5	UHRF2	Q96PU4	0
Blastocyst	Blastocyst-c5	TET3	O43151	384.186
Blastocyst	Blastocyst-c5	DNMT3B	Q9UBC3	0
Blastocyst	Blastocyst-c5	DNMT1	P26358	0
Blastocyst	Blastocyst-c6	TET2	Q6N021	0
Blastocyst	Blastocyst-c6	UHRF1	Q96T88	737.85
Blastocyst	Blastocyst-c6	UHRF2	Q96PU4	0
Blastocyst	Blastocyst-c6	TET3	O43151	0
Blastocyst	Blastocyst-c6	DNMT3B	Q9UBC3	0
Blastocyst	Blastocyst-c6	DNMT1	P26358	653.842
Blastocyst	Blastocyst-c7	TET2	Q6N021	0
Blastocyst	Blastocyst-c7	UHRF1	Q96T88	0
Blastocyst	Blastocyst-c7	UHRF2	Q96PU4	0
Blastocyst	Blastocyst-c7	TET3	O43151	0
Blastocyst	Blastocyst-c7	DNMT3B	Q9UBC3	0
Blastocyst	Blastocyst-c7	DNMT1	P26358	0
Blastocyst	Blastocyst-c8	TET2	Q6N021	0
Blastocyst	Blastocyst-c8	UHRF1	Q96T88	0
Blastocyst	Blastocyst-c8	UHRF2	Q96PU4	0
Blastocyst	Blastocyst-c8	TET3	O43151	0
Blastocyst	Blastocyst-c8	DNMT3B	Q9UBC3	0
Blastocyst	Blastocyst-c8	DNMT1	P26358	0
Blastocyst	Blastocyst-c9	TET2	Q6N021	0
Blastocyst	Blastocyst-c9	UHRF1	Q96T88	360.714
Blastocyst	Blastocyst-c9	UHRF2	Q96PU4	0
Blastocyst	Blastocyst-c9	TET3	O43151	306.136
Blastocyst	Blastocyst-c9	DNMT3B	Q9UBC3	0
Blastocyst	Blastocyst-c9	DNMT1	P26358	546.974
Blastocyst	Blastocyst-c10	TET2	Q6N021	0
Blastocyst	Blastocyst-c10	UHRF1	Q96T88	0
Blastocyst	Blastocyst-c10	UHRF2	Q96PU4	0
Blastocyst	Blastocyst-c10	TET3	O43151	0
Blastocyst	Blastocyst-c10	DNMT3B	Q9UBC3	0
Blastocyst	Blastocyst-c10	DNMT1	P26358	0

## Sheet: ED Fig 5c
Raw 5hmCpG level on each gDMR , related to Extended Data Figure 5c.
Stage	Region	Chromosome	Start	End	5hmCpG level (1x, %)	No. of covered CpGs
Sperm	MgDMR	chr1	68515538	68517805	0.126033	174
Sperm	MgDMR	chr11	2717256	2722713	0.210494	424
Sperm	MgDMR	chr15	25199544	25204501	0.114247	248
Sperm	MgDMR	chr15	99407799	99410785	0.482396	162
Sperm	MgDMR	chr19	54040510	54042509	0.487782	268
Sperm	MgDMR	chr19	54056980	54058592	0.148646	216
Sperm	MgDMR	chr19	57348262	57353633	0.152364	452
Sperm	MgDMR	chr20	30134663	30136329	0.397779	104
Sperm	MgDMR	chr20	42142005	42144821	0.465052	180
Sperm	MgDMR	chr20	57424834	57428315	0.18966	288
Sperm	MgDMR	chr20	57428917	57432943	0.370681	408
Sperm	MgDMR	chr21	40756485	40758995	0.447036	172
Sperm	MgDMR	chr22	42077738	42079103	0.32842	136
Sperm	MgDMR	chr4	89617562	89619420	0.502115	137
Sperm	MgDMR	chr6	3848634	3850438	0.527938	210
Sperm	MgDMR	chr6	144327038	144330070	0.375306	316
Sperm	MgDMR	chr6	160426552	160429691	0.464277	167
Sperm	MgDMR	chr6	170053954	170055918	2.36749	141
Sperm	MgDMR	chr7	50848873	50852639	0.73314	369
Sperm	MgDMR	chr7	94285608	94288584	0.937519	228
Sperm	MgDMR	chr7	130128166	130136001	0.651015	511
Sperm	MgDMR	chr8	37604951	37607362	0.398972	96
Sperm	MgDMR	chr8	141107849	141111341	0.23953	425
Oocyte	MgDMR	chr1	68515538	68517805	4.25876	170
Oocyte	MgDMR	chr11	2717256	2722713	4.87958	406
Oocyte	MgDMR	chr15	25199544	25204501	12.7772	255
Oocyte	MgDMR	chr15	99407799	99410785	9.10525	157
Oocyte	MgDMR	chr19	54040510	54042509	4.73259	268
Oocyte	MgDMR	chr19	54056980	54058592	2.04856	220
Oocyte	MgDMR	chr19	57348262	57353633	5.85057	435
Oocyte	MgDMR	chr20	30134663	30136329	2.5816	100
Oocyte	MgDMR	chr20	42142005	42144821	3.74063	182
Oocyte	MgDMR	chr20	57424834	57428315	4.00517	290
Oocyte	MgDMR	chr20	57428917	57432943	1.7067	399
Oocyte	MgDMR	chr21	40756485	40758995	7.2739	170
Oocyte	MgDMR	chr22	42077738	42079103	3.29634	130
Oocyte	MgDMR	chr4	89617562	89619420	3.8416	133
Oocyte	MgDMR	chr6	3848634	3850438	2.68272	214
Oocyte	MgDMR	chr6	144327038	144330070	5.48785	279
Oocyte	MgDMR	chr6	160426552	160429691	7.42205	162
Oocyte	MgDMR	chr6	170053954	170055918	7.04988	114
Oocyte	MgDMR	chr7	50848873	50852639	8.56088	284
Oocyte	MgDMR	chr7	94285608	94288584	11.4031	229
Oocyte	MgDMR	chr7	130128166	130136001	7.40299	479
Oocyte	MgDMR	chr8	37604951	37607362	3.66537	92
Oocyte	MgDMR	chr8	141107849	141111341	3.51629	426
Zygote	MgDMR	chr1	68515538	68517805	2.68841	169
Zygote	MgDMR	chr11	2717256	2722713	2.68345	409
Zygote	MgDMR	chr15	25199544	25204501	3.43608	237
Zygote	MgDMR	chr15	99407799	99410785	2.97391	152
Zygote	MgDMR	chr19	54040510	54042509	1.79133	268
Zygote	MgDMR	chr19	54056980	54058592	2.166	220
Zygote	MgDMR	chr19	57348262	57353633	2.33935	437
Zygote	MgDMR	chr20	30134663	30136329	1.90674	102
Zygote	MgDMR	chr20	42142005	42144821	2.16713	182
Zygote	MgDMR	chr20	57424834	57428315	2.74014	290
Zygote	MgDMR	chr20	57428917	57432943	1.66056	401
Zygote	MgDMR	chr21	40756485	40758995	2.25463	170
Zygote	MgDMR	chr22	42077738	42079103	1.98934	140
Zygote	MgDMR	chr4	89617562	89619420	2.89371	123
Zygote	MgDMR	chr6	3848634	3850438	1.45565	212
Zygote	MgDMR	chr6	144327038	144330070	1.37979	279
Zygote	MgDMR	chr6	160426552	160429691	5.05753	169
Zygote	MgDMR	chr6	170053954	170055918	4.19173	132
Zygote	MgDMR	chr7	50848873	50852639	3.47236	342
Zygote	MgDMR	chr7	94285608	94288584	4.52466	222
Zygote	MgDMR	chr7	130128166	130136001	3.09543	483
Zygote	MgDMR	chr8	37604951	37607362	2.42218	91
Zygote	MgDMR	chr8	141107849	141111341	1.68283	425
2-cell	MgDMR	chr1	68515538	68517805	1.1754	166
2-cell	MgDMR	chr11	2717256	2722713	1.86805	379
2-cell	MgDMR	chr15	25199544	25204501	4.58759	237
2-cell	MgDMR	chr15	99407799	99410785	4.74705	142
2-cell	MgDMR	chr19	54040510	54042509	1.27194	266
2-cell	MgDMR	chr19	54056980	54058592	0.732356	220
2-cell	MgDMR	chr19	57348262	57353633	1.17737	450
2-cell	MgDMR	chr20	30134663	30136329	5.06858	103
2-cell	MgDMR	chr20	42142005	42144821	2.35228	182
2-cell	MgDMR	chr20	57424834	57428315	2.7169	290
2-cell	MgDMR	chr20	57428917	57432943	1.04055	395
2-cell	MgDMR	chr21	40756485	40758995	2.98205	168
2-cell	MgDMR	chr22	42077738	42079103	0.898462	137
2-cell	MgDMR	chr4	89617562	89619420	5.38207	121
2-cell	MgDMR	chr6	3848634	3850438	1.09125	205
2-cell	MgDMR	chr6	144327038	144330070	1.34539	301
2-cell	MgDMR	chr6	160426552	160429691	1.89319	144
2-cell	MgDMR	chr6	170053954	170055918	3.1625	140
2-cell	MgDMR	chr7	50848873	50852639	2.79818	347
2-cell	MgDMR	chr7	94285608	94288584	1.1204	203
2-cell	MgDMR	chr7	130128166	130136001	4.12793	493
2-cell	MgDMR	chr8	37604951	37607362	4.75129	82
2-cell	MgDMR	chr8	141107849	141111341	1.19718	422
4-cell	MgDMR	chr1	68515538	68517805	0.93006	168
4-cell	MgDMR	chr11	2717256	2722713	0.801272	291
4-cell	MgDMR	chr15	25199544	25204501	2.61199	209
4-cell	MgDMR	chr15	99407799	99410785	2.54137	141
4-cell	MgDMR	chr19	54040510	54042509	1.40245	252
4-cell	MgDMR	chr19	54056980	54058592	4.25358	163
4-cell	MgDMR	chr19	57348262	57353633	1.35011	374
4-cell	MgDMR	chr20	30134663	30136329	1.77887	100
4-cell	MgDMR	chr20	42142005	42144821	0.986193	169
4-cell	MgDMR	chr20	57424834	57428315	1.36349	289
4-cell	MgDMR	chr20	57428917	57432943	0.261773	275
4-cell	MgDMR	chr21	40756485	40758995	3.2823	169
4-cell	MgDMR	chr22	42077738	42079103	1.43892	138
4-cell	MgDMR	chr4	89617562	89619420	3.6635	134
4-cell	MgDMR	chr6	3848634	3850438	1.08808	193
4-cell	MgDMR	chr6	144327038	144330070	0.881458	191
4-cell	MgDMR	chr6	160426552	160429691	1.73913	138
4-cell	MgDMR	chr6	170053954	170055918	2.12441	131
4-cell	MgDMR	chr7	50848873	50852639	4.31851	251
4-cell	MgDMR	chr7	94285608	94288584	1.27829	220
4-cell	MgDMR	chr7	130128166	130136001	2.5853	414
4-cell	MgDMR	chr8	37604951	37607362	0.238636	80
4-cell	MgDMR	chr8	141107849	141111341	1.76664	426
8-cell	MgDMR	chr1	68515538	68517805	0.84486	163
8-cell	MgDMR	chr11	2717256	2722713	2.642	388
8-cell	MgDMR	chr15	25199544	25204501	0.95268	247
8-cell	MgDMR	chr15	99407799	99410785	0.748239	142
8-cell	MgDMR	chr19	54040510	54042509	0.815211	268
8-cell	MgDMR	chr19	54056980	54058592	0.795472	220
8-cell	MgDMR	chr19	57348262	57353633	0.724061	420
8-cell	MgDMR	chr20	30134663	30136329	1.12664	104
8-cell	MgDMR	chr20	42142005	42144821	0.181622	180
8-cell	MgDMR	chr20	57424834	57428315	1.18016	288
8-cell	MgDMR	chr20	57428917	57432943	1.1028	394
8-cell	MgDMR	chr21	40756485	40758995	0.928082	158
8-cell	MgDMR	chr22	42077738	42079103	0.963508	139
8-cell	MgDMR	chr4	89617562	89619420	0.628409	135
8-cell	MgDMR	chr6	3848634	3850438	2.83785	206
8-cell	MgDMR	chr6	144327038	144330070	1.73432	271
8-cell	MgDMR	chr6	160426552	160429691	4.10381	154
8-cell	MgDMR	chr6	170053954	170055918	5.38862	127
8-cell	MgDMR	chr7	50848873	50852639	0.767325	300
8-cell	MgDMR	chr7	94285608	94288584	0.289893	206
8-cell	MgDMR	chr7	130128166	130136001	0.901696	428
8-cell	MgDMR	chr8	37604951	37607362	1.94444	88
8-cell	MgDMR	chr8	141107849	141111341	1.50264	426
Blastocyst	MgDMR	chr1	68515538	68517805	2.63403	143
Blastocyst	MgDMR	chr11	2717256	2722713	0.702431	309
Blastocyst	MgDMR	chr15	25199544	25204501	0.432901	154
Blastocyst	MgDMR	chr15	99407799	99410785	1.31579	114
Blastocyst	MgDMR	chr19	54040510	54042509	0.467533	175
Blastocyst	MgDMR	chr19	54056980	54058592	0.145349	172
Blastocyst	MgDMR	chr19	57348262	57353633	1.15653	372
Blastocyst	MgDMR	chr20	30134663	30136329	0.520833	96
Blastocyst	MgDMR	chr20	42142005	42144821	0.262467	127
Blastocyst	MgDMR	chr20	57424834	57428315	0.47043	248
Blastocyst	MgDMR	chr20	57428917	57432943	1.62395	340
Blastocyst	MgDMR	chr21	40756485	40758995	0	115
Blastocyst	MgDMR	chr22	42077738	42079103	6.20915	102
Blastocyst	MgDMR	chr4	89617562	89619420	1.7094	117
Blastocyst	MgDMR	chr6	3848634	3850438	1.14978	192
Blastocyst	MgDMR	chr6	144327038	144330070	0.597907	223
Blastocyst	MgDMR	chr6	160426552	160429691	0.211864	118
Blastocyst	MgDMR	chr6	170053954	170055918	0.555556	120
Blastocyst	MgDMR	chr7	50848873	50852639	2.90695	286
Blastocyst	MgDMR	chr7	94285608	94288584	1.54959	132
Blastocyst	MgDMR	chr7	130128166	130136001	1.56996	414
Blastocyst	MgDMR	chr8	37604951	37607362	0	77
Blastocyst	MgDMR	chr8	141107849	141111341	1.27646	378
hESC	MgDMR	chr1	68515538	68517805	1.5	174
hESC	MgDMR	chr11	2717256	2722713	2.95349	430
hESC	MgDMR	chr15	25199544	25204501	2.3038	237
hESC	MgDMR	chr15	99407799	99410785	4.75758	165
hESC	MgDMR	chr19	54040510	54042509	3.1903	268
hESC	MgDMR	chr19	54056980	54058592	1.63303	218
hESC	MgDMR	chr19	57348262	57353633	0.988914	451
hESC	MgDMR	chr20	30134663	30136329	1.86538	104
hESC	MgDMR	chr20	42142005	42144821	2.03333	180
hESC	MgDMR	chr20	57424834	57428315	3.27915	283
hESC	MgDMR	chr20	57428917	57432943	2.4621	409
hESC	MgDMR	chr21	40756485	40758995	2.81065	169
hESC	MgDMR	chr22	42077738	42079103	1.90714	140
hESC	MgDMR	chr4	89617562	89619420	4.06569	137
hESC	MgDMR	chr6	3848634	3850438	5.06667	210
hESC	MgDMR	chr6	144327038	144330070	2.92722	316
hESC	MgDMR	chr6	160426552	160429691	1.8538	171
hESC	MgDMR	chr6	170053954	170055918	3.5036	139
hESC	MgDMR	chr7	50848873	50852639	3.80328	366
hESC	MgDMR	chr7	94285608	94288584	4.41743	218
hESC	MgDMR	chr7	130128166	130136001	2.4672	503
hESC	MgDMR	chr8	37604951	37607362	1.5625	96
hESC	MgDMR	chr8	141107849	141111341	2.45694	418
Sperm	PgDMR	chr11	2018680	2024711	1.11347	503
Sperm	PgDMR	chr14	101275427	101278058	1.01919	128
Oocyte	PgDMR	chr11	2018680	2024711	0.279938	504
Oocyte	PgDMR	chr14	101275427	101278058	0.0314961	127
Zygote	PgDMR	chr11	2018680	2024711	0.725123	503
Zygote	PgDMR	chr14	101275427	101278058	0.503749	128
2-cell	PgDMR	chr11	2018680	2024711	1.4967	499
2-cell	PgDMR	chr14	101275427	101278058	0.775084	126
4-cell	PgDMR	chr11	2018680	2024711	1.42426	499
4-cell	PgDMR	chr14	101275427	101278058	0.585447	126
8-cell	PgDMR	chr11	2018680	2024711	0.497203	501
8-cell	PgDMR	chr14	101275427	101278058	0.367781	128
Blastocyst	PgDMR	chr11	2018680	2024711	1.62477	395
Blastocyst	PgDMR	chr14	101275427	101278058	0.917431	109
hESC	PgDMR	chr11	2018680	2024711	1.72024	504
hESC	PgDMR	chr14	101275427	101278058	2.19531	128

## Sheet: ED Fig 9e
qPCR raw data to validate OTX2 overexpression efficiency in human embryonic stem cells, related to Extended Data Figure 9e.
	ACTB (Ct mean)	OTX2 (Ct mean)	△Ct	△△Ct	2-△△Ct
Control-1	12.3924	20.2659	7.87351	-0.0004925	1.00034
Control-2	13.008	20.7467	7.73874	-0.13526	1.09829
Control-3	13.011	21.199	8.188	0.314001	0.804408
OE O2-1	13.1396	13.3187	0.179112	-7.69489	207.201
OE O2-2	13.281	12.9472	-0.333767	-8.20777	295.654
OE O2-3	13.073	12.7517	-0.321306	-8.19531	293.112
